# Supplementary material for: Mutations in hik26 and slr1916 lead to high-light stress tolerance in Synechocystis sp. PCC6803
Source: Commun Biol. 2021 Mar 16;4:343. doi: 10.1038/s42003-021-01875-y (PMC7966805; doi:10.1038/s42003-021-01875-y)
Supplement: Supplementary file 4 — Supplementary Data 1 [file 42003_2021_1875_MOESM4_ESM.xlsx]

## Sheet: Gene expression data
					log2 (gene expression level)												Gene expression ratio *1						p-value (two-tailed t-test) *2						q-value (Storey’s method) * 3
Gene name	Gene name	Function	Functional category (Cyanobase)	Functional category (Cyanobase)	W-4000 (1)	W-4000 (2)	W-4000 (3)	W-7000 (1)	W-7000 (2)	W-7000 (3)	T-4000 (1)	T-4000 (2)	T-4000 (3)	T-7000 (1)	T-7000 (2)	T-7000 (3)	W-7000 W-4000	T-4000 W-4000	T-7000 W-4000	T-4000 W-7000	T-7000 W-7000	T-7000 T-4000	W-7000 vs W-4000	T-4000 vs W-4000	T-7000 vs W-4000	T-4000 vs W-7000	T-7000 vs W-7000	T-7000 vs T-4000	W-7000 vs W-4000	T-4000 vs W-4000	T-7000 vs W-4000	T-4000 vs W-7000	T-7000 vs W-7000	T-7000 vs T-4000		Note
ssr1238	-	hypothetical protein	Hypothetical		7.50229	7.69385	7.51486	7.35704	7.60423	7.30906	7.21921	7.10485	6.984	6.77166	7.19042	6.43187	0.903195	0.723142	0.585463	0.800649	0.648214	0.80961	0.254153	0.00702776	0.0275655	0.0480214	0.0580851	0.25523	0.712611	0.109352	0.0621199	0.12502	0.0678475	0.464537		*1 In each comparison, the top 10 boxes with high expression ratios are highlighted in red, and the top 10 boxes with low expression ratios are highlighted in green.
slr0611	sds	solanesyl diphosphate synthase	Biosynthesis of cofactors, prosthetic groups, and carriers	Menaquinone and ubiquinone	6.74826	6.44585	6.91365	7.61364	6.50051	7.4059	7.69061	7.88542	8.22234	8.75335	7.9191	9.34213	1.38584	2.34599	3.91479	1.69283	2.82486	1.66872	0.270145	0.00402611	0.0106032	0.113083	0.0490321	0.169273	0.712611	0.0953273	0.0380424	0.18641	0.0608393	0.445944		*2 Since the expression data were normalized by quantile normalization, several genes with the same order of expression in each measurement had standard deviation (SD) of zero. When the SDs of both groups were zero, the p-value was not calculated in t-test and was shown as '---' (i.e. slr1311).
slr0612	-	probable pseudouridine synthase	Translation	Aminoacyl tRNA synthetases and tRNA modification	10.2611	6.31372	5.87947	6.07817	5.94615	6.45939	9.57148	8.62631	9.90209	8.68658	7.85009	7.65033	0.399557	3.68551	1.49234	9.22398	3.73498	0.40492	0.398694	0.262808	0.706853	0.0014727	0.00573187	0.0584887	0.712611	0.294728	0.355719	0.0381435	0.0194162	0.445944		*3 When the p-value was '---' as mentioned above, zero was set to the p-value for the calculation of q-value.
slr0613	-	hypothetical protein	Hypothetical		7.43572	7.29376	7.4218	7.47419	7.63539	7.57998	8.08463	8.41391	7.89744	8.38845	8.56263	8.02096	1.13243	1.67973	1.91886	1.4833	1.69446	1.14236	0.051712	0.00898116	0.00478176	0.0228452	0.0102656	0.431491	0.712611	0.109352	0.0285934	0.090329	0.0268948	0.521556
sll0558	ycf53, GUN4	hypothetical protein YCF53	Hypothetical		5.1373	5.07296	5.04482	4.90839	5.21092	4.64579	5.37463	5.31879	5.23639	5.01487	5.44942	5.4897	0.892963	1.1687	1.17525	1.30879	1.31613	1.0056	0.379714	0.0098194	0.205954	0.0821219	0.150301	0.961566	0.712611	0.110439	0.171641	0.158294	0.122595	0.675336
sll1214	chlAI, acsF	hypothetical protein YCF59	Hypothetical		9.45282	10.0749	9.4168	9.90209	9.81952	10.062	9.58049	9.36681	10.7662	10.1731	9.21951	10.4036	1.21394	1.19442	1.21747	0.983919	1.00291	1.0193	0.28204	0.625025	0.536811	0.960249	0.991491	0.963498	0.712611	0.433267	0.304012	0.567659	0.388937	0.675336
sll1213	-	GDP-fucose synthetase	Cell envelope	Surface polysaccharides, lipopolysaccharides and antigens	6.26728	6.34962	6.97033	6.42569	6.58796	6.83777	6.02304	6.19172	6.52061	6.29005	6.04528	6.1277	1.06294	0.821337	0.771246	0.772702	0.725577	0.939013	0.744563	0.345372	0.183436	0.120348	0.0296193	0.606893	0.721721	0.331127	0.16299	0.192434	0.0455037	0.578088
sll1212	gmd, rfbD	GDP-mannose 4,6-dehydratase	Energy metabolism	Sugars	8.60986	8.60024	9.49782	9.33518	8.86077	9.9191	8.53974	8.30156	9.26988	8.77311	8.17643	8.91637	1.38419	0.871205	0.823208	0.629396	0.594721	0.944908	0.333571	0.657827	0.494753	0.189065	0.120336	0.835531	0.712611	0.445011	0.289859	0.24205	0.107628	0.648082
slr1311	psbA2, psba-2	photosystem II D1 protein	Photosynthesis and respiration	Photosystem II	15.2264	15.2264	15.2264	15.8339	15.8339	15.8339	16.0157	15.8339	16.0157	16.0157	15.8339	15.8339	1.52361	1.65714	1.58897	1.08764	1.0429	0.958864	---	0.000274259	0.000384863	0.116117	0.373901	0.518519	0	0.0443655	0.0181528	0.188661	0.214916	0.54726
slr1312	speA	arginine decarboxylase	Energy metabolism	Amino acids and amines	3.92917	4.47081	5.00887	4.686	4.69348	4.86353	4.66123	5.15898	4.44402	5.0102	5.07735	4.79718	1.21256	1.21852	1.40635	1.00492	1.15982	1.15415	0.429976	0.491282	0.202317	0.975823	0.10504	0.415351	0.712611	0.387736	0.170765	0.570728	0.0983545	0.518185
sll1209	lig, ligA	DNA ligase	DNA replication, restriction, modification, recombination, and repair		4.38361	4.24257	3.84573	3.91325	3.97088	3.90861	3.81575	3.80436	4.28132	3.70421	3.92762	3.67353	0.854772	0.876509	0.763739	1.02543	0.8935	0.871341	0.235426	0.445571	0.0966384	0.830298	0.120413	0.322894	0.712611	0.371206	0.116448	0.527098	0.107628	0.481116
slr1315	-	hypothetical protein	Hypothetical		5.00887	5.77198	5.40969	5.17649	5.67848	5.00661	5.36011	6.08935	5.2801	5.48072	6.16049	5.95374	0.926811	1.13263	1.38332	1.22207	1.49256	1.22134	0.732181	0.624061	0.191777	0.42632	0.112447	0.42718	0.719093	0.433267	0.167047	0.377342	0.102784	0.521556
slr1317	fecD	ABC-type iron(III) dicitrate transport system permease protein	Transport and binding proteins		4.40694	4.04726	4.28868	4.32879	4.00474	4.67512	4.57396	4.60193	6.05236	4.7913	4.44148	4.6389	1.06333	1.77578	1.29798	1.67002	1.22067	0.730933	0.70852	0.172572	0.0620615	0.231678	0.258239	0.415742	0.717136	0.24828	0.093328	0.271416	0.16976	0.518185
slr1318	fecE	iron(III) dicitrate transport system ATP-binding protein	Transport and binding proteins		5.72433	5.5534	6.87444	6.91762	5.5534	6.55409	5.94502	4.71692	5.86503	7.15537	5.81211	6.83613	1.22347	0.686944	1.46457	0.561472	1.19706	2.132	0.643215	0.398691	0.396203	0.217167	0.675115	0.126374	0.714863	0.35416	0.253712	0.262977	0.309381	0.445944
slr1319	fecB	iron(III) dicitrate transport system substrate-binding protein	Transport and binding proteins		4.59726	4.42415	5.46216	5.78052	4.74963	5.76727	5.37038	4.49171	5.1542	6.48683	5.17366	5.96566	1.52057	1.13098	2.06698	0.743784	1.35934	1.8276	0.266571	0.691374	0.103653	0.378662	0.435949	0.134282	0.712611	0.455164	0.120346	0.352303	0.23627	0.445944
sll1205	pchR	transcriptional regulator	Regulatory functions		4.45093	4.20697	5.04188	5.32141	4.11507	5.08793	4.71852	3.9925	4.45565	5.66903	4.66367	5.42168	1.20989	0.884107	1.60755	0.730734	1.32868	1.81828	0.57008	0.614964	0.154758	0.347962	0.438883	0.0798501	0.713802	0.431186	0.14943	0.338744	0.237421	0.445944
sll1202	-	iron(III) dicitrate-binding protein of ABC transporter, FecB homolog	Transport and binding proteins		5.29141	4.71049	5.50532	5.12299	3.90861	4.4761	5.17225	4.8894	5.24299	4.7365	4.30009	4.54604	0.63003	0.954273	0.641032	1.51465	1.01746	0.67175	0.190747	0.808531	0.0755667	0.178055	0.949807	0.0259721	0.712611	0.489669	0.10439	0.234674	0.378909	0.445944
sll1408	pcrR	transcriptional regulator	Regulatory functions		4.02146	3.95378	4.79718	4.99949	4.20035	4.77519	4.98342	5.46327	5.69853	6.87773	4.90657	5.20108	1.3203	2.17991	2.64693	1.65107	2.00479	1.21424	0.328267	0.0304978	0.104439	0.0850445	0.202165	0.688307	0.712611	0.143955	0.120368	0.159208	0.147695	0.602688
sll1407	-	probable methyltransferase	Other categories	Other	4.13945	4.03422	5.29279	7.00253	4.59726	5.2355	4.67919	5.02563	3.99839	8.28153	6.50212	6.52254	2.17791	1.05623	6.11878	0.484974	2.80948	5.79305	0.244927	0.883048	0.021617	0.251798	0.184397	0.0186886	0.712611	0.510764	0.0535662	0.284227	0.140088	0.445944
sll1406	fhuA	ferrichrome-iron receptor	Transport and binding proteins		4.34029	4.34602	6.34638	7.86191	5.09048	6.30212	5.61404	5.40289	5.26034	8.52378	6.45369	6.789	2.65235	1.33317	4.73903	0.502635	1.78673	3.55472	0.248837	0.572384	0.072442	0.287043	0.460701	0.0480016	0.712611	0.417579	0.101843	0.305904	0.245651	0.445944
sll1405	-	biopolymer transport ExbD protein homolog	Transport and binding proteins		6.12904	6.49162	8.16121	9.69131	7.14369	7.81436	8.39819	7.84794	6.93174	11.3639	8.71847	9.60316	2.44386	1.73949	7.82389	0.71178	3.20144	4.4978	0.261283	0.351464	0.0409944	0.604682	0.198026	0.0708612	0.712611	0.333355	0.0772962	0.454046	0.145825	0.445944
sll1404	exbB3	biopolymer transport ExbB protein homolog	Transport and binding proteins		6.86182	6.4349	7.73439	9.35654	7.07059	7.511	8.25877	6.56189	7.28069	10.0344	7.73439	8.36801	1.9575	1.28054	3.25329	0.654171	1.66196	2.54057	0.291335	0.597513	0.0961137	0.513813	0.496203	0.186197	0.712611	0.42553	0.116059	0.415421	0.25824	0.445944
slr1484	-	unknown protein	Unknown		6.06967	6.10973	6.68931	7.62119	6.27552	6.72684	7.87782	6.31972	6.56341	8.27417	7.07766	7.24533	1.49999	1.54837	2.36661	1.03225	1.57775	1.52845	0.257368	0.294803	0.0428366	0.945097	0.293356	0.373572	0.712611	0.307598	0.0789577	0.564478	0.184375	0.505624
slr1485	-	putative phosphatidylinositol phosphate kinase, salt-induced periplasmic protein	Unknown		5.75359	6.13068	7.13927	8.14345	6.98226	6.91565	7.50631	7.14784	6.62857	8.43112	8.1665	7.98926	2.00825	1.68536	3.61613	0.839219	1.80064	2.14561	0.154811	0.196046	0.0128285	0.621313	0.112714	0.0181422	0.712611	0.261141	0.0426613	0.459026	0.102945	0.445944
slr1488	-	multidrug resistance family ABC transporter	Transport and binding proteins		6.89131	5.80842	7.24026	7.56957	6.77348	7.10266	8.44749	7.41084	7.93737	9.28843	8.11857	8.24454	1.41608	2.43721	3.7421	1.72109	2.64257	1.5354	0.362746	0.0705068	0.0286081	0.106967	0.0326022	0.263963	0.712611	0.182653	0.0632593	0.18072	0.0478935	0.467134
slr1489	pchR	transcriptional regulator	Regulatory functions		3.73776	4.16451	4.90217	5.23224	4.40799	4.82026	4.66367	4.12646	4.03663	5.949	4.45857	6.0677	1.46613	1.00517	2.3353	0.685592	1.59283	2.32329	0.254313	0.985787	0.119439	0.1519	0.303854	0.09294	0.712611	0.539464	0.129469	0.218541	0.188757	0.445944
slr1492	fecB	iron(III) dicitrate transport system substrate-binding protein	Transport and binding proteins		3.9323	4.06069	4.60812	3.90416	4.40335	3.88939	3.91531	4.01076	4.28724	4.0742	3.97866	3.90063	0.910836	0.914299	0.861027	1.0038	0.945315	0.941735	0.640761	0.612026	0.368575	0.979718	0.669128	0.51793	0.714863	0.430786	0.243777	0.571276	0.308012	0.54726
slr1493	-	hypothetical protein	Hypothetical		4.0742	3.91842	4.29864	4.16451	4.02271	4.27852	3.96942	3.85068	4.13945	4.34479	4.32734	4.969	1.04114	0.926221	1.366	0.889626	1.31203	1.47481	0.684188	0.469578	0.131847	0.20572	0.154663	0.069055	0.714863	0.378851	0.137106	0.254153	0.125003	0.445944
slr1494	-	MDR (multidrug resistance) family ABC transporter	Transport and binding proteins		4.44666	4.66898	4.63163	4.30523	4.50104	4.35682	4.31022	4.17739	4.40423	4.93465	4.17655	4.12172	0.873739	0.820661	0.88795	0.939252	1.01627	1.08199	0.097326	0.0400728	0.561557	0.362805	0.935149	0.695798	0.712611	0.157881	0.31104	0.344623	0.37591	0.606112
sll1401	-	unknown protein	Unknown		4.65021	4.83952	5.31993	4.48707	5.35083	4.31022	5.11591	4.66245	5.71726	4.94709	4.98435	5.09566	0.85826	1.17174	1.05152	1.36525	1.22518	0.897403	0.591192	0.564764	0.740628	0.368427	0.417704	0.63957	0.714863	0.414408	0.364047	0.346421	0.230231	0.586724
ssl2733	-	hypothetical protein	Hypothetical		5.58242	5.28502	5.52957	5.09316	5.70043	5.01236	5.46811	6.452	4.50104	5.86503	6.43769	5.43322	0.872351	1.0056	1.36255	1.15274	1.56193	1.35497	0.450198	0.98942	0.217209	0.751144	0.151056	0.527361	0.712611	0.539464	0.177478	0.503066	0.122863	0.55001
sll1399	-	hypothetical protein	Hypothetical		6.7623	6.03166	6.28396	6.04739	6.01171	6.27888	6.52821	6.42477	6.30519	6.7958	6.27552	6.31372	0.842853	1.04253	1.07354	1.2369	1.2737	1.02975	0.34402	0.801558	0.725666	0.0439956	0.135706	0.825214	0.712611	0.489534	0.360476	0.120745	0.115343	0.644291
sll1398	psb28, psb13, ycf79	photosystem II reaction center 13 kDa protein	Photosynthesis and respiration	Photosystem II	7.51486	8.16121	8.01184	8.2023	7.75412	7.61364	7.05636	7.77488	7.26185	7.92537	7.88542	8.20569	0.973137	0.691784	1.07887	0.71088	1.10865	1.55955	0.888892	0.140215	0.64447	0.151014	0.506353	0.053312	0.739795	0.229899	0.335861	0.218005	0.261984	0.445944
slr1495	-	hypothetical protein	Hypothetical		4.48914	4.51653	5.03362	5.13186	4.61444	4.72287	5.16725	5.14679	5.12628	4.9499	5.31633	5.5885	1.10442	1.38224	1.52114	1.25155	1.37731	1.10048	0.578113	0.0581217	0.0774289	0.109811	0.130146	0.497607	0.713852	0.175142	0.10557	0.182973	0.113126	0.541041
sll1397	ISY100a	putative transposase [ISY100a: 52234 - 53180]	Other categories	Transposon-related functions	10.2409	9.06314	9.25852	9.01418	9.49782	9.34213	9.60316	10.732	9.52427	10.5097	10.7469	10.7059	0.849007	1.34937	2.19363	1.58935	2.58377	1.62567	0.578726	0.463487	0.0380644	0.182802	0.00102882	0.152101	0.713852	0.376658	0.0746833	0.238036	0.0101288	0.445944
sll1396	-	unknown protein	Unknown		6.58215	7.1758	6.00081	6.01508	6.80305	6.26204	5.88619	6.89021	6.26824	6.79439	6.8763	7.35475	0.854885	0.847897	1.33999	0.991825	1.56745	1.58037	0.611643	0.623281	0.330544	0.976246	0.0897808	0.124742	0.714863	0.433022	0.227196	0.570728	0.089063	0.445944
slr1498	hypD	putative hydrogenase expression/formation protein HypD	Other categories	Hydrogenase	5.8736	5.83886	5.24836	5.62795	5.56281	5.85144	5.93237	4.94594	6.14478	5.6974	5.02465	5.41342	1.01898	1.01449	0.826382	0.995595	0.810991	0.814579	0.908197	0.963079	0.383569	0.987414	0.230135	0.517781	0.742244	0.53328	0.249256	0.573442	0.158334	0.54726
sll1395	rfbD	dTDP-6-deoxy-L-mannose-dehydrogenase	Cell envelope	Surface polysaccharides, lipopolysaccharides and antigens	6.21234	5.18785	4.93793	5.62693	5.37928	5.47717	6.32278	5.85952	6.2069	6.15293	5.75004	5.89733	1.03413	1.60625	1.40191	1.55323	1.35564	0.872788	0.908691	0.173981	0.297479	0.0154273	0.0334882	0.342133	0.742244	0.248287	0.212502	0.0800259	0.0484396	0.493032
sll1394	msrA, pms	peptide methionine sulfoxide reductase	Translation	Protein modification and translation factors	5.97149	5.93887	5.88208	6.65882	6.18875	6.28516	6.62324	6.18139	6.52821	6.33773	6.54265	6.57178	1.36298	1.42748	1.46738	1.04732	1.0766	1.02795	0.0374341	0.0198851	0.0021004	0.751227	0.544911	0.807911	0.712611	0.125926	0.0229	0.503066	0.273935	0.637379
sll1393	glgA	glycogen (starch) synthase	Central intermediary metabolism	Polysaccharides and glycoproteins	5.17518	5.57429	5.41342	5.73246	5.3235	5.70192	5.70043	5.164	5.8956	5.66595	5.27004	5.64613	1.14737	1.14794	1.10171	1.0005	0.960206	0.959729	0.321201	0.466419	0.465206	0.997892	0.766221	0.826739	0.712611	0.377583	0.279096	0.575934	0.335158	0.644982
sll1392	pfsR	transcriptional regulator	Regulatory functions		4.67012	4.41512	4.32562	3.91055	4.27784	3.86097	4.29466	4.14326	3.94558	3.8301	4.22606	4.05657	0.730099	0.788699	0.740869	1.08026	1.01475	0.939356	0.0532444	0.0767562	0.0485893	0.538593	0.909459	0.586665	0.712611	0.185591	0.0830057	0.426191	0.370377	0.569582
slr1501	-	probable acetyltransferase	Other categories	Other	6.43316	5.85525	5.88932	6.08574	6.19172	5.96253	6.29611	6.95191	6.23555	6.74699	7.02444	6.93174	1.01449	1.35217	1.7923	1.33286	1.76671	1.3255	0.921803	0.215455	0.0145841	0.157501	0.00144635	0.170229	0.744467	0.271803	0.044915	0.221342	0.0112596	0.445944
slr1113	-	ATP-binding protein of ABC transporter	Transport and binding proteins		5.46811	6.33773	5.92859	5.3235	6.52701	5.66903	5.87707	6.38885	5.6728	6.25068	6.70199	5.5797	0.95156	1.04833	1.20245	1.1017	1.26367	1.14702	0.877781	0.846283	0.553328	0.754038	0.523915	0.638094	0.739216	0.500566	0.308834	0.503431	0.267435	0.586724
slr1114	-	hypothetical protein	Hypothetical		7.1928	7.87509	6.8168	6.83777	7.79172	6.72595	7.35233	6.85789	7.14369	6.44727	6.89498	6.01632	0.8849	0.884586	0.557855	0.999645	0.630416	0.63064	0.720039	0.631529	0.103275	0.998955	0.19047	0.084517	0.717136	0.435874	0.120126	0.576177	0.142169	0.445944
slr1115	-	probable methyltransferase	Other categories	Other	7.22961	7.41653	6.67443	6.86864	7.51486	6.80691	7.15537	7.12126	7.11714	7.05339	7.10266	6.54655	0.970372	1.01705	0.866943	1.04811	0.893412	0.852405	0.897958	0.918214	0.509873	0.779841	0.602298	0.265542	0.740814	0.520398	0.294251	0.511327	0.289878	0.467816
slr1116	-	hypothetical protein	Hypothetical		3.85788	4.31233	3.8933	3.95132	4.53604	4.14756	4.08285	3.9646	4.74587	3.88336	4.17868	3.9727	1.14113	1.18367	0.993374	1.03728	0.870515	0.839231	0.445729	0.43931	0.957744	0.867843	0.357997	0.383155	0.712611	0.369397	0.42224	0.538236	0.209669	0.507468
slr1117	-	hypothetical protein	Hypothetical		5.76911	5.3284	4.11507	4.3612	5.37038	4.65497	5.50932	6.24172	5.36878	5.81211	6.24391	5.73966	0.826252	1.55374	1.81634	1.88046	2.19828	1.16901	0.658797	0.322499	0.17244	0.0870275	0.0283819	0.511557	0.714863	0.320856	0.158317	0.161626	0.0446952	0.54726
sll1064	-	hypothetical protein	Hypothetical		5.05896	5.34044	4.00147	3.77541	5.77595	4.09034	4.80611	5.15596	4.5623	4.60193	5.72237	4.36242	0.839115	1.02894	1.06827	1.22622	1.2731	1.03822	0.750501	0.930357	0.87844	0.671711	0.666171	0.910698	0.721721	0.523934	0.401452	0.475537	0.306931	0.668671
slr1118	rffM	probable UDP-N-acetyl-D-mannosaminuronic acid transferase	Cell envelope	Surface polysaccharides, lipopolysaccharides and antigens	4.34854	4.46501	4.19302	4.32157	5.03474	3.91055	4.42276	4.87493	3.95378	3.97674	4.32254	4.34308	1.06198	1.05821	0.919292	0.996451	0.865637	0.86872	0.809932	0.783153	0.442485	0.990897	0.583241	0.524154	0.726961	0.484381	0.270173	0.574634	0.284631	0.549747
slr1119	-	hypothetical protein	Hypothetical		5.9963	5.76319	6.02417	6.59641	6.52061	6.66039	6.19737	5.19998	7.06126	6.5735	5.485	6.452	1.58511	1.16877	1.18287	0.737339	0.746235	1.01206	0.00195404	0.700444	0.531495	0.460735	0.290179	0.979684	0.712611	0.458242	0.302793	0.393045	0.183126	0.679406
sll1062	-	unknown protein	Unknown		5.19765	4.90217	4.20998	4.17123	4.93465	4.18803	5.39551	6.41124	4.7545	5.77942	6.59837	5.61594	0.790791	1.68236	2.34238	2.12743	2.96207	1.39232	0.429905	0.254219	0.0436627	0.115872	0.0165406	0.449396	0.712611	0.290818	0.0800173	0.188626	0.0333043	0.528388
sll1061	-	unknown protein	Unknown		4.4761	4.28437	4.14106	3.97481	4.35169	4.00812	4.66501	5.60436	4.5441	5.26395	5.53477	4.98435	0.877233	1.55543	1.946	1.77311	2.21834	1.2511	0.288938	0.141748	0.0067039	0.0810957	0.00449316	0.432666	0.712611	0.229899	0.0319153	0.157234	0.0177782	0.521556
sll1060	-	hypothetical protein	Hypothetical		5.49416	5.3477	5.35421	5.42168	5.31495	5.39386	5.84543	6.01171	5.96825	5.60545	5.73185	5.21436	0.984962	1.45711	1.08563	1.47935	1.1022	0.745058	0.723067	0.0014084	0.507205	0.000671915	0.427154	0.060279	0.717136	0.0775024	0.292998	0.0325638	0.232936	0.445944
ssl2069	-	hypothetical protein	Hypothetical		4.82805	5.88448	5.46083	5.20496	5.88097	5.33275	5.25887	5.9639	4.78461	5.32627	6.10612	4.68908	1.05832	0.962377	0.988081	0.909345	0.933632	1.02671	0.836089	0.910063	0.974664	0.749313	0.839746	0.946658	0.733742	0.518815	0.427008	0.502578	0.353104	0.673434
ssr1853	-	unknown protein	Unknown		5.18658	5.91871	6.1113	6.44727	5.80842	5.6974	5.3045	5.2811	5.51059	5.75556	5.79467	5.6974	1.18551	0.771925	1.0072	0.651136	0.849595	1.30479	0.539089	0.268612	0.972591	0.06475	0.374285	0.00799489	0.712611	0.29768	0.426571	0.144516	0.214916	0.445944
slr1120	pilD, hofD, hopD	type 4 prepilin-like proteins leader peptide processing enzyme	Cellular processes	Chemotaxis	6.1113	5.75731	5.80842	5.94615	5.84543	5.76911	5.83728	5.65016	5.57599	5.46083	5.62693	5.21006	0.973478	0.867818	0.727119	0.891461	0.746929	0.837871	0.766088	0.204541	0.0486171	0.149694	0.0329132	0.150961	0.723217	0.265075	0.0830057	0.217024	0.0481661	0.445944
sll1059	adk	adenylate kinase	Purines, pyrimidines, nucleosides, and nucleotides	Purine ribonucleotide biosynthesis	5.63838	5.09988	4.70143	5.24445	4.96346	5.27883	5.27004	5.44942	5.12453	5.35083	5.39793	5.91328	1.01093	1.09792	1.32634	1.08604	1.312	1.20805	0.959358	0.663411	0.279253	0.434188	0.129955	0.25068	0.75294	0.446894	0.204412	0.380434	0.113068	0.462839
sll1058	dapB	dihydrodipicolinate reductase	Amino acid biosynthesis	Aspartate family	5.70043	6.29327	5.77198	6.09367	5.90237	6.13636	5.77595	6.08683	6.26637	6.52254	6.18344	6.90997	1.08842	1.08761	1.53342	0.999252	1.40885	1.40991	0.574491	0.633955	0.0931836	0.994952	0.0897278	0.122915	0.713852	0.436824	0.115413	0.575144	0.089063	0.445944
sll1057	trx	thioredoxin M	Biosynthesis of cofactors, prosthetic groups, and carriers	Thioredoxin, glutaredoxin, and glutathione	6.26386	6.54776	6.66159	6.34114	6.69395	6.6058	6.37241	6.76629	6.33394	6.17751	6.83461	6.0592	1.0395	0.999866	0.911322	0.961873	0.876694	0.911444	0.742679	0.9992	0.644146	0.763543	0.510995	0.655452	0.721553	0.54208	0.335829	0.506118	0.262999	0.590403
sll1056	purL, purI	phosphoribosylformyl glycinamidine synthetase II	Purines, pyrimidines, nucleosides, and nucleotides	Purine ribonucleotide biosynthesis	6.26981	5.60852	6.45939	6.23239	6.10612	6.32159	6.33501	6.4846	6.04064	6.39491	6.26824	6.14918	1.07733	1.12832	1.1159	1.04733	1.0358	0.988989	0.706238	0.579207	0.586012	0.66851	0.619924	0.919501	0.716715	0.419352	0.318207	0.474261	0.296011	0.67045
sll1054	-	hypothetical protein	Hypothetical		3.92377	4.16602	5.34212	4.30328	4.42415	4.07077	4.33346	6.70967	4.11982	6.73155	7.27583	7.37512	0.863797	1.49176	6.27754	1.72698	7.26738	4.20814	0.66331	0.571908	0.00531567	0.399344	0.000221439	0.0721084	0.714863	0.417579	0.0291829	0.36282	0.00693153	0.445944
sll1053	-	hypothetical protein	Hypothetical		6.19418	6.26981	6.02698	6.86768	6.34638	6.86675	6.56189	6.095	6.73788	6.91565	5.95972	6.98828	1.44388	1.23223	1.37322	0.853415	0.951061	1.11442	0.0477735	0.215223	0.248533	0.426672	0.856005	0.704063	0.712611	0.271724	0.1915	0.377342	0.356298	0.609357
slr1123	gmk, spoR	guanylate kinase	Purines, pyrimidines, nucleosides, and nucleotides	Purine ribonucleotide biosynthesis	3.97866	4.05936	4.06627	3.96616	4.07824	3.86689	4.17868	3.93622	4.04031	3.56035	3.80436	4.00259	0.956388	1.01184	0.843428	1.05798	0.881888	0.833562	0.392719	0.833448	0.133888	0.431565	0.26988	0.146223	0.712611	0.495914	0.138591	0.378903	0.174425	0.445944
slr1124	gpmB	phosphoglycerate mutase	Energy metabolism	Glycolysis	5.89917	5.90504	6.39074	6.96216	5.40759	6.92419	5.67974	4.67012	6.37483	5.65894	4.48914	5.75083	1.28907	0.711981	0.588311	0.552324	0.456386	0.826301	0.532779	0.400141	0.155175	0.295409	0.15836	0.689371	0.712611	0.35416	0.149502	0.310989	0.126811	0.602856
slr1125	-	probable glucosyl transferase	Biosynthesis of cofactors, prosthetic groups, and carriers	Carotenoid	4.89626	4.06426	4.31878	4.48543	4.31398	4.76621	5.14374	5.24557	5.03089	4.80867	4.79962	4.53938	1.06839	1.63993	1.22218	1.53495	1.14394	0.745264	0.749691	0.0482414	0.330406	0.0132222	0.288487	0.0170798	0.721721	0.165781	0.227196	0.0757709	0.182458	0.445944
sll1051	cpcF	phycocyanin alpha-subunit phycocyanobilin lyase	Photosynthesis and respiration	Phycobilisome	4.49741	4.26666	4.02366	5.02871	3.82034	4.74418	3.91842	3.8379	4.2649	4.05936	4.13207	5.949	1.20455	0.837695	1.36689	0.69544	1.13477	1.63173	0.528548	0.248603	0.515658	0.247733	0.811919	0.32618	0.712611	0.287902	0.296782	0.281269	0.346455	0.482961
sll1049	-	hypothetical protein	Hypothetical		5.71534	5.98082	6.00881	6.31372	6.31372	5.83289	6.13249	5.21344	5.95492	5.56764	4.77799	4.67243	1.19068	0.910856	0.537509	0.764988	0.45143	0.590114	0.246334	0.673252	0.039542	0.298709	0.0241629	0.129001	0.712611	0.450108	0.0758148	0.311294	0.0417694	0.445944
slr1127	-	unknown protein	Unknown		8.15444	8.7325	8.35048	8.24791	8.65665	8.1573	8.49147	6.87444	7.89544	6.58441	6.95992	6.07817	0.96025	0.633453	0.273262	0.659675	0.284574	0.431385	0.810834	0.259482	0.00364904	0.293298	0.00369273	0.0867288	0.726961	0.293288	0.0258204	0.31019	0.0158103	0.445944
slr1128	-	hypothetical protein	Hypothetical		6.48212	6.83777	6.30883	6.38885	6.62324	5.99289	6.37084	6.9583	5.81362	6.52701	6.97683	6.01324	0.865786	0.893794	0.974534	1.03235	1.12561	1.09033	0.436924	0.680393	0.912737	0.9092	0.635871	0.787112	0.712611	0.452414	0.410672	0.552176	0.300264	0.631905
slr1129	rne	ribonuclease E	Transcription	Degradation of RNA	4.83754	4.8894	5.58487	5.55633	4.89626	5.45296	5.36199	5.29982	5.35421	4.7403	5.30339	4.61305	1.14704	1.17669	0.859544	1.02585	0.74936	0.730476	0.565469	0.386497	0.533687	0.866765	0.231016	0.100538	0.71375	0.349651	0.303402	0.537764	0.158655	0.445944
slr1130	rhnB	ribonuclease HII	Transcription	Degradation of RNA	4.70814	4.40335	4.03849	4.7523	4.7354	4.41049	4.17655	4.00147	4.35827	4.02366	4.03166	3.8971	1.18872	0.867802	0.758287	0.730033	0.637904	0.873802	0.326504	0.403674	0.114557	0.0401567	0.00558236	0.15682	0.712611	0.354929	0.125857	0.11539	0.0192494	0.445944
sll1045	mutT	mutator MutT protein	DNA replication, restriction, modification, recombination, and repair		4.30009	4.33346	4.14477	4.87282	4.67919	4.35024	4.45666	4.14477	4.3612	3.90861	4.25893	4.11195	1.29652	1.04351	0.891139	0.804851	0.687332	0.853986	0.0833901	0.603261	0.228395	0.153766	0.0418956	0.172339	0.712611	0.428017	0.181927	0.219549	0.0548284	0.445944
sll1043	pnp	polyribonucleotide nucleotidyltransferase	Transcription	RNA synthesis, modification, and DNA transcription	8.73665	8.64675	8.46905	9.04755	8.61378	8.62631	8.56918	7.56312	8.23205	7.33464	7.58264	7.46179	1.10578	0.709054	0.448198	0.641225	0.405323	0.632107	0.423235	0.180239	0.000404015	0.122494	0.00122353	0.0952235	0.712611	0.25244	0.0181528	0.194368	0.010386	0.445944
sll0716	lepB1, lepB	leader peptidase I (signal peptidase I)	Cellular processes	Protein and peptide secretion	5.46596	5.45851	4.90949	5.60991	4.94168	5.27207	5.59655	5.485	5.87461	5.72433	5.30679	5.98664	0.997623	1.296	1.31458	1.29909	1.31771	1.01433	0.990347	0.1608	0.218302	0.168718	0.223278	0.932975	0.758497	0.241401	0.178111	0.22868	0.155473	0.671753
slr0721	me	malic enzyme	Energy metabolism	Pyruvate and acetyl-CoA metabolism	4.05657	4.00928	3.77541	3.98712	3.8933	4.0444	3.88715	4.00474	4.47886	4.20697	3.95768	4.28724	1.0195	1.13013	1.15153	1.10852	1.1295	1.01893	0.789162	0.428747	0.197674	0.46928	0.180876	0.901999	0.723726	0.366083	0.168861	0.396817	0.138694	0.665975
sll0712	cysM	cysteine synthase	Amino acid biosynthesis	Serine family / Sulfur assimilation	8.41391	7.00253	7.1194	6.92419	6.64247	7.50229	8.48452	8.24791	8.7325	8.70702	8.19686	8.85211	0.712538	1.9675	2.10437	2.76126	2.95334	1.06956	0.398845	0.108144	0.0954895	0.00714398	0.00830549	0.71011	0.712611	0.209394	0.116059	0.0615124	0.0243308	0.611909
sll0711	ipk	isopentenyl monophosphate kinase	Other categories	Other	5.39551	4.92062	4.08033	4.22938	4.41286	4.53938	4.8916	4.50505	4.97095	4.28724	4.23514	4.49171	0.755264	0.993358	0.72659	1.31525	0.962034	0.731448	0.363121	0.98244	0.305427	0.0803241	0.664063	0.0511689	0.712611	0.538483	0.215044	0.156609	0.306538	0.445944
sll0710	-	unknown protein	Unknown		5.95492	5.11073	4.59894	4.92571	5.0162	4.78074	6.03422	6.67443	5.57762	5.91716	6.28135	6.45734	0.804418	1.8326	1.99596	2.27816	2.48125	1.08915	0.47764	0.160136	0.079394	0.021763	0.00163322	0.746497	0.712611	0.241085	0.107234	0.0893455	0.0116833	0.61924
sll0709	llaI.2	putative endonuclease	DNA replication, restriction, modification, recombination, and repair		5.72817	5.72817	4.76696	4.83196	5.78461	4.93793	5.48595	6.50405	5.26607	6.15557	6.82044	6.99858	0.856821	1.2695	2.37912	1.48164	2.77668	1.87406	0.63898	0.527474	0.0381569	0.308094	0.0204329	0.119933	0.714863	0.401987	0.0746833	0.316024	0.0379234	0.445944
sll0708	ksgA	dimethyladenosine transferase	Other categories	Drug and analog sensitivity	5.95374	5.05712	4.59277	5.57153	5.08313	4.78173	7.14998	7.76819	6.4733	5.77382	7.32444	4.72673	0.962099	3.80866	1.6707	3.9587	1.73652	0.438659	0.909581	0.0243158	0.434721	0.0106498	0.369938	0.230893	0.742244	0.131986	0.267614	0.0702079	0.213551	0.460372
slr0722	-	hypothetical protein	Hypothetical		6.92419	5.61963	5.26607	5.05335	5.15747	5.38781	6.77885	6.86768	6.60134	6.76373	6.67593	6.41702	0.59995	1.75645	1.60466	2.92766	2.67466	0.913581	0.22473	0.186459	0.255737	0.000251584	0.000586515	0.373368	0.712611	0.255803	0.193999	0.0224604	0.009522	0.505624
slr0724	sohA, prlF	HtaR suppressor protein homolog	Regulatory functions		5.063	4.84472	4.41944	4.40057	5.07936	4.65383	5.09316	5.50778	5.08154	5.17518	5.65454	6.06426	0.956298	1.36772	1.80952	1.43022	1.89221	1.32302	0.825371	0.127244	0.0550665	0.100472	0.0470409	0.239754	0.730237	0.223881	0.0882791	0.174975	0.059036	0.462839
slr0727	-	unknown protein	Unknown		6.74503	5.55153	4.8521	5.86265	5.59836	5.3341	5.825	6.64247	5.91871	5.78191	7.01043	7.2514	0.92156	1.331	1.9521	1.44429	2.11826	1.46665	0.847165	0.535969	0.248905	0.15181	0.0870277	0.350522	0.738253	0.405475	0.191555	0.218541	0.088144	0.498083
slr0728	-	hypothetical protein	Hypothetical		5.22148	5.23639	5.83886	5.44796	5.55722	5.485	5.33562	4.99833	5.39989	4.66747	4.96228	4.70022	1.04571	0.878045	0.634816	0.839662	0.607066	0.722989	0.769757	0.475362	0.0428047	0.121481	0.0018734	0.0396517	0.723217	0.382083	0.0789577	0.193482	0.0122592	0.445944
slr0729	-	hypothetical protein	Hypothetical		8.3232	8.24454	7.37215	7.54513	8.47735	7.73994	9.06314	8.83726	8.80346	8.3127	9.12388	8.60499	0.959827	1.89386	1.62514	1.97313	1.69316	0.858111	0.893926	0.0432212	0.143864	0.0293917	0.109243	0.428454	0.740337	0.162291	0.144297	0.101139	0.101195	0.521556
slr0730	-	hypothetical protein	Hypothetical		5.71905	6.23112	4.55367	5.26547	5.94055	5.50666	5.82132	5.6974	6.45543	5.26836	5.57762	6.22268	1.04943	1.40454	1.13939	1.33838	1.08572	0.811221	0.902612	0.422503	0.757919	0.242382	0.747209	0.456177	0.741291	0.363059	0.368592	0.279307	0.330149	0.532788
slr0731	-	hypothetical protein	Hypothetical		5.53477	5.52441	4.87998	5.64748	5.29141	4.82257	5.26547	5.01942	5.2187	5.12453	5.2355	6.07254	0.959772	0.904261	1.12075	0.942162	1.16773	1.23941	0.863169	0.561042	0.679161	0.748779	0.590404	0.372419	0.738911	0.413939	0.34782	0.502419	0.28679	0.505624
sll0704	nifS2	cysteine desulfurase	Amino acid biosynthesis	Glutamate family / Nitrogen assimilation	6.26637	5.96825	5.39685	5.85773	6.12307	5.48741	6.52961	6.41939	5.61404	5.30679	6.4788	5.53477	0.962985	1.24016	0.93064	1.28783	0.966412	0.750421	0.871132	0.465331	0.825329	0.346596	0.908632	0.41916	0.739079	0.377332	0.386613	0.338075	0.370176	0.51838
sll0703	-	unknown protein	Unknown		5.35274	4.87644	4.39728	5.10448	5.08406	5.31403	4.97336	4.47081	5.54169	4.94594	4.58029	4.91803	1.22437	1.08659	0.95878	0.887468	0.783082	0.882378	0.364095	0.786889	0.849367	0.616781	0.0636253	0.614354	0.712611	0.485217	0.394383	0.458262	0.0714314	0.580339
sll0702	-	unknown protein	Unknown		4.69534	5.38034	4.71973	5.66352	5.45851	5.3045	4.45257	4.23714	3.9925	4.44799	4.49741	4.94402	1.45771	0.613697	0.811127	0.421	0.556438	1.32171	0.0928044	0.0540332	0.332676	0.00178217	0.0110236	0.122841	0.712611	0.172112	0.227929	0.0394423	0.0282136	0.445944
slr0733	xerC	integrase-recombinase protein	DNA replication, restriction, modification, recombination, and repair		4.81243	5.22408	5.18973	4.77012	5.09398	5.30112	4.25197	6.49638	4.79718	4.11823	3.92188	7.17312	0.985997	1.07656	0.996998	1.09185	1.01116	0.926096	0.925041	0.884654	0.996934	0.863803	0.988715	0.933694	0.745691	0.510847	0.432335	0.536908	0.388377	0.672031
sll0700	ISY100i	putative transposase [ISY100i: 123475 - 124420]	Other categories	Transposon-related functions	8.7325	7.66332	7.55378	7.33808	7.89744	7.89544	8.09285	8.92141	8.19456	8.35048	8.66601	8.46362	0.827664	1.33768	1.42422	1.61622	1.72077	1.06469	0.550871	0.41094	0.257983	0.0967594	0.0196175	0.760219	0.71375	0.357836	0.195354	0.171861	0.0372222	0.622958
sll0699	ISY100i	putative transposase [ISY100i: 123475 - 124420]	Other categories	Transposon-related functions	10.183	9.069	9.37617	9.41117	9.57148	9.03677	9.58832	10.7469	9.25852	10.7177	10.7662	10.9144	0.868801	1.24996	2.38948	1.43872	2.75032	1.91164	0.610754	0.596459	0.0203928	0.334198	0.000990968	0.109236	0.714863	0.425492	0.0522364	0.33151	0.0101288	0.445944
sll0698	hik33, chk33, ycf26, dspA, nblS, dfr	drug sensory protein A, low temperature sensor, two-component sensor histidine kinase	Other categories	Drug and analog sensitivity	4.42548	4.09303	4.53065	4.04726	3.9811	4.45857	5.22408	5.32526	5.08683	5.19998	4.72161	4.82418	0.878182	1.81798	1.47994	2.07016	1.68523	0.814058	0.400188	0.0044174	0.0449748	0.00309844	0.0225134	0.139015	0.712611	0.0953273	0.0812293	0.0473487	0.0403468	0.445944
slr0737	psaD	photosystem I subunit II	Photosynthesis and respiration	Photosystem I	9.94523	10.7917	10.3596	9.94523	10.3596	10.026	9.79431	9.84599	10.062	9.67545	9.78543	9.5983	0.83784	0.724593	0.624537	0.864834	0.745413	0.861914	0.40637	0.14573	0.0533777	0.237698	0.037212	0.0947536	0.712611	0.23326	0.0874978	0.27635	0.0510819	0.445944
slr0738	trpE	anthranilate synthetase alpha-subunit	Amino acid biosynthesis	Aromatic amino acid family	6.34638	7.08285	6.59837	6.48595	6.24852	6.56734	5.99289	5.6218	6.46178	6.04294	5.49992	6.08357	0.845613	0.637113	0.574193	0.753434	0.679025	0.901241	0.363831	0.116137	0.0491401	0.192884	0.0572183	0.651025	0.712611	0.21804	0.0835627	0.244662	0.0674322	0.590053
slr0739	crtE	geranylgeranyl pyrophosphate synthase	Biosynthesis of cofactors, prosthetic groups, and carriers	Carotenoid	5.87257	6.07254	6.45543	6.30883	6.02909	6.34638	6.20416	5.86503	5.94226	5.86049	5.57279	5.83142	1.06776	0.914024	0.769177	0.85602	0.720365	0.841528	0.658005	0.550939	0.122604	0.19274	0.0251144	0.144391	0.714863	0.410426	0.131826	0.244662	0.0421124	0.445944
slr0740	-	hypothetical protein	Hypothetical		6.67261	6.56734	6.43187	6.74026	6.56501	6.85222	6.625	5.83394	7.05636	6.20065	5.76911	6.58507	1.11875	0.964479	0.772531	0.862105	0.690531	0.800982	0.211039	0.89314	0.20434	0.591559	0.0994908	0.496552	0.712611	0.513099	0.171225	0.449162	0.0957172	0.541041
slr0741	phoU, nmpA	transcriptional regulator	Regulatory functions		10.3477	6.3848	6.18344	5.88448	6.09731	6.58215	9.61177	8.44749	10.0004	8.42343	7.60857	7.49676	0.365854	3.28201	1.15211	8.97083	3.14911	0.351038	0.349797	0.297805	0.890024	0.00343344	0.0098265	0.0516978	0.712611	0.308623	0.404712	0.0474506	0.0263254	0.445944
slr0742	-	hypothetical protein	Hypothetical		6.43092	6.92985	7.27268	7.2641	6.79275	6.96913	6.37345	6.09643	6.47059	5.93237	5.96566	5.91513	1.09493	0.676272	0.521198	0.617638	0.476009	0.770692	0.665053	0.103782	0.018464	0.0172661	0.00149782	0.0292862	0.714863	0.206592	0.0509353	0.0825944	0.0114243	0.445944
slr0743	nusA	similar to N utilization substance protein	Transcription	RNA synthesis, modification, and DNA transcription	6.75567	6.70967	6.75699	7.15328	6.41313	6.75567	6.8168	7.41472	6.61047	7.68083	7.36598	7.48601	1.02331	1.15393	1.70546	1.12764	1.66661	1.47796	0.88428	0.440886	0.00116293	0.61933	0.0339645	0.0942892	0.739795	0.370111	0.0209858	0.459026	0.0486655	0.445944
slr0744	infB	translation initiation factor IF-2	Translation	Protein modification and translation factors	7.13927	7.71491	6.73666	6.68931	7.57199	6.48852	6.84294	7.62119	6.39074	7.00367	7.61535	7.12981	0.823397	0.843629	1.03718	1.02457	1.25963	1.22942	0.556453	0.620558	0.884282	0.946428	0.431949	0.502523	0.71375	0.432448	0.403542	0.564875	0.234654	0.542824
slr0236	-	similar to glutathione S-transferase	Biosynthesis of cofactors, prosthetic groups, and carriers	Thioredoxin, glutaredoxin, and glutathione	7.40242	7.39321	7.52931	7.36598	7.76665	7.01929	7.31956	6.86182	7.05129	6.71125	7.02644	6.37345	0.960813	0.776959	0.599599	0.808648	0.624054	0.771725	0.806454	0.0598478	0.0189093	0.293321	0.0765669	0.180312	0.726863	0.175142	0.0513523	0.31019	0.0806065	0.445944
slr0237	glgX	glycogen operon protein GlgX homolog	Central intermediary metabolism	Polysaccharides and glycoproteins	4.9191	5.20578	5.94055	5.85952	4.9646	5.74166	5.543	5.02129	5.39551	5.20192	4.95228	5.19364	1.12255	0.97589	0.847217	0.869348	0.754723	0.868148	0.707605	0.922847	0.489931	0.563108	0.237356	0.309808	0.717136	0.521498	0.288627	0.436151	0.160521	0.475784
slr0238	-	hypothetical protein	Hypothetical		4.27329	3.75134	4.38131	4.50104	3.98915	3.99094	4.00008	4.32734	4.32157	3.95132	4.37958	3.88939	1.01752	1.05776	0.958011	1.03955	0.941513	0.905695	0.927442	0.734247	0.815353	0.795262	0.724283	0.490103	0.74587	0.469445	0.383916	0.515775	0.323572	0.538676
ssl0426	ISY100t	putative transposase [ISY100t(partial copy): 141097 - 141410]	Other categories	Transposon-related functions	5.73854	5.15143	4.98141	4.16602	5.11715	4.42276	5.20192	5.73246	4.90217	5.32526	5.8956	5.20696	0.606332	0.991984	1.13719	1.63604	1.87553	1.14638	0.119217	0.973931	0.585024	0.13015	0.0628372	0.574344	0.712611	0.535993	0.318045	0.200911	0.0709806	0.56606
slr0239	cbiF, cobM	precorrin-4 C11-methyltransferase	Biosynthesis of cofactors, prosthetic groups, and carriers	Cobalamin, heme, phycobilin and porphyrin	6.66596	6.18875	5.53604	5.85706	5.87594	6.58507	6.32712	5.78052	7.18706	6.42055	5.73726	6.3848	0.983346	1.23226	1.03571	1.25313	1.05325	0.840491	0.955249	0.596242	0.904382	0.530228	0.83001	0.618927	0.752743	0.425492	0.408834	0.423432	0.350545	0.581047
slr0240	-	transcriptional regulator	Regulatory functions		7.83347	8.04086	8.02565	7.73218	8.0429	7.49249	8.12041	7.99572	7.87136	7.57998	8.00189	7.41302	0.864053	1.02043	0.811296	1.18098	0.938943	0.795057	0.289352	0.780993	0.182895	0.241726	0.72067	0.155572	0.712611	0.483952	0.162901	0.278944	0.322333	0.445944
slr0241	-	hypothetical protein	Hypothetical		8.46362	8.19265	8.08766	7.89253	8.17643	8.12605	9.07456	8.85211	9.08117	8.93791	8.68658	8.52378	0.880887	1.6872	1.3833	1.91535	1.57035	0.819877	0.267323	0.00501784	0.0465843	0.00124767	0.0119314	0.113871	0.712611	0.100095	0.0826368	0.0371289	0.0286807	0.445944
slr0242	bcp	bacterioferritin comigratory protein homolog	Transport and binding proteins		4.3612	4.93114	4.35477	4.33894	5.10073	4.12864	4.66898	5.57762	4.23126	4.72673	5.52441	4.83352	0.981959	1.2116	1.39396	1.23386	1.41957	1.15051	0.944057	0.563389	0.20245	0.572863	0.261476	0.688335	0.749349	0.414408	0.170765	0.44065	0.171004	0.602688
slr0243	-	hypothetical protein	Hypothetical		4.26666	4.91492	4.09303	4.29864	5.21006	4.17123	3.9024	4.76054	3.87781	4.11507	4.64432	4.46099	1.09818	0.844038	0.987551	0.768582	0.899265	1.17003	0.759281	0.55788	0.953981	0.434206	0.693982	0.529061	0.721852	0.412932	0.421603	0.380434	0.314426	0.550173
sll0230	-	hypothetical protein	Hypothetical		4.37853	4.66245	4.29654	7.00613	4.69165	3.77541	4.14756	4.18127	4.12864	3.96616	4.17489	4.01175	1.63795	0.816005	0.760537	0.498187	0.464324	0.932026	0.502741	0.0587398	0.0364774	0.35478	0.314642	0.194323	0.712611	0.175142	0.0735131	0.341346	0.193269	0.445944
slr0244	-	hypothetical protein	Hypothetical		7.818	8.01184	7.35475	7.02644	7.30667	6.70348	7.82735	7.46179	7.54299	6.91762	7.53665	6.93317	0.608783	0.921794	0.660188	1.51416	1.08444	0.716198	0.0519941	0.62801	0.100864	0.0442062	0.685254	0.106522	0.712611	0.433852	0.118446	0.120745	0.311622	0.445944
sml0003	psbM	photosystem II reaction center M protein	Photosynthesis and respiration	Photosystem II	10.2215	10.5437	10.1976	10.6274	10.675	10.3722	10.5288	11.3304	10.6188	11.2761	11.8732	11.7149	1.17877	1.41918	2.46304	1.20396	2.08951	1.73554	0.179262	0.142333	0.00349385	0.378077	0.00622311	0.062327	0.712611	0.229899	0.0256109	0.352175	0.0204123	0.445944
slr0245	bcp	Histone deacetylase family protein	Other categories	Other	5.30822	5.32977	4.89699	5.03474	4.87493	4.97095	5.76447	5.32141	5.37121	5.00661	5.19463	5.02563	0.859687	1.23745	0.931288	1.43942	1.08329	0.752587	0.215222	0.1967	0.538729	0.0235931	0.201947	0.0545509	0.712611	0.261172	0.304556	0.0922112	0.147695	0.445944
sll0228	speB1, bcp	arginase	Energy metabolism	Amino acids and amines	7.68708	6.97434	7.58264	8.10074	7.46997	7.66332	7.26185	7.07896	7.43042	7.4722	7.21921	7.54715	1.25701	0.896508	0.998728	0.71321	0.79453	1.11402	0.318933	0.553971	0.994342	0.0833228	0.191429	0.334004	0.712611	0.411987	0.431652	0.159146	0.14258	0.485478
sll0227	ppiB	peptidyl-prolyl cis-trans isomerase B, periplasmic protein	Translation	Protein modification and translation factors	8.113	7.95281	8.3232	8.85211	7.9093	8.53974	8.41391	8.54291	8.47247	9.05275	8.54919	9.00098	1.2346	1.2717	1.66782	1.03005	1.3509	1.31149	0.364269	0.037883	0.0185787	0.88605	0.246712	0.0758006	0.712611	0.153552	0.0509981	0.544748	0.16472	0.445944
sll0226	ycf4	photosystem I assembly related protein	Photosynthesis and respiration	Photosystem I	7.91226	8.50534	8.60024	8.81189	8.32945	8.32609	7.48036	6.45075	7.97684	6.65174	6.36483	6.35985	1.10946	0.487464	0.271595	0.439369	0.244798	0.557159	0.607197	0.105986	0.00134182	0.0678647	0.00041711	0.140277	0.714863	0.207624	0.0209858	0.147161	0.00886207	0.445944
sll0225	-	unknown protein	Unknown		6.0677	6.23367	6.68	6.19172	5.87095	6.8441	5.22847	5.16725	5.17649	6.01053	5.5797	5.95972	0.982914	0.454899	0.718401	0.462807	0.730889	1.57925	0.945167	0.00347869	0.104321	0.0179375	0.226744	0.0086309	0.749547	0.0939062	0.120368	0.0825944	0.156656	0.445944
sll0224	-	amino-acid ABC transporter binding protein	Transport and binding proteins		6.0592	6.8991	7.24873	7.05339	6.53606	7.10915	5.24836	5.31239	5.53406	6.147	5.70439	5.87781	1.12028	0.386693	0.564114	0.345176	0.503548	1.45882	0.701199	0.0195768	0.0928347	0.00160879	0.0114004	0.0246408	0.714863	0.125102	0.115413	0.0389842	0.0282821	0.445944
slr0249	-	hypothetical protein	Hypothetical		5.10911	5.4983	4.77519	4.46099	5.38781	4.31398	5.38262	4.60812	5.0466	4.16602	4.88685	4.34029	0.754396	0.923327	0.631499	1.22393	0.837093	0.683939	0.362317	0.726359	0.0925874	0.510533	0.556354	0.153963	0.712611	0.467288	0.115275	0.414963	0.277387	0.445944
slr0250	-	hypothetical protein	Hypothetical		7.97294	8.27831	8.38059	8.40625	8.55521	8.04971	7.8355	7.51486	7.71264	7.35024	7.69583	7.28526	1.0916	0.69595	0.587706	0.63755	0.538389	0.844465	0.549332	0.0273865	0.0122591	0.0212858	0.0105027	0.197519	0.71375	0.137903	0.0414166	0.0893455	0.0272436	0.445954
slr0251	ycf85	ATP-binding protein of ABC transporter	Transport and binding proteins		7.78133	7.88542	7.86426	7.96108	8.1738	7.75412	7.79172	7.98454	7.75749	7.88102	8.21776	8.00189	1.08623	1.00063	1.14068	0.921199	1.05012	1.13995	0.394677	0.991158	0.140422	0.446067	0.674762	0.194029	0.712611	0.539464	0.141894	0.385254	0.309381	0.445944
ssr0390	psaK, psaK1	photosystem I reaction center subunit X	Photosynthesis and respiration	Photosystem I	7.96771	8.35048	8.57353	8.06633	8.06633	7.59832	7.38306	7.61535	7.53879	7.18829	7.43042	7.29936	0.764765	0.580417	0.503053	0.758949	0.657788	0.86671	0.176263	0.0143937	0.00646968	0.0796939	0.0241356	0.102494	0.712611	0.114355	0.0314514	0.156609	0.0417694	0.445944
ssl0410	-	unknown protein	Unknown		9.16528	8.49799	9.56745	8.36431	9.39607	9.2644	9.72356	9.60316	9.4014	9.15747	9.51484	9.22454	0.953532	1.41336	1.16639	1.48224	1.22323	0.825255	0.886106	0.200195	0.538598	0.167857	0.443539	0.127492	0.739795	0.26246	0.304556	0.2283	0.239041	0.445944
sll0223	ndhB	NADH dehydrogenase subunit 2	Photosynthesis and respiration	NADH dehydrogenase	10.7177	10.459	11.2194	10.1976	11.0376	11.2481	11.4027	10.6373	11.2481	10.4755	10.5841	10.6188	1.02037	1.22891	0.847208	1.20438	0.830296	0.689398	0.944248	0.409502	0.352082	0.536178	0.453887	0.0868413	0.749349	0.357836	0.237017	0.425507	0.243154	0.445944
sll0222	phoA	putative purple acid phosphatase	Other categories	Other	8.20569	7.89253	8.1573	8.25877	7.70402	8.2663	8.10788	7.58549	8.3615	7.67968	7.55378	7.94785	0.993911	0.954696	0.780207	0.960545	0.784987	0.817231	0.968553	0.80098	0.0774712	0.853393	0.186741	0.319374	0.755024	0.489368	0.10557	0.53335	0.14131	0.481033
sgl0002	-	hypothetical protein	Hypothetical		9.25852	9.56745	9.6224	9.5983	9.53257	9.23406	9.12388	8.45631	9.34213	8.2901	8.5296	8.35048	0.980909	0.702865	0.468874	0.716544	0.477999	0.66709	0.869923	0.15376	0.0012363	0.171535	0.00132577	0.101775	0.739079	0.236848	0.0209858	0.230742	0.0106266	0.445944
sml0004	petN, ycf6	cytochrome b6-f complex subunit VIII	Photosynthesis and respiration	Cytochrome b6/f complex	7.35704	8.10421	8.49799	8.43642	8.19686	8.18948	7.45368	7.13927	7.78133	7.07896	7.26185	7.1194	1.22081	0.693361	0.561356	0.567951	0.459822	0.809616	0.450153	0.239355	0.0699811	0.0156842	0.000336959	0.190425	0.712611	0.285519	0.099813	0.0803755	0.00776165	0.445944
sll0221	bcp	bacterioferritin comigratory protein	Transport and binding proteins		7.39604	6.50051	6.6306	6.51305	6.71494	6.83938	8.01184	7.4331	7.4059	6.82369	7.84176	6.75567	0.899219	1.71068	1.22943	1.9024	1.36722	0.718683	0.630939	0.0863373	0.543015	0.0133588	0.282716	0.302484	0.714863	0.193186	0.305096	0.0758638	0.180362	0.475784
sll0220	glmS	L-glutamine:D-fructose-6-P amidotransferase	Central intermediary metabolism	Amino sugars	7.11714	7.11714	6.60423	5.87947	6.43984	6.29005	7.62718	7.03035	7.08108	5.22408	7.77488	6.09367	0.597476	1.23117	0.668056	2.06062	1.11813	0.542617	0.036065	0.306865	0.490755	0.0147891	0.84395	0.317359	0.712611	0.312311	0.288979	0.0794338	0.353709	0.481033
sll0219	-	flavoprotein	Other categories	Other	9.91142	10.2256	8.77311	4.33558	9.51484	8.90726	10.5657	9.90209	10.1404	7.35475	10.3596	9.46842	0.241348	1.48042	0.670928	6.13396	2.77992	0.453201	0.292454	0.305433	0.593588	0.187099	0.472516	0.27877	0.712611	0.31136	0.321035	0.240636	0.250041	0.470471
sll0218	-	hypothetical protein	Hypothetical		10.3273	10.8131	9.62781	3.96942	10.4889	9.75982	11.0376	10.3378	10.5437	7.70993	10.9447	9.83096	0.220163	1.30462	0.590145	5.92572	2.6805	0.452349	0.355335	0.393775	0.492854	0.283281	0.564904	0.303956	0.712611	0.352196	0.289146	0.303164	0.279472	0.475784
sll0217	-	flavoprotein	Other categories	Other	9.83096	9.73067	9.50526	4.05087	9.23406	9.81952	11.1749	9.87986	11.0619	7.64042	10.2409	9.94523	0.252179	2.02313	0.750833	8.02259	2.97738	0.371124	0.339841	0.0750913	0.643619	0.185178	0.477125	0.195229	0.712611	0.184757	0.335692	0.240143	0.251381	0.445944
slr0257	ctpB	periplasmic carboxyl-terminal protease	Translation	Degradation of proteins, peptides, and glycopeptides	7.09095	7.49493	6.97434	6.78119	7.44877	6.74699	7.4722	6.92419	7.36598	6.86864	6.86768	7.05863	0.873924	1.04781	0.837935	1.19898	0.958819	0.799699	0.522299	0.784377	0.20793	0.407938	0.810662	0.14667	0.712611	0.484417	0.172756	0.367009	0.346311	0.445944
sll0216	-	hypothetical protein	Hypothetical		4.45424	4.39355	4.15338	4.50741	4.1103	4.47346	4.30889	4.31022	4.09981	4.27637	4.33432	4.25284	1.02101	0.936868	0.968699	0.917587	0.948764	1.03398	0.857598	0.460807	0.654354	0.440528	0.589041	0.550266	0.738911	0.375967	0.339057	0.383166	0.28637	0.557921
slr1411	-	hypothetical protein	Hypothetical		5.56674	5.23359	5.12453	4.61603	5.37463	4.76225	5.28899	4.82257	4.86353	4.24626	4.97095	4.53371	0.762787	0.802965	0.605146	1.05267	0.793336	0.75364	0.21831	0.188277	0.0437488	0.801788	0.346955	0.18906	0.712611	0.256206	0.0800598	0.518304	0.205553	0.445944
sll1327	atpC, atpG	ATP synthase gamma chain	Photosynthesis and respiration	ATP synthase	9.88928	10.1976	10.183	10.4755	9.76788	10.3	9.56745	9.04428	9.32271	8.73934	8.86853	8.78322	1.06525	0.582992	0.408129	0.547284	0.383132	0.70006	0.71804	0.0127441	0.000272419	0.0290374	0.00305199	0.0298876	0.717136	0.111733	0.0181528	0.101048	0.0144059	0.445944
sll1326	atpA	ATP synthase alpha chain	Photosynthesis and respiration	ATP synthase	12.452	12.1385	12.1385	12.3937	11.6912	12.524	12.0309	12.2115	11.9118	12.0309	11.8422	11.8422	0.972644	0.875651	0.791219	0.900279	0.813472	0.903578	0.892871	0.23183	0.0503169	0.60827	0.325828	0.245005	0.740337	0.281811	0.0846365	0.455012	0.197819	0.462839
sll1325	atpD, atpH	ATP synthase delta chain of CF(1)	Photosynthesis and respiration	ATP synthase	10.3722	10.6373	10.7177	11.0619	10.1901	10.7917	10.183	9.58832	9.76788	9.6224	9.4014	9.77448	1.07588	0.603177	0.50828	0.560637	0.472433	0.842671	0.723569	0.0235204	0.0029053	0.0555084	0.0179848	0.29824	0.717136	0.130865	0.0239148	0.133754	0.0353472	0.472381
sll1324	atpF	ATP synthase B chain (subunit I) of CF(0)	Photosynthesis and respiration	ATP synthase	11.8422	11.4258	11.4258	11.7974	11.1016	11.9912	11.7149	11.7149	11.456	11.8422	11.5715	11.9555	1.04641	1.04536	1.16888	0.998998	1.11704	1.11816	0.839907	0.715326	0.278252	0.996176	0.614902	0.322612	0.735187	0.463852	0.204149	0.575144	0.294467	0.481116
sll1323	atpG	ATP synthase subunit b' of CF(0)	Photosynthesis and respiration	ATP synthase	10.675	10.8293	10.9868	11.1901	10.5841	11.0187	10.236	9.83096	10.0824	9.87986	9.62781	10.183	1.07219	0.582128	0.52358	0.542932	0.488327	0.899426	0.644048	0.00626299	0.00711375	0.0150035	0.0128145	0.485539	0.714863	0.10914	0.0328079	0.0794338	0.0293016	0.537925
ssl2615	atpH, atpE	ATP synthase C chain of CF(0)	Photosynthesis and respiration	ATP synthase	11.7426	11.4808	11.6912	11.8422	11.2481	11.9555	11.3304	11.0187	11.0834	11.1901	11.1168	11.2053	1.03078	0.710023	0.72325	0.688819	0.70165	1.01863	0.860543	0.0164455	0.00524351	0.08768	0.0818334	0.800927	0.738911	0.117883	0.0291829	0.162188	0.0845397	0.635661
sll1322	atpI, atpB	ATP synthase A chain of CF(0)	Photosynthesis and respiration	ATP synthase	11.7724	12.2115	12.7888	12.7888	12.0762	12.3217	11.5132	10.3866	11.4258	10.3477	10.1539	10.3866	1.10039	0.450926	0.256761	0.409787	0.233336	0.569409	0.721649	0.0694309	0.00293348	0.0369289	0.000685635	0.0924264	0.717136	0.182653	0.0239506	0.112058	0.00996748	0.445944
sll1321	-	hypothetical protein	Photosynthesis and respiration	ATP synthase	11.2761	11.9912	12.6542	12.524	11.8732	12.0762	11.1901	10.5097	11.1016	10.1901	10.0426	10.5937	1.13604	0.486326	0.308145	0.428089	0.271245	0.633619	0.698502	0.0826785	0.0169103	0.0130601	0.0017475	0.0711543	0.714863	0.190481	0.0485094	0.0750956	0.0120054	0.445944
slr1413	-	hypothetical protein	Hypothetical		8.1702	7.02644	6.34791	6.69953	7.04424	6.50971	8.30156	8.48934	7.93553	8.11591	8.45161	7.50937	0.742079	2.08583	1.79516	2.8108	2.41909	0.860643	0.480847	0.129125	0.231548	0.00271911	0.0158616	0.535884	0.712611	0.224193	0.183406	0.0440755	0.0327646	0.554426
slr1414	hik11	two-component sensor histidine kinase	Regulatory functions		5.67974	5.63691	5.43322	5.08313	5.47877	5.17366	5.28244	5.68595	5.27207	5.39793	5.29982	5.12628	0.791083	0.888966	0.807419	1.12373	1.02065	0.908267	0.0756265	0.33771	0.04848	0.40594	0.84736	0.428497	0.712611	0.327626	0.0830057	0.365812	0.354464	0.521556
slr1415	-	hypothetical protein	Hypothetical		4.49171	4.34029	4.49171	4.20035	4.23714	4.38256	4.36538	4.36538	4.38131	4.14326	3.96942	3.94558	0.890147	0.952281	0.746485	1.0698	0.838609	0.783892	0.0891006	0.236892	0.00625115	0.156468	0.038393	0.00493501	0.712611	0.28424	0.0312403	0.221035	0.052267	0.445944
slr1416	morR	similar to MorR protein	Regulatory functions		5.27207	5.64613	5.77671	5.82766	5.4271	5.56913	4.82257	4.95512	5.15898	4.93053	5.1845	4.79962	1.03025	0.666149	0.662771	0.64659	0.643311	0.994928	0.833236	0.0312584	0.0347262	0.0146189	0.0174157	0.963208	0.732096	0.143955	0.0719424	0.0789724	0.0345828	0.675336
slr1417	ycf57, iscA	hypothetical protein YCF57	Hypothetical		11.8732	10.9447	11.1526	10.5001	11.5132	10.9447	12.7084	13.5025	12.5671	13.8849	13.8849	13.8849	0.791411	3.03664	5.90289	3.837	7.45869	1.94389	0.452873	0.0167006	0.000806952	0.00933987	0.000587003	0.0301043	0.712611	0.118184	0.0190399	0.0681768	0.009522	0.445944
sll1041	-	similar to sulfate transport ATP-binding protein CysA	Transport and binding proteins		5.4741	4.57612	4.33432	4.34708	5.23098	4.85413	4.85323	4.82418	4.79368	4.47886	5.2769	4.45093	1.01107	1.0202	0.959741	1.00903	0.949232	0.940738	0.97237	0.937756	0.899316	0.962125	0.850005	0.761595	0.755318	0.525904	0.408063	0.567659	0.354698	0.623575
slr1093	folK	2-amino-4-hydroxy-6-hydroxymethyldihydropteridine pyrophosphokinase	Biosynthesis of cofactors, prosthetic groups, and carriers	Folic acid	6.8763	6.66159	6.58643	6.20065	6.9118	5.93237	6.97974	6.71125	6.51607	6.03166	6.73155	6.02141	0.779254	1.0193	0.733788	1.30805	0.941654	0.719893	0.303249	0.871527	0.149286	0.294793	0.828443	0.154784	0.712611	0.507966	0.147749	0.310989	0.350269	0.445944
slr1094	-	hypothetical protein	Hypothetical		5.16549	4.95706	4.62281	4.25893	5.43322	4.32157	4.77921	5.63838	4.67919	4.5614	6.04064	4.93053	0.844473	1.08458	1.19948	1.28433	1.42039	1.10594	0.586491	0.749908	0.607715	0.500505	0.43614	0.800786	0.714863	0.474317	0.324541	0.411106	0.23627	0.635661
slr1095	-	hypothetical protein	Hypothetical		3.9925	4.17868	4.54887	4.17655	4.28322	4.50875	5.60187	4.12526	4.2228	4.22938	4.08914	4.27784	1.05909	1.32865	0.971825	1.25452	0.917606	0.731438	0.686305	0.461659	0.82336	0.538337	0.334273	0.400559	0.714863	0.376199	0.386116	0.426191	0.20055	0.510497
slr1096	phdD, lpd	dihydrolipoamide dehydrogenase	Energy metabolism	Pyruvate dehydrogenase	7.1758	7.32689	7.74339	7.93118	6.99681	7.90589	7.10781	6.48212	7.39321	7.02172	6.00881	6.86864	1.14546	0.746916	0.581436	0.652064	0.507599	0.77845	0.606542	0.256282	0.0942067	0.205476	0.0904129	0.432507	0.714863	0.291184	0.115485	0.254153	0.0894455	0.521556
slr1097	-	hypothetical protein	Hypothetical		5.27004	5.18973	5.84186	5.67974	5.44228	5.53838	5.96707	5.84062	5.56047	5.8956	5.73966	5.55153	1.08642	1.27944	1.22693	1.17766	1.12933	0.95896	0.61023	0.209345	0.265527	0.163755	0.220745	0.718045	0.714863	0.266601	0.197969	0.226011	0.154463	0.614177
slr1098	-	hypothetical protein	Hypothetical		6.71307	6.01829	5.9508	5.79828	6.07358	5.59655	6.16657	4.70291	5.93042	4.71049	4.65666	4.81117	0.755453	0.647332	0.353239	0.856879	0.467586	0.545685	0.22214	0.290016	0.00374657	0.662936	0.00165836	0.127766	0.712611	0.306704	0.0258705	0.47248	0.0117176	0.445944
slr1099	ubiX	3-octaprenyl-4-hydroxybenzoate carboxy-lyase	Biosynthesis of cofactors, prosthetic groups, and carriers	Menaquinone and ubiquinone	4.90839	4.33697	4.70022	5.09834	4.52609	4.69348	5.2625	4.34479	5.01797	4.78313	4.68134	5.0388	1.08984	1.17004	1.13752	1.07359	1.04376	0.972209	0.629832	0.51949	0.400838	0.766781	0.773244	0.896776	0.714863	0.39866	0.255396	0.507471	0.337305	0.665104
slr1100	-	hypothetical protein	Hypothetical		8.35592	7.94146	7.21189	6.71307	7.90319	6.67261	8.28699	9.13728	8.00189	8.08463	9.09999	8.33717	0.598684	1.55721	1.592	2.60106	2.65917	1.02234	0.230785	0.251956	0.212536	0.0594229	0.0493931	0.947811	0.712611	0.289079	0.174985	0.138814	0.060972	0.674017
slr1101	-	hypothetical protein	Hypothetical		7.42544	7.74339	7.20449	7.07464	7.71745	6.65486	7.34457	7.16041	6.92985	6.4733	7.16271	6.4088	0.807318	0.805059	0.583915	0.997202	0.723278	0.725307	0.422975	0.187695	0.0541275	0.990854	0.299073	0.160635	0.712611	0.256008	0.0877122	0.574634	0.186641	0.445944
slr1102	-	hypothetical protein	Hypothetical		5.01797	5.73076	5.71362	5.31993	5.19998	5.57153	5.85005	5.56487	6.03422	5.63309	5.41535	5.31879	0.917872	1.25608	0.978262	1.36847	1.06579	0.778819	0.658097	0.292525	0.906136	0.0609379	0.556935	0.0943779	0.714863	0.307103	0.408994	0.140206	0.277556	0.445944
slr1103	-	hypothetical protein	Hypothetical		5.53083	6.35356	5.1627	5.45758	6.33063	5.88306	5.55633	5.82378	6.17057	5.50532	5.9914	5.46006	1.15514	1.12339	0.979352	0.972521	0.847824	0.871779	0.655927	0.692269	0.942326	0.902605	0.477251	0.466164	0.714863	0.455266	0.418923	0.550536	0.251381	0.534013
slr1104	-	hypothetical protein	Hypothetical		6.17057	6.45734	6.76884	6.32566	6.72409	6.25433	6.41555	7.22381	6.16482	7.02644	7.35859	6.50971	0.978817	1.09871	1.41356	1.12249	1.44415	1.28656	0.898017	0.727454	0.172915	0.659923	0.138376	0.418925	0.740814	0.467433	0.158317	0.471644	0.116835	0.51838
slr1105	fus	GTP-binding protein TypA/BipA homolog	Translation	Protein modification and translation factors	8.22234	7.64505	8.75335	9.34978	8.43112	9.04755	9.00911	8.17643	9.28843	8.83258	8.32067	9.15747	1.66544	1.53447	1.47767	0.921362	0.887256	0.962983	0.153812	0.252656	0.233909	0.796937	0.66002	0.901623	0.712611	0.289652	0.184702	0.516546	0.305507	0.665975
sll1037	-	unknown protein	Unknown		3.71821	4.50104	4.08914	3.94297	6.13954	4.33558	4.16781	4.05657	4.12324	4.30009	3.82793	3.98915	1.62815	1.00911	0.95678	0.619785	0.587648	0.948147	0.379884	0.957087	0.821856	0.365693	0.328858	0.617929	0.712611	0.531607	0.385837	0.345815	0.19882	0.58065
sll1036	-	hypothetical protein	Hypothetical		5.04188	4.29364	4.02545	4.23382	4.46099	4.23126	4.84472	4.80425	4.64579	4.39002	4.85589	4.5415	0.904399	1.24079	1.10354	1.37195	1.22019	0.889386	0.667834	0.372337	0.69201	0.00941422	0.141276	0.322679	0.714863	0.342705	0.351358	0.0682429	0.118022	0.481116
ssl2009	-	hypothetical protein	Hypothetical		6.19578	6.60022	6.70348	6.8763	6.85448	6.50778	6.6074	6.82477	6.71307	6.94098	6.8462	6.81121	1.18621	1.16091	1.28905	0.978668	1.08669	1.11038	0.276268	0.267266	0.0835075	0.828888	0.393351	0.109965	0.712611	0.296752	0.109544	0.527098	0.221206	0.445944
sll1035	upp, uraP	uracil phosphoribosyltransferase	Purines, pyrimidines, nucleosides, and nucleotides	Interconversions and salvage of nucleosides and nucleotides	6.9348	7.11278	7.01929	6.55409	6.70563	6.60423	6.68375	5.9581	6.9348	6.14478	5.99429	6.44156	0.757348	0.708708	0.563019	0.935776	0.743408	0.79443	0.00414509	0.170087	0.00419659	0.762661	0.0368221	0.359377	0.712611	0.246978	0.0271212	0.505731	0.0508287	0.502797
slr1106	phb	prohibitin	Other categories	Other	6.90198	6.15042	6.13249	6.43092	5.66469	6.44156	6.62857	6.39878	6.88814	6.35454	6.17975	6.15293	0.861003	1.18389	0.891379	1.37501	1.03528	0.752924	0.582169	0.448731	0.560046	0.192525	0.859396	0.0573327	0.713963	0.371206	0.310948	0.244621	0.357322	0.445944
slr1107	-	unknown protein	Unknown		4.92393	5.29141	5.00661	5.0268	5.40604	5.41724	5.30544	5.2625	5.38874	5.36613	5.43425	5.00757	1.15619	1.18502	1.14499	1.02493	0.990313	0.966221	0.285211	0.105101	0.321795	0.803376	0.942928	0.736554	0.712611	0.207435	0.222993	0.518852	0.377603	0.617705
sll1033	-	probable protein phosphatase	Other categories	Other	7.2514	6.51749	6.30519	6.91968	6.66159	7.55983	6.67261	7.5238	7.43721	8.00913	7.89544	7.97684	1.27958	1.4338	2.41012	1.12052	1.88352	1.68093	0.415261	0.257585	0.0117193	0.688025	0.0274307	0.0514297	0.712611	0.292363	0.040385	0.480718	0.0441348	0.445944
sll1032	ccmN	carbon dioxide concentrating mechanism protein CcmN, putative carboxysome assembly protein	Other categories	Other	6.79802	6.17275	6.71796	6.17975	6.35699	7.12665	6.83144	6.60423	6.59837	7.12126	6.65882	6.21234	0.994161	1.08305	1.07269	1.08941	1.07899	0.990429	0.98194	0.614238	0.772872	0.702125	0.793291	0.961959	0.755698	0.430866	0.372733	0.486709	0.342447	0.675336
sll1031	ccmM	carbon dioxide concentrating mechanism protein CcmM, putative carboxysome structural protein	Photosynthesis and respiration	CO2 fixation	8.91637	7.88102	8.52378	8.33717	7.55136	8.63879	8.75912	8.18502	8.62631	8.39465	7.85795	8.08188	0.832419	1.05929	0.796145	1.27254	0.956423	0.751586	0.582339	0.823066	0.387577	0.397814	0.866804	0.151882	0.713963	0.493583	0.250336	0.362206	0.358847	0.445944
sll1030	ccmL	carbon dioxide concentrating mechanism protein CcmL, putative carboxysome assembly protein	Photosynthesis and respiration	CO2 fixation	10.1539	9.94523	10.5841	10.4486	9.99258	10.7662	10.055	9.86618	9.91142	10.1404	9.86618	10.2508	1.12875	0.821569	0.906294	0.727855	0.802916	1.10313	0.582901	0.2225	0.554104	0.118982	0.277164	0.329714	0.714262	0.275677	0.308861	0.191004	0.178036	0.484831
sll1029	ccmK1	carbon dioxide concentrating mechanism protein CcmK	Photosynthesis and respiration	CO2 fixation	10.4367	10.4889	11.0619	11.1168	10.3477	11.4258	10.285	9.96117	10.3866	10.5437	9.87986	10.5001	1.23195	0.731239	0.782087	0.593562	0.634836	1.06954	0.470476	0.130421	0.293351	0.0947765	0.164361	0.717639	0.712611	0.224493	0.211092	0.16997	0.13028	0.614177
sll1028	ccmK2	carbon dioxide concentrating mechanism protein CcmK	Photosynthesis and respiration	CO2 fixation	10.8438	9.76788	10.4367	10.4367	9.56219	10.9144	10.7917	10.4889	10.9447	10.8656	9.9324	10.7177	0.969267	1.31251	1.11401	1.35412	1.14933	0.848762	0.933239	0.314085	0.733673	0.354425	0.703248	0.499575	0.7467	0.316725	0.362521	0.341199	0.317625	0.541198
sll1027	gltD	NADH-dependent glutamate synthase small subunit	Amino acid biosynthesis	Glutamate family / Nitrogen assimilation	8.82529	8.88073	8.23205	8.08766	8.68135	8.02096	8.59591	8.49799	8.46113	8.20569	8.75335	8.23994	0.766999	0.9153	0.843019	1.19335	1.09911	0.92103	0.264597	0.578542	0.417694	0.298699	0.645635	0.549144	0.712611	0.419281	0.262072	0.311294	0.302764	0.557921
slr1109	ank	similar to ankyrin	Other categories	Other	5.59358	5.42544	5.18785	4.74963	5.53201	5.09398	5.65797	5.05022	5.64231	4.92062	5.28971	5.0268	0.825257	1.03374	0.799272	1.25263	0.968512	0.773183	0.338575	0.846635	0.114923	0.342625	0.863349	0.179112	0.712611	0.500588	0.125968	0.335165	0.358061	0.445944
slr1110	-	hypothetical protein	Hypothetical		6.72933	5.87461	5.97777	5.57762	5.89733	5.90237	7.32444	6.87773	6.96716	6.9583	6.84761	6.30883	0.757089	1.81824	1.42505	2.40162	1.88227	0.783752	0.238462	0.0460935	0.202781	0.00189355	0.0159974	0.220948	0.712611	0.165781	0.170912	0.0394423	0.0327839	0.455785
slr1772	-	probable hydrolase, periplasmic protein	Other categories	Other	4.45257	4.87998	4.68317	4.45565	4.62858	4.70022	5.1542	5.45296	5.00238	5.63691	5.44536	5.26109	0.947965	1.44521	1.71223	1.52453	1.80621	1.18476	0.619038	0.0426149	0.00917494	0.0157321	0.00283439	0.22615	0.714863	0.161347	0.0353708	0.0803779	0.0140903	0.45983
sll1686	-	hypothetical protein	Hypothetical		4.28437	4.83479	3.87781	4.11195	4.90839	3.78222	4.19302	4.1077	4.49171	4.74963	4.29654	4.48121	0.956074	0.953841	1.13038	0.997664	1.18231	1.18508	0.888606	0.831768	0.595428	0.992851	0.538065	0.235579	0.739795	0.495654	0.321245	0.575144	0.272036	0.462839
ssr2972	-	unknown protein	Unknown		4.67116	4.8293	4.28132	3.93622	4.96228	4.29864	5.31495	5.70621	5.24557	5.55911	5.86669	5.18145	0.873648	1.77561	1.92096	2.03241	2.19878	1.08186	0.598987	0.0188155	0.0213506	0.0371591	0.0342338	0.666728	0.714863	0.123565	0.0532166	0.112155	0.0486655	0.59518
slr1774	-	unknown protein	Unknown		4.47194	4.87282	4.41622	4.42872	5.01797	4.35987	4.44017	4.55367	4.48309	4.58389	4.73875	4.307	1.01059	0.93648	0.97011	0.926671	0.959948	1.03591	0.955102	0.556066	0.830286	0.630755	0.820946	0.716482	0.752743	0.412546	0.388506	0.462766	0.348892	0.614172
slr1776	-	high affinity sulfate transporter	Transport and binding proteins		4.78935	3.98915	4.57142	4.09506	4.32879	4.52455	4.76225	4.56733	4.82026	4.5572	4.27637	4.34602	0.9114	1.203	0.961408	1.31995	1.05487	0.799176	0.645125	0.347639	0.833639	0.0515679	0.634793	0.046929	0.714863	0.331716	0.389645	0.129588	0.300105	0.445944
sll1685	ycf10, cotA, pxcA	protein involved in light-induced Na+-dependent proton extrusion	Biosynthesis of cofactors, prosthetic groups, and carriers	Cobalamin, heme, phycobilin and porphyrin	4.14932	4.28005	4.36411	4.77921	4.53298	4.60663	4.43627	4.62629	4.33432	4.75941	4.54887	5.51165	1.29694	1.1496	1.59713	0.886396	1.23146	1.38929	0.0174742	0.130474	0.0866401	0.196719	0.375076	0.194267	0.712611	0.224493	0.110958	0.24754	0.214916	0.445944
slr1777	chlD	magnesium protoporphyrin IX chelatase subunit D	Biosynthesis of cofactors, prosthetic groups, and carriers	Cobalamin, heme, phycobilin and porphyrin	5.51723	4.78812	5.89733	6.07129	5.41608	5.90084	6.67443	6.6706	6.33692	7.04424	6.86864	6.65882	1.3151	2.23419	2.7441	1.69887	2.08661	1.22823	0.357146	0.028042	0.0133301	0.0276711	0.00929413	0.133514	0.712611	0.139982	0.0434203	0.0981945	0.0257692	0.445944
slr1778	-	unknown protein	Unknown		4.50875	4.74418	4.47886	4.619	4.50875	4.7545	4.78173	5.24956	4.7365	5.03201	5.18973	5.05896	1.03538	1.27045	1.43029	1.22704	1.38142	1.12582	0.671962	0.134116	0.00599837	0.173986	0.00565265	0.374179	0.714863	0.227414	0.0306921	0.232209	0.0193758	0.505624
sll1682	-	alanine dehydrogenase	Energy metabolism	Amino acids and amines	5.33275	4.68317	4.30009	4.8952	4.37853	4.87823	5.09048	4.68908	4.97782	4.28437	4.26026	4.44017	0.962806	1.10736	0.735227	1.15014	0.76363	0.663947	0.882003	0.673536	0.221402	0.3856	0.0949178	0.0110694	0.739795	0.450108	0.179623	0.355281	0.0925644	0.445944
slr1779	pdxJ	pyridoxal phosphate biosynthetic protein PdxJ	Biosynthesis of cofactors, prosthetic groups, and carriers	Pyridoxine	7.73994	7.68708	7.58994	8.3232	7.38754	8.03792	6.89623	6.50212	7.48433	7.14784	6.69953	7.94146	1.18419	0.610715	0.75295	0.515723	0.635834	1.2329	0.433373	0.0693979	0.325694	0.0741426	0.225761	0.54878	0.712611	0.182653	0.224595	0.151706	0.156522	0.557921
slr1780	ycf54	hypothetical protein YCF54	Hypothetical		7.66973	6.82044	6.8991	7.48036	6.65283	7.72151	6.80844	7.21472	7.3285	7.96407	6.96446	8.28699	1.11353	0.991348	1.52494	0.890274	1.36946	1.53825	0.731806	0.970026	0.27482	0.665655	0.426547	0.220461	0.719093	0.53453	0.202097	0.473423	0.232826	0.455785
sll1681	-	unknown protein	Unknown		3.7312	3.91325	3.94078	4.15338	3.85788	4.20338	4.00474	4.0444	4.50875	4.25765	3.86429	4.22606	1.15653	1.25199	1.19272	1.08254	1.03129	0.952661	0.171949	0.136965	0.148491	0.587828	0.802075	0.750275	0.712611	0.229399	0.147411	0.447532	0.344174	0.620165
sll1680	-	hypothetical protein	Hypothetical		7.24533	7.03405	7.5489	8.45161	7.27066	8.18013	8.02565	8.04566	8.24454	8.67623	8.2023	8.52142	1.61482	1.77668	2.28241	1.10024	1.41341	1.28465	0.148643	0.00734884	0.00432998	0.724127	0.262831	0.0815072	0.712611	0.109352	0.0275749	0.495681	0.1717	0.445944
sll1679	hhoA	periplasmic protease HhoA	Translation	Degradation of proteins, peptides, and glycopeptides	7.4585	7.96407	8.71847	9.58832	8.30156	8.85211	8.18013	6.85614	8.18013	7.76819	7.0421	7.40062	1.82385	0.807644	0.640214	0.442824	0.351024	0.792694	0.17236	0.619422	0.201909	0.11166	0.0241901	0.530409	0.712611	0.432168	0.170765	0.185144	0.0417694	0.550173
slr1783	ycf29, rre1	two-component response regulator NarL subfamily	Regulatory functions		5.28674	5.5885	5.65797	5.70621	5.44796	5.73246	5.3383	5.47245	5.74385	5.60319	5.62883	5.8169	1.08509	1.00496	1.12655	0.926153	1.03821	1.12099	0.464053	0.96759	0.263863	0.501278	0.657234	0.295396	0.712611	0.534202	0.197396	0.411106	0.304861	0.471691
slr1784	bvdR	biliverdin reductase	Biosynthesis of cofactors, prosthetic groups, and carriers	Cobalamin, heme, phycobilin and porphyrin	4.68401	5.346	5.2989	6.00203	5.02871	5.9963	3.92188	4.69348	5.30244	6.13954	4.96346	6.14055	1.48046	0.721781	1.5564	0.487539	1.0513	2.15633	0.217829	0.357578	0.226044	0.113976	0.893976	0.118761	0.712611	0.336459	0.180679	0.186801	0.365498	0.445944
sll1677	-	similar to spore maturation protein B	Other categories	Adaptations and atypical conditions	5.91328	6.59837	6.65174	6.1277	6.55409	6.1277	4.41808	4.42085	4.25408	4.93793	4.75335	5.53083	0.921483	0.245967	0.40227	0.266925	0.436547	1.63547	0.692112	0.00115565	0.0170481	0.000235675	0.0120577	0.0421456	0.714863	0.0709316	0.0486855	0.0224604	0.0286807	0.445944
sll1676	malQ	4-alpha-glucanotransferase	Central intermediary metabolism	Polysaccharides and glycoproteins	4.7545	4.53371	5.1373	5.2801	4.7913	5.20496	5.73966	4.59277	5.53083	5.0654	4.59535	4.79755	1.21724	1.39402	1.0076	1.14523	0.827776	0.722804	0.290013	0.291028	0.96323	0.637268	0.252327	0.283141	0.712611	0.306943	0.423925	0.464907	0.167498	0.470471
sll1675	-	hypothetical protein	Hypothetical		3.8933	4.32734	3.84135	3.68959	4.06786	3.93897	3.79546	5.25774	3.96942	3.89152	3.86689	3.8379	0.919004	1.24851	0.89799	1.35855	0.977133	0.719249	0.556015	0.546164	0.372843	0.40413	0.780761	0.361074	0.71375	0.40958	0.245482	0.365212	0.3389	0.503353
slr1787	-	thiamine-monophosphate kinase	Biosynthesis of cofactors, prosthetic groups, and carriers	Thiamin	4.80119	4.66747	4.5285	4.35987	4.57612	4.22402	5.03762	5.05608	4.98141	5.87257	4.83952	5.61132	0.824133	1.28282	1.71169	1.55657	2.07696	1.33432	0.0970171	0.0117901	0.0724855	0.00369285	0.0320246	0.251822	0.712611	0.111389	0.101843	0.0489374	0.047347	0.462839
slr1788	-	unknown protein	Unknown		4.6389	4.94051	4.38511	5.22654	4.61154	5.03474	5.58135	4.78812	5.13479	4.81867	4.68908	5.12814	1.23351	1.42726	1.1678	1.15707	0.946727	0.818208	0.27982	0.140886	0.3399	0.511952	0.741689	0.334401	0.712611	0.229899	0.231197	0.414963	0.328545	0.485706
sll1673	rre2	two-component response regulator	Regulatory functions		4.5727	5.2298	5.57045	5.10587	5.19463	4.90499	5.77671	5.4017	5.31993	4.686	5.12814	4.81867	0.962049	1.29696	0.842814	1.34812	0.876062	0.64984	0.863733	0.31245	0.484729	0.0589821	0.289607	0.0318044	0.738911	0.316163	0.286357	0.138379	0.182965	0.445944
sll1672	hik12	two-component hybrid sensor and regulator	Regulatory functions		5.23359	5.28674	5.59546	5.97588	5.33755	5.0301	6.71656	5.60753	5.96128	5.84062	5.68869	6.79439	1.05403	1.65083	1.66552	1.56621	1.58015	1.00889	0.813022	0.104796	0.113226	0.206357	0.211492	0.979879	0.726961	0.207435	0.125076	0.254569	0.151318	0.679406
slr1790	-	hypothetical protein	Hypothetical		5.98265	7.01929	6.79075	6.92809	6.82369	6.66357	5.0702	5.59655	5.8035	5.67974	5.72089	6.37084	1.15473	0.464105	0.62688	0.401917	0.542881	1.35073	0.556322	0.0444202	0.155827	0.00473543	0.0204094	0.237626	0.71375	0.163384	0.149678	0.0519871	0.0379234	0.462839
slr1791	cysH	phosphoadenosine phosphosulfate reductase	Amino acid biosynthesis	Serine family / Sulfur assimilation	8.32945	7.10266	7.19888	7.53879	7.28408	7.17815	8.03026	8.15444	7.65033	7.87782	7.91542	7.14167	0.864544	1.32074	1.07275	1.52767	1.24082	0.812231	0.634034	0.395486	0.839052	0.0301068	0.318853	0.365181	0.714863	0.35298	0.391216	0.101933	0.194817	0.504742
sll1670	hrcA	heat-inducible transcription repressor HrcA homolog	Regulatory functions		4.49947	5.4232	5.17225	5.69154	5.03611	6.01324	4.60533	4.65497	5.37861	5.57153	4.7258	5.60436	1.46272	0.9	1.20491	0.615291	0.823744	1.33879	0.240494	0.703867	0.536683	0.139705	0.529302	0.331179	0.712611	0.459937	0.304012	0.209749	0.26891	0.484986
slr1793	talB, tal	transaldolase	Energy metabolism	Pentose phosphate pathway	8.66133	8.83726	8.19456	7.98189	8.18502	7.87136	7.82214	8.12605	7.844	7.60423	8.1702	7.91542	0.682252	0.644542	0.629481	0.944727	0.922651	0.976633	0.0604056	0.0422519	0.0570525	0.574112	0.569504	0.866716	0.712611	0.161308	0.0889927	0.44065	0.280903	0.657378
ssr2998	petP	hypothetical protein	Hypothetical		7.1194	7.844	7.92537	8.12605	7.55378	7.46692	6.78721	6.78119	7.00613	7.21921	6.92419	7.49493	1.06142	0.585845	0.749077	0.551945	0.705732	1.27863	0.806822	0.0444294	0.243011	0.0174774	0.129981	0.12114	0.726863	0.163384	0.188729	0.0825944	0.113068	0.445944
slr1794	-	probable anion transporting ATPase	Transport and binding proteins		7.75412	7.29169	7.74608	8.19686	7.64753	8.07279	7.65348	7.58738	7.98751	8.10421	7.66973	8.09774	1.29693	1.10611	1.28337	0.852871	0.989543	1.16025	0.172129	0.500545	0.161398	0.33031	0.948317	0.321597	0.712611	0.391272	0.152787	0.329969	0.378739	0.481033
slr1795	msrA, pms	peptide methionine sulfoxide reductase	Translation	Protein modification and translation factors	7.29936	6.67709	6.83938	7.12843	7.23227	6.94098	7.06803	6.97434	6.90475	7.16848	7.35475	7.33808	1.1188	1.0308	1.27323	0.921347	1.13803	1.23518	0.473582	0.831098	0.149446	0.292092	0.147183	0.0160161	0.712611	0.495534	0.147749	0.309662	0.121341	0.445944
ssr3000	-	hypothetical protein	Hypothetical		4.25893	4.78173	4.46631	4.9535	4.94051	4.62769	4.06069	4.21619	4.40498	4.72161	4.68401	4.96585	1.26422	0.82643	1.22109	0.653709	0.965884	1.47754	0.142463	0.204641	0.176529	0.0136211	0.735744	0.0133539	0.712611	0.265075	0.159688	0.0758638	0.326695	0.445944
sll1667	mom72	periplasmic protein, similar to mitochondrial outer membrane 72K protein	Hypothetical		5.63309	6.02909	5.65176	6.34264	5.79324	6.37583	5.78461	4.89626	6.35985	5.62883	4.78461	5.9508	1.31883	0.938826	0.802981	0.711861	0.608858	0.855304	0.155856	0.847778	0.441459	0.351831	0.144733	0.702661	0.712611	0.500893	0.269676	0.340053	0.120093	0.609153
sll1666	dnaJ	DnaJ-like protein	Cellular processes	Chaperones	5.39216	5.46972	5.08313	5.33275	5.36751	5.24445	5.18658	4.47886	5.37289	4.67116	4.62629	5.10664	0.999931	0.811	0.700453	0.811055	0.700502	0.863691	0.999399	0.366153	0.0566462	0.333261	0.0310671	0.535755	0.760775	0.341076	0.0889927	0.330968	0.046763	0.554426
slr1796	-	hypothetical protein	Hypothetical		4.10474	4.60193	5.60686	6.11411	4.40057	6.06426	4.25408	3.95378	5.3341	4.44666	3.98915	4.91492	1.68779	0.836715	0.800552	0.495746	0.474319	0.956779	0.35089	0.694495	0.567913	0.222701	0.159331	0.904153	0.712611	0.45609	0.312861	0.2664	0.127081	0.665975
sll1665	-	unknown protein	Unknown		7.87509	7.81194	8.2663	7.99572	7.34055	7.95818	7.24873	6.75874	7.14998	7.09317	6.71656	6.43984	0.858787	0.524146	0.424964	0.610332	0.494842	0.810775	0.438582	0.0106861	0.00644849	0.0518134	0.0234393	0.278091	0.712611	0.110439	0.0314514	0.129811	0.0411006	0.470471
sll1664	-	probable glycosyl transferase	Other categories	Other	5.05712	5.19155	5.75221	5.68349	5.45631	5.46083	5.24956	5.06417	5.07296	5.52441	5.21701	5.485	1.14863	0.867702	1.0535	0.755421	0.917174	1.21412	0.425745	0.407185	0.763816	0.013663	0.365327	0.0698714	0.712611	0.357032	0.370043	0.0758638	0.212144	0.445944
sll1663	-	phycocyanin alpha phycocyanobilin lyase related protein	Photosynthesis and respiration	Phycobilisome	5.65288	6.04444	6.21889	6.24391	5.68455	6.15963	5.07145	4.5415	5.0966	4.53707	4.38637	4.59894	1.04051	0.476686	0.362333	0.458127	0.348226	0.760108	0.824129	0.0122896	0.00121153	0.0109545	0.00119541	0.107902	0.729894	0.111733	0.0209858	0.0709221	0.010386	0.445944
sll1662	pheA	probable prephenate dehydratase	Amino acid biosynthesis	Aromatic amino acid family	6.46451	6.18344	6.17609	5.36011	6.08574	5.94055	6.06426	5.17518	6.02698	5.02465	5.08793	4.97211	0.71737	0.697755	0.421484	0.972657	0.587541	0.604057	0.117829	0.164415	0.000244559	0.918084	0.0267241	0.0676097	0.712611	0.243502	0.0181528	0.55602	0.0436915	0.445944
slr1798	pleD	unknown protein	Unknown		7.49676	6.67877	7.26858	6.73475	6.90997	7.38583	7.33644	7.41653	7.4397	7.78817	7.25508	7.02444	0.90887	1.18881	1.15498	1.30801	1.27078	0.971538	0.681263	0.367279	0.565735	0.120688	0.310948	0.864096	0.714863	0.341161	0.312605	0.192584	0.191818	0.656607
sll1660	-	hypothetical protein	Hypothetical		5.13016	4.81243	4.59535	4.63491	5.12299	4.81243	5.52441	5.73603	5.42544	5.77671	5.95004	5.96977	1.00751	1.6426	2.07464	1.63035	2.05917	1.26302	0.961622	0.0165248	0.0032336	0.0141445	0.00256497	0.0378102	0.753885	0.117883	0.024662	0.0771464	0.0134684	0.445944
sll1659	-	hypothetical protein	Hypothetical		7.28198	5.99752	5.88097	5.45495	5.9963	6.14055	7.88102	7.48601	7.54715	7.68708	7.13369	7.07896	0.695975	2.38045	1.88307	3.42031	2.70565	0.791055	0.350373	0.0547182	0.135299	0.00184594	0.00729767	0.215074	0.712611	0.172662	0.139086	0.0394423	0.0225331	0.450332
sll1658	-	hypothetical protein	Hypothetical		5.66206	5.04337	4.41286	4.0444	5.07735	4.01989	5.88826	6.68	5.2298	5.52049	6.44727	4.99692	0.633369	1.85737	1.53205	2.93252	2.4189	0.824851	0.259172	0.18154	0.330893	0.0465265	0.0809736	0.665543	0.712611	0.253241	0.227196	0.123762	0.0840169	0.594863
slr1799	-	hypothetical protein	Hypothetical		4.82257	4.45093	5.47245	5.4271	4.78461	5.52562	5.34399	4.54275	5.6391	5.01797	4.57142	4.96228	1.25742	1.19745	0.956106	0.952308	0.760372	0.798452	0.431634	0.588969	0.853958	0.869169	0.21919	0.41377	0.712611	0.422615	0.395209	0.538271	0.15393	0.516886
slr1800	-	hypothetical protein	Hypothetical		4.69348	4.18803	4.96585	5.41535	4.02979	5.54739	4.78313	4.21465	4.83754	4.94402	4.07605	4.85413	1.3029	0.997222	1.00622	0.765387	0.772295	1.00903	0.515834	0.990053	0.981233	0.502972	0.540758	0.971416	0.712611	0.539464	0.428297	0.411362	0.272764	0.676422
sll1656	-	hypothetical protein	Hypothetical		7.70993	8.09774	7.95818	7.88542	8.04566	7.70645	8.02406	7.20449	7.8355	7.17815	7.30906	7.03962	0.970785	0.850313	0.596114	0.875902	0.614054	0.701052	0.789488	0.439084	0.00559109	0.512823	0.0049152	0.11979	0.723726	0.369397	0.0299211	0.415016	0.0182913	0.445944
sll1655	birA	similar to biotin [acetyl-CoA-carboxylase] ligase	Fatty acid, phospholipid and sterol metabolism		5.71225	6.35185	5.61963	5.86963	5.85321	5.60753	5.90994	5.65797	5.29519	5.3566	5.82766	5.42861	0.921601	0.827285	0.780811	0.89766	0.847234	0.943824	0.656189	0.400791	0.260914	0.474493	0.230511	0.73615	0.714863	0.35416	0.196522	0.399668	0.158498	0.617705
sll1654	-	hypothetical protein	Hypothetical		6.60263	6.3167	6.22519	6.55696	5.95004	6.23367	6.5735	7.54299	5.55633	6.74257	7.20259	6.10145	0.91091	1.12983	1.23174	1.24033	1.35221	1.0902	0.554495	0.778289	0.425101	0.631742	0.298083	0.858703	0.71375	0.483923	0.264464	0.46289	0.186298	0.655224
sll1653	menG, gerC2	2-phytyl-1,4-benzoquinone methyltransferase	Other categories	Other	5.82766	5.69154	5.46811	6.32442	6.20289	5.87947	6.17275	5.9963	5.46811	5.25887	6.18139	5.29982	1.38814	1.162	0.944478	0.837093	0.68039	0.812801	0.048956	0.411016	0.808686	0.36262	0.166464	0.461963	0.712611	0.357836	0.381482	0.344623	0.131315	0.534013
sll1652	-	hypothetical protein	Hypothetical		6.10468	6.19578	6.75216	7.19888	6.6706	7.03962	7.92246	8.50534	7.45368	8.55875	9.03677	8.1665	1.53563	3.05172	4.71243	1.98727	3.06873	1.54419	0.0728179	0.0116387	0.00228103	0.0442713	0.00547255	0.187508	0.712611	0.111389	0.0229	0.120745	0.0191986	0.445944
slr1289	icd	isocitrate dehydrogenase (NADP+)	Energy metabolism	TCA cycle	5.41608	5.86669	5.44074	6.05679	5.82766	5.4897	4.41944	4.90597	4.93629	5.37121	4.58625	5.76911	1.16222	0.566205	0.794261	0.487176	0.683401	1.40278	0.380572	0.0210054	0.427881	0.0115373	0.226448	0.274279	0.712611	0.128809	0.265068	0.0735721	0.156656	0.470471
slr1290	-	hypothetical protein	Hypothetical		6.53366	7.05863	6.61279	6.18488	6.85614	6.20416	6.6217	7.44877	6.147	7.15947	7.59559	7.05471	0.801089	1.00287	1.44884	1.25188	1.80859	1.4447	0.30859	0.992518	0.0830287	0.501969	0.0362598	0.269918	0.712611	0.539656	0.109373	0.411136	0.0503146	0.470471
sll1201	-	hypothetical protein	Hypothetical		5.55911	5.87707	5.60009	5.10911	5.91513	5.37463	4.5441	4.44148	4.66245	4.5415	4.7985	4.62858	0.863062	0.457101	0.49224	0.529627	0.570341	1.07687	0.455378	0.000677225	0.00122225	0.0202325	0.0312222	0.340539	0.712611	0.0544576	0.0209858	0.0878661	0.0468153	0.49214
slr1291	ndhD2	NADH dehydrogenase subunit 4	Photosynthesis and respiration	NADH dehydrogenase	8.50764	8.0176	9.2644	9.4014	8.7909	9.21951	11.299	10.7059	10.9002	11.7724	11.1016	11.2761	1.4547	5.17604	6.90087	3.55815	4.74385	1.33323	0.253052	0.00414696	0.00255127	0.0018897	0.00114756	0.194052	0.712611	0.0953273	0.0231378	0.0394423	0.0102799	0.445944
ssr2142	ycf19	hypothetical protein YCF19	Hypothetical		6.67877	8.1665	8.3127	8.22234	7.98454	8.26302	7.17954	7.02644	7.53156	7.26018	7.19888	7.0357	1.35408	0.720226	0.680937	0.531895	0.50288	0.945449	0.455011	0.432426	0.351554	0.00622503	0.000828801	0.647269	0.712611	0.367148	0.236881	0.0586907	0.0101288	0.589548
slr1295	futA1, sufA	iron transport system substrate-binding protein	Transport and binding proteins		8.93791	9.19384	9.7892	10.5657	9.70285	9.24061	9.63915	8.63269	8.73934	9.91142	9.47361	9.76788	1.44332	0.810422	1.32929	0.561499	0.920994	1.64024	0.316648	0.497406	0.220633	0.17296	0.786064	0.106753	0.712611	0.38987	0.179333	0.231695	0.340347	0.445944
sll1198	trmD	tRNA (guanine-N1)-methyltransferase	Translation	Aminoacyl tRNA synthetases and tRNA modification	6.29159	7.35704	5.84396	6.69395	6.26637	5.72433	5.57429	4.89828	4.70291	6.38885	5.74291	6.12586	0.829714	0.368813	0.75176	0.444506	0.906047	2.03832	0.637631	0.0506467	0.445004	0.038537	0.694847	0.033772	0.714863	0.167684	0.271191	0.113487	0.314571	0.445944
ssl2384	-	unknown protein	Unknown		8.90208	9.97582	8.61901	7.26858	9.24061	6.82369	6.65283	7.62718	5.13016	5.84266	7.74339	4.71973	0.382093	0.154366	0.1196	0.404001	0.313014	0.774785	0.177782	0.0321343	0.0347074	0.276661	0.219914	0.763541	0.712611	0.143955	0.0719424	0.299289	0.154297	0.624159
sll1196	pfkA	phosphofructokinase	Energy metabolism	Glycolysis	7.7723	8.02565	6.4349	6.22268	7.26185	6.35838	6.67709	7.14167	6.52701	6.49514	7.34055	7.12126	0.575685	0.646612	0.744683	1.1232	1.29356	1.15167	0.249289	0.298599	0.485983	0.677988	0.419349	0.551429	0.712611	0.308623	0.286965	0.477589	0.230425	0.558201
slr1298	-	unknown protein	Unknown		4.10586	3.97481	4.02146	3.99655	4.08285	4.19768	4.08159	4.05805	4.30523	4.02271	4.35987	4.22938	1.04125	1.08241	1.12501	1.03953	1.08044	1.03936	0.450143	0.262192	0.182125	0.598602	0.383464	0.680974	0.712611	0.294658	0.162442	0.451479	0.21788	0.600458
sll1194	psbU	photosystem II 12 kDa extrinsic protein	Photosynthesis and respiration	Photosystem II	7.12843	8.00562	8.32945	8.10421	7.98751	7.45368	7.29936	7.73218	7.66973	7.33644	7.57388	7.51912	1.0191	0.838525	0.78748	0.822805	0.772717	0.939125	0.950207	0.543712	0.399487	0.308789	0.155255	0.585464	0.750884	0.408802	0.25479	0.316024	0.125246	0.569582
sll1193	-	hypothetical protein	Hypothetical		8.1474	7.58738	6.88676	6.99342	7.66973	7.55136	7.80289	8.0429	8.2539	8.21578	8.08766	8.92663	0.910243	1.40709	1.82704	1.54584	2.0072	1.29845	0.76289	0.272178	0.124508	0.0629253	0.0395768	0.265975	0.721852	0.299139	0.132928	0.141749	0.053039	0.467827
slr1299	-	UDP-glucose dehydrogenase	Energy metabolism	Sugars	4.37958	4.43751	5.56047	6.30388	4.2649	6.12307	4.3691	3.65693	4.22862	3.94297	3.70421	3.9925	1.70696	0.612322	0.531217	0.35872	0.311206	0.867545	0.365524	0.184441	0.0817341	0.0976768	0.0625956	0.432761	0.712611	0.254824	0.108387	0.172408	0.0708874	0.521556
slr1300	ubiH, visB	similar to 2-octaprenyl-6-methoxyphenol hydroxylase	Biosynthesis of cofactors, prosthetic groups, and carriers	Menaquinone and ubiquinone	7.4722	6.99858	7.53665	8.10788	7.93737	7.85615	8.60499	7.40825	8.30708	7.62944	7.65348	7.45567	1.54899	1.70641	1.18404	1.10163	0.764399	0.693879	0.0270313	0.124576	0.248762	0.723106	0.0161193	0.222156	0.712611	0.222237	0.191555	0.495382	0.0329749	0.457297
sll1191	-	hypothetical protein	Hypothetical		6.14918	6.87967	6.55521	6.44585	6.99342	5.89423	5.59358	5.9508	5.48072	5.58359	6.11763	5.37463	0.943752	0.553637	0.560167	0.586634	0.593553	1.0118	0.837312	0.0284954	0.0522868	0.091192	0.123593	0.951743	0.734239	0.140743	0.0860416	0.166506	0.109244	0.674389
ssr2153	-	unknown protein	Unknown		8.37263	8.79885	8.24791	10.0824	9.02488	8.74519	8.1353	8.13211	8.52378	8.17643	8.36431	8.2539	1.75447	0.864895	0.865584	0.492965	0.493358	1.0008	0.139107	0.378155	0.300978	0.0754018	0.0681436	0.993885	0.712611	0.345434	0.21401	0.15261	0.074745	0.682898
slr1301	-	hypothetical protein	Hypothetical		5.05448	5.19463	5.19463	4.72161	5.10181	4.20459	4.88461	5.10073	4.51142	4.55219	5.10448	4.45424	0.72101	0.803484	0.734951	1.11439	1.01934	0.914704	0.148574	0.151458	0.099224	0.642621	0.937205	0.653627	0.712611	0.235911	0.117671	0.466628	0.376227	0.590403
slr1302	cupB, chpX	protein involved in constitutive low affinity CO2 uptake	Other categories	Other	5.55041	5.55518	4.94168	6.09275	5.57429	5.32713	4.83352	5.28502	4.48037	4.12864	5.25167	5.08154	1.24456	0.715595	0.69329	0.574977	0.557055	0.96883	0.357716	0.193671	0.261442	0.069495	0.112294	0.918608	0.712611	0.259938	0.196687	0.148278	0.102725	0.67045
sll1189	glcE	glycolate oxidase subunit GlcE	Energy metabolism	Glycolate pathway	5.11715	5.31403	5.57279	5.19765	5.1081	5.11454	5.949	5.51723	5.92859	5.85144	5.60319	5.82307	0.873839	1.379	1.34218	1.57809	1.53596	0.973302	0.223121	0.0740232	0.0505383	0.0101496	0.00177207	0.820375	0.712611	0.183715	0.0846365	0.069567	0.0120054	0.642252
slr1305	rre41, nifL	two-component response regulator	Regulatory functions		4.78173	4.82257	4.85846	4.93293	4.92062	4.66123	4.70291	5.56674	4.96228	5.23996	5.89075	5.4757	1.01209	1.19449	1.64097	1.18022	1.62137	1.37379	0.858647	0.374707	0.0202788	0.427249	0.02931	0.22413	0.738911	0.343661	0.0522364	0.377654	0.0451899	0.45983
slr1306	-	hypothetical protein	Hypothetical		8.42343	7.98751	7.78817	7.58994	8.12041	7.80991	8.40332	7.81194	8.28699	7.61364	7.82527	7.55136	0.854834	1.07255	0.756311	1.25469	0.884746	0.705151	0.403781	0.717935	0.120877	0.240168	0.369307	0.0644599	0.712611	0.464789	0.130142	0.278268	0.213523	0.445944
sll1188	-	hypothetical protein	Hypothetical		4.57396	5.15288	5.62304	5.16153	5.50778	4.91695	4.89699	5.29519	4.77619	5.21436	5.31069	4.62769	1.05614	0.915628	0.955474	0.866961	0.904689	1.04352	0.832188	0.728508	0.867999	0.425366	0.625489	0.827889	0.73204	0.467462	0.3988	0.376973	0.297927	0.64538
sll1187	lgt, umpA	prolipoprotein diacylglyceryl transferase	Cell envelope	Membranes, lipoproteins, and porins	7.40062	6.70843	7.28198	7.10485	6.78721	6.93962	7.35704	7.98751	7.25859	8.23994	7.5258	7.84176	0.878766	1.32321	1.66881	1.50575	1.89904	1.26119	0.46765	0.265989	0.0678129	0.0743861	0.0149362	0.338083	0.712611	0.296214	0.0974847	0.151755	0.0320939	0.48991
sll1186	-	hypothetical protein	Hypothetical		6.24293	6.41313	6.96216	6.53366	6.36357	6.42477	6.7958	7.28408	7.01404	7.28957	7.07896	7.33464	0.933847	1.4063	1.61887	1.50592	1.73355	1.15115	0.680331	0.130258	0.039541	0.0168892	0.00104203	0.277532	0.714863	0.224493	0.0758148	0.0823227	0.0101612	0.470471
sll1185	hemF	coproporphyrinogen III oxidase, aerobic (oxygen-dependent)	Biosynthesis of cofactors, prosthetic groups, and carriers	Cobalamin, heme, phycobilin and porphyrin	7.05129	7.48036	7.82214	8.32945	6.91762	7.83769	7.33464	7.1655	7.91226	7.4397	6.43187	7.67386	1.18399	1.01364	0.829636	0.85612	0.700712	0.818475	0.631547	0.953884	0.574611	0.659344	0.413251	0.549793	0.714863	0.531214	0.315052	0.471505	0.229042	0.557921
sll1184	ho1	heme oxygenase	Biosynthesis of cofactors, prosthetic groups, and carriers	Cobalamin, heme, phycobilin and porphyrin	9.9324	10.3378	9.61177	9.6566	9.78543	9.25852	9.74325	9.58049	9.78543	9.18873	9.28031	9.44661	0.76112	0.836481	0.634883	1.09901	0.834143	0.758993	0.208935	0.305022	0.0425398	0.468994	0.210559	0.015345	0.712611	0.311342	0.0786383	0.396817	0.150997	0.445944
ssr1604	rpmB, rpl28	50S ribosomal protein L28	Translation	Ribosomal proteins: synthesis and modification	7.30906	7.73439	8.05349	8.03792	7.70006	7.39321	6.99342	7.36866	7.34055	7.30392	7.38583	7.42364	1.00795	0.724587	0.796724	0.718875	0.790443	1.09956	0.969948	0.133135	0.20789	0.098393	0.147906	0.337381	0.755024	0.226504	0.172756	0.173219	0.121676	0.48933
slr0962	-	unknown protein	Unknown		5.12177	5.21092	5.4017	5.41138	5.07536	4.66245	5.21436	5.67703	5.21436	5.74385	5.45025	5.8736	0.873533	1.08959	1.36078	1.24734	1.55779	1.24889	0.447389	0.518222	0.0414299	0.296609	0.0628884	0.181818	0.712611	0.39866	0.0777145	0.311281	0.0709806	0.445944
slr0963	sir	ferredoxin-sulfite reductase	Amino acid biosynthesis	Serine family / Sulfur assimilation	6.54655	6.69084	7.16271	7.48433	6.88814	7.39788	7.81436	6.8763	7.4585	6.9259	6.88164	6.83461	1.37245	1.49798	1.05752	1.09147	0.770534	0.705963	0.157551	0.152697	0.689783	0.721999	0.115871	0.14142	0.712611	0.236271	0.350896	0.494823	0.104749	0.445944
slr0964	-	hypothetical protein	Hypothetical		6.98828	6.95329	7.5039	7.83151	7.54299	7.6182	7.40242	6.65756	7.32689	6.69395	6.72409	6.42477	1.42974	0.986554	0.690533	0.690026	0.482979	0.699944	0.0596295	0.950586	0.0571664	0.100858	0.00122263	0.113822	0.712611	0.530597	0.0889927	0.175466	0.010386	0.445944
slr0965	dnaN	DNA polymerase III beta subunit	DNA replication, restriction, modification, recombination, and repair		5.15288	5.1029	6.20289	6.37345	5.43906	6.08683	5.4741	5.39793	5.58359	5.87095	5.45631	5.44712	1.39496	0.999296	1.07567	0.71636	0.771112	1.07643	0.348637	0.997899	0.798065	0.162607	0.29262	0.517278	0.712611	0.542028	0.37834	0.225544	0.184162	0.54726
slr0966	trpA	tryptophan synthase alpha chain	Amino acid biosynthesis	Aromatic amino acid family	5.42428	5.31239	5.6974	5.98937	5.0301	5.74882	4.7354	5.29141	5.0162	4.69348	4.22723	4.71049	1.08028	0.725132	0.5233	0.671242	0.48441	0.721662	0.737489	0.0782709	0.00875077	0.156193	0.0335207	0.105144	0.719444	0.186711	0.0350078	0.220969	0.0484396	0.445944
slr0967	-	hypothetical protein	Hypothetical		9.23406	9.21387	9.09452	8.75335	10.1404	8.49799	8.94945	7.33273	7.56957	6.86182	7.56669	5.95673	0.96578	0.426249	0.191347	0.441352	0.198127	0.448909	0.926579	0.071869	0.00699272	0.17529	0.0277883	0.167605	0.74587	0.182653	0.0325578	0.232914	0.0444839	0.445944
sll0939	-	hypothetical protein	Hypothetical		5.05022	4.01989	5.24445	5.22255	3.97866	5.60852	5.61278	4.36242	4.44148	3.92917	3.88715	5.49632	1.12121	1.02387	0.793346	0.913188	0.707581	0.774848	0.803676	0.954023	0.635348	0.846987	0.527821	0.610082	0.72658	0.531214	0.333289	0.530735	0.268626	0.579368
sll0936	-	putative oxidoreductase	Other categories	Other	4.97526	4.91126	5.05448	5.69448	4.36698	5.64087	6.28396	4.97336	6.30836	5.95374	4.71463	5.56487	1.19232	1.83387	1.34793	1.53807	1.13051	0.735019	0.591606	0.119451	0.307012	0.37217	0.770746	0.48154	0.714863	0.219206	0.215586	0.348973	0.336626	0.536858
slr0969	cbiG/cbiH, cbiG/cobJ	precorrin methylase	Biosynthesis of cofactors, prosthetic groups, and carriers	Cobalamin, heme, phycobilin and porphyrin	4.53189	4.43627	4.7913	4.5441	4.37958	5.03201	4.40335	4.77519	5.20355	4.51653	4.29028	4.79545	1.04638	1.15472	0.964331	1.10353	0.921584	0.835121	0.783648	0.460328	0.78605	0.663465	0.654937	0.395683	0.723726	0.375967	0.375111	0.472659	0.304861	0.509107
slr0971	-	hypothetical protein	Hypothetical		6.73666	7.37789	7.16848	6.96584	7.12466	6.63824	7.00613	6.45939	6.96584	6.71494	6.36144	6.35185	0.879793	0.821374	0.651453	0.933599	0.740462	0.793126	0.479099	0.33302	0.0504618	0.684677	0.0807372	0.190947	0.712611	0.325042	0.0846365	0.479823	0.0839986	0.445944
sll0934	ccmA	carboxysome formation protein CcmA	Photosynthesis and respiration	CO2 fixation	9.33518	10.055	9.06314	9.48318	9.83096	9.14194	9.51484	8.70183	9.56219	8.42724	8.79885	8.73934	1.00064	0.855708	0.562808	0.855156	0.562445	0.65771	0.998044	0.609973	0.0593146	0.546216	0.0225255	0.115975	0.760241	0.430378	0.0910209	0.42934	0.0403468	0.445944
sll0933	-	hypothetical protein	Hypothetical		12.3937	11.5426	11.0376	11.5426	11.7724	11.6172	11.9555	12.3937	11.6378	12.7084	12.7084	13.069	0.99042	1.26376	2.25112	1.27598	2.27289	1.78129	0.97406	0.49677	0.047311	0.20001	0.00101068	0.0290338	0.755318	0.38987	0.0829329	0.249784	0.0101288	0.445944
ssl1784	rpsO, rps15	30S ribosomal protein S15	Translation	Ribosomal proteins: synthesis and modification	10.9002	10.7662	10.2256	10.3596	10.7469	10.4036	10.3596	10.6027	10.3273	10.8131	10.5937	10.8438	0.915555	0.870072	1.08638	0.950323	1.18658	1.24861	0.62369	0.42028	0.616896	0.650062	0.165228	0.0523708	0.714863	0.362281	0.327108	0.468223	0.130787	0.445944
sll0932	-	hypothetical protein	Hypothetical		4.90597	4.72419	5.12923	5.3383	4.49171	5.25077	4.72161	4.41286	4.68908	4.30523	4.12324	4.0742	1.07708	0.805553	0.59368	0.747904	0.551194	0.736985	0.733346	0.110557	0.0053036	0.216824	0.0364648	0.0217276	0.719093	0.210895	0.0291829	0.262977	0.0504773	0.445944
sll0931	-	hypothetical protein	Hypothetical		5.36613	5.58664	5.78461	5.80709	5.46083	5.65454	4.70473	4.15449	4.67116	4.04726	4.1888	4.2649	1.04369	0.476649	0.375753	0.456697	0.360024	0.788322	0.714395	0.007668	0.000494856	0.0052121	0.000242387	0.143859	0.717136	0.109352	0.0181528	0.0548068	0.00727096	0.445944
sll0930	-	unknown protein	Unknown		5.76597	5.90237	5.37463	5.91871	5.80518	5.60686	5.25318	4.87998	5.88826	5.44228	5.0301	5.36199	1.06875	0.789759	0.756353	0.738955	0.707699	0.957701	0.627001	0.365767	0.117275	0.229569	0.0327435	0.855105	0.714863	0.341066	0.127666	0.270045	0.0480398	0.65518
sll0928	apcD	allophycocyanin-B	Photosynthesis and respiration	Phycobilisome	8.28361	8.45161	8.6726	8.90726	8.60986	8.35592	8.15444	8.35873	8.39819	8.41744	8.38059	8.50178	1.11348	0.891626	0.975353	0.800755	0.875949	1.0939	0.47123	0.289393	0.775876	0.143199	0.30694	0.196432	0.712611	0.306423	0.373674	0.211388	0.190058	0.445954
sll0927	metX	S-adenosylmethionine synthetase	Translation	Aminoacyl tRNA synthetases and tRNA modification	8.45631	8.02096	9.67545	10.055	8.0176	10.1976	8.1702	6.51305	8.58518	7.82735	6.43584	7.84794	1.63105	0.513548	0.393056	0.314857	0.240983	0.765373	0.458282	0.297628	0.118977	0.153051	0.0720259	0.649599	0.712611	0.308623	0.129078	0.219051	0.0778907	0.589806
sll0925	-	hypothetical protein	Hypothetical		4.08756	4.81117	4.53456	4.47886	4.71276	4.21848	4.10094	4.42696	3.90861	4.08033	4.4499	4.17489	0.994653	0.794289	0.845146	0.798558	0.849689	1.06403	0.977221	0.26957	0.365774	0.193725	0.263392	0.657982	0.755697	0.298178	0.243068	0.245045	0.171789	0.591824
slr0974	infC	initiation factor IF-3	Translation	Protein modification and translation factors	8.26917	7.99572	8.15444	7.3705	8.06815	7.26644	7.53156	8.07279	6.68729	7.22807	8.03403	7.13624	0.672958	0.611647	0.626914	0.908893	0.93158	1.02496	0.0963055	0.159386	0.085178	0.786238	0.801371	0.946037	0.712611	0.241085	0.110365	0.513339	0.344026	0.673434
slr0975	-	hypothetical protein	Hypothetical		6.83461	7.40242	7.21472	6.72825	7.29936	6.80467	6.6306	6.37583	7.00076	6.10307	6.40006	6.00881	0.866646	0.716224	0.507002	0.826433	0.585017	0.707882	0.446477	0.122586	0.0086901	0.341257	0.0225839	0.0826086	0.712611	0.221799	0.0349159	0.334653	0.0403886	0.445944
sll0924	-	hypothetical protein	Hypothetical		6.31025	6.29478	5.50932	5.2989	6.59641	5.62511	5.50666	5.89243	5.15008	5.15143	5.85144	4.90657	0.871774	0.696539	0.600831	0.79899	0.689206	0.862596	0.695805	0.200125	0.130662	0.506976	0.327374	0.580534	0.714863	0.26246	0.136634	0.413438	0.198235	0.568551
sll0923	epsB	unknown protein	Unknown		5.27103	5.26395	5.76319	4.97095	5.67974	5.07421	5.14878	4.74744	5.17225	4.42696	5.01236	4.31398	0.875946	0.752677	0.555442	0.859273	0.634106	0.737956	0.526818	0.129529	0.035691	0.448251	0.100857	0.162746	0.712611	0.224193	0.0726176	0.386633	0.0963173	0.445944
sll0922	-	unknown protein	Unknown		6.04294	5.53254	4.86732	4.61444	5.4827	4.60324	5.38997	5.73185	4.90121	5.61278	5.83579	4.87823	0.668591	0.907569	0.973556	1.35744	1.45613	1.07271	0.264554	0.754108	0.935182	0.308371	0.257131	0.801291	0.712611	0.47604	0.417203	0.316024	0.169499	0.635699
slr0976	-	hypothetical protein	Hypothetical		6.31843	6.49514	6.07817	5.72089	6.58215	6.43769	6.23555	6.03025	5.95216	5.97588	6.13954	5.49416	0.965713	0.855838	0.743608	0.886224	0.77001	0.868866	0.871698	0.2024	0.134513	0.566618	0.316047	0.391595	0.739079	0.263671	0.13861	0.437869	0.193935	0.508448
slr0977	rfbA	ABC transporter, permease component	Transport and binding proteins		5.83394	6.94635	6.82369	6.83613	6.85066	6.97974	5.84062	5.81856	5.55518	5.80973	5.79898	5.38781	1.27826	0.575727	0.547468	0.450399	0.428291	0.950915	0.375001	0.0937983	0.0833002	0.000357504	0.00111533	0.685129	0.712611	0.199917	0.109491	0.0279302	0.0102025	0.60263
slr0978	-	hypothetical protein	Hypothetical		5.81362	6.41702	6.51607	6.19892	6.70199	6.36357	5.97341	5.88306	5.81856	5.61749	6.09956	5.43975	1.12708	0.780665	0.69257	0.692644	0.614482	0.887153	0.550091	0.186087	0.146858	0.0266876	0.0464113	0.440992	0.71375	0.255783	0.14659	0.0973521	0.0585462	0.525699
slr0980	-	hypothetical protein	Hypothetical		6.24391	7.14082	6.80025	6.72595	7.0321	6.83144	5.62795	6.32712	5.63455	6.10973	6.53366	6.6074	1.09796	0.549	0.805858	0.500016	0.733957	1.46787	0.651206	0.0685452	0.363483	0.0158624	0.0674626	0.118191	0.714863	0.182008	0.242387	0.0803855	0.0740685	0.445944
slr0981	-	hypothetical protein	Hypothetical		6.14478	7.12126	6.58507	6.77885	6.70967	6.84294	5.346	5.90504	5.92718	6.05679	5.98082	6.89283	1.11738	0.539255	0.808383	0.482606	0.723462	1.49907	0.604158	0.0589589	0.492086	0.00562455	0.188198	0.169141	0.714863	0.175142	0.289146	0.0561213	0.141575	0.445944
slr0982	rfbB	probable polysaccharide ABC transporter ATP binding subunit	Transport and binding proteins		5.06417	5.99054	6.4279	6.68239	6.3664	6.85066	4.70022	5.06058	4.91695	5.72968	5.38495	5.24956	1.74789	0.523061	0.772279	0.299252	0.441835	1.47646	0.131814	0.0875977	0.431574	0.000591917	0.00425872	0.0337763	0.712611	0.193186	0.266062	0.0295305	0.0175614	0.445944
slr0983	rfbF	glucose-1-phosphate cytidylyltransferase	Cell envelope	Surface polysaccharides, lipopolysaccharides and antigens	5.56913	6.50971	6.55409	6.61279	6.82194	6.62857	5.35274	5.72089	5.40604	5.77595	5.79146	5.80709	1.39164	0.608043	0.747695	0.436925	0.537275	1.22968	0.219885	0.103161	0.261734	0.000853064	0.000189642	0.0607645	0.712611	0.206413	0.196791	0.0344525	0.00642395	0.445944
slr0984	rfbG	CDP-glucose 4,6-dehydratase	Cell envelope	Surface polysaccharides, lipopolysaccharides and antigens	6.96216	7.05471	6.98226	7.02444	7.01627	7.15537	6.64787	6.83938	6.66465	7.20571	6.97434	6.70563	1.04656	0.822219	0.97413	0.785641	0.930793	1.18476	0.284027	0.013788	0.80994	0.0101982	0.531783	0.194105	0.712611	0.112392	0.381932	0.069567	0.269689	0.445944
slr0985	rfbC	dTDP-4-dehydrorhamnose 3,5-epimerase	Cell envelope	Surface polysaccharides, lipopolysaccharides and antigens	6.74989	6.50601	6.50051	6.74257	6.68	7.09895	6.45075	6.30883	6.73326	6.50405	6.35838	6.53701	1.19337	0.940921	0.920833	0.788459	0.771626	0.978652	0.173534	0.588103	0.295087	0.130306	0.0574368	0.830503	0.712611	0.422335	0.211505	0.200911	0.0674322	0.646562
slr1610	-	putative C-3 methyl transferase	Other categories	Other	6.50601	6.92419	6.66039	7.12295	7.05863	7.16646	6.36144	6.24694	5.99916	6.07996	6.0514	5.90841	1.33714	0.70988	0.622608	0.530894	0.465626	0.87706	0.0292266	0.038169	0.00681392	0.00120528	5.72967e-05	0.188022	0.712611	0.153719	0.0322628	0.0371289	0.00439931	0.445944
slr1611	-	hypothetical protein	Hypothetical		7.95818	7.70645	7.4585	7.20794	8.18948	7.64753	8.54919	9.19384	7.93118	8.47735	9.15747	8.71847	0.982096	1.80295	2.10923	1.83582	2.14768	1.16988	0.938692	0.095903	0.0118787	0.130694	0.0335136	0.614722	0.747933	0.201375	0.0405936	0.200987	0.0484396	0.580339
slr1612	-	hypothetical protein	Hypothetical		7.02644	8.2901	7.71491	7.8355	8.35205	8.07515	6.75874	7.1928	7.22381	7.33097	7.37215	7.74608	1.32907	0.651257	0.874125	0.49001	0.657698	1.34221	0.357023	0.192261	0.643522	0.00826981	0.0386448	0.100907	0.712611	0.258698	0.335692	0.0644644	0.0524858	0.445944
slr1613	-	hypothetical protein	Hypothetical		6.4722	7.76401	7.11538	6.99117	7.64295	7.14513	6.23961	7.21921	6.22808	7.01929	7.32176	7.21921	1.10386	0.680706	1.04939	0.616661	0.95066	1.54163	0.75227	0.326706	0.86484	0.142595	0.752179	0.14038	0.721852	0.322676	0.398274	0.211067	0.331407	0.445944
slr1614	-	hypothetical protein	Hypothetical		4.64432	5.86503	5.349	5.59546	5.93237	5.96825	4.23714	4.95999	4.30889	4.87493	4.80611	5.19998	1.45994	0.58071	0.797869	0.397762	0.546508	1.37396	0.217332	0.13666	0.432941	0.00679261	0.00682859	0.152753	0.712611	0.229399	0.266776	0.0607428	0.021488	0.445944
slr1615	rfbE	perosamine synthetase	Cell envelope	Surface polysaccharides, lipopolysaccharides and antigens	8.36801	8.0429	8.23994	8.2901	8.21776	8.54291	8.08188	8.95763	8.33717	9.43674	8.77311	9.3146	1.09681	1.18259	1.94244	1.07821	1.771	1.64254	0.384312	0.431242	0.0130391	0.715967	0.0219545	0.0961875	0.712611	0.366839	0.0429136	0.492551	0.0398196	0.445944
slr1616	-	unknown protein	Unknown		6.50212	6.87773	7.09095	6.93317	7.12843	7.26018	6.28135	6.80467	5.99054	7.01404	6.66159	6.94848	1.21728	0.724599	1.03606	0.595261	0.851126	1.42984	0.222532	0.188938	0.813927	0.0433096	0.181614	0.119937	0.712611	0.256414	0.383528	0.120459	0.138982	0.445944
slr1617	-	similar to UDP-glucose 4-epimerase	Energy metabolism	Sugars	7.89544	8.19686	8.50764	8.06261	8.40625	8.40332	7.36071	8.21578	7.37512	8.32609	7.93553	8.14345	1.06492	0.683283	0.955973	0.641628	0.897694	1.39909	0.6884	0.174656	0.77218	0.103611	0.386742	0.186615	0.714863	0.248709	0.372681	0.177497	0.218664	0.445944
slr1618	-	unknown protein	Unknown		6.22021	6.89498	6.78119	6.74826	7.04979	6.91365	5.43688	6.35699	5.3235	5.97984	6.35074	6.36994	1.20729	0.526192	0.758583	0.435844	0.628333	1.44165	0.295558	0.0754013	0.177889	0.0240596	0.0121275	0.207154	0.712611	0.185055	0.160014	0.0933891	0.0286807	0.448172
slr1619	-	hypothetical protein	Hypothetical		6.37583	7.30137	7.10485	7.30906	7.35475	7.37512	5.56047	6.01508	6.05784	6.30519	6.10825	6.38748	1.33696	0.483117	0.632713	0.361355	0.473248	1.30965	0.211835	0.0315132	0.0876219	0.000788875	0.000222682	0.0958961	0.712611	0.143955	0.111713	0.0334531	0.00693153	0.445944
slr1062	-	unknown protein	Unknown		7.38306	7.45567	7.33808	6.94226	7.82001	7.52105	6.71995	7.71264	6.51305	7.24026	7.86426	7.5039	1.02491	0.75242	1.10487	0.73413	1.07801	1.46842	0.897947	0.331627	0.47812	0.378837	0.747984	0.249773	0.740814	0.324452	0.283637	0.352303	0.330317	0.462839
slr1063	-	probable glycosyltransferase	Other categories	Other	6.17413	5.66595	6.07536	6.20416	5.85525	6.26386	6.35699	6.83144	6.32159	7.14167	6.97974	6.92419	1.09881	1.44545	2.06106	1.31547	1.87572	1.42589	0.536096	0.078635	0.00347232	0.129933	0.00317154	0.0443633	0.712611	0.186738	0.0256109	0.200911	0.0144506	0.445944
slr1064	rfbU, mtfA	probable glycosyltransferase	Cell envelope	Surface polysaccharides, lipopolysaccharides and antigens	7.25859	7.00613	7.13154	6.96913	7.14998	7.28526	7.01404	7.46997	6.87773	7.60857	7.42761	7.58264	1.00187	0.992056	1.32641	0.9902	1.32393	1.33703	0.982688	0.955396	0.0115161	0.947073	0.019736	0.0894544	0.755698	0.531342	0.0401506	0.565061	0.0373088	0.445944
slr1065	-	probable glycosyltransferase	Other categories	Other	7.07896	7.01043	7.05129	6.90997	7.10049	7.43042	6.9084	7.5039	6.83461	7.844	7.46179	7.64505	1.07182	1.02485	1.51927	0.956173	1.41747	1.48244	0.549603	0.875931	0.00576726	0.816385	0.0552744	0.0761934	0.71375	0.508654	0.0299782	0.523155	0.065915	0.445944
slr1066	-	unknown protein	Unknown		6.27333	6.7623	6.58796	6.60423	6.8763	6.789	6.42055	6.42569	6.24524	6.87967	6.53905	6.66465	1.16095	0.884311	1.11208	0.761711	0.957901	1.25756	0.259535	0.315981	0.428766	0.0170074	0.652598	0.046146	0.712611	0.3171	0.265358	0.0824247	0.304789	0.445944
slr1067	galE, galD	UDP-glucose 4-epimerase	Energy metabolism	Sugars	6.09275	6.9084	6.91762	6.87124	7.02444	7.3705	5.75731	6.58441	6.25777	6.98226	6.76373	6.57592	1.36523	0.737258	1.09762	0.540027	0.803986	1.48879	0.221891	0.293719	0.674969	0.0345275	0.170554	0.0985133	0.712611	0.307423	0.34623	0.107658	0.133626	0.445944
slr1068	-	hypothetical protein	Hypothetical		5.59655	5.77595	6.09275	5.90841	6.34264	6.05524	5.88448	6.43092	5.33275	6.23112	6.61959	6.08935	1.21449	1.04316	1.40601	0.858931	1.15769	1.34783	0.220269	0.869678	0.0840369	0.555794	0.357699	0.291169	0.712611	0.50763	0.109772	0.433853	0.209669	0.471691
slr1069	-	hypothetical protein	Hypothetical		4.6377	4.36411	4.8882	4.32734	4.82805	4.71692	4.87644	4.92571	4.62067	5.39989	4.57907	5.31239	0.99592	1.131	1.38234	1.13564	1.388	1.22222	0.979366	0.375928	0.19571	0.362858	0.191516	0.354782	0.755698	0.344582	0.167746	0.344623	0.14258	0.501122
slr1070	-	unknown protein	Unknown		5.20871	5.33086	5.6703	5.41861	5.90084	5.69853	5.31879	5.80065	4.95999	5.67549	5.84266	5.73185	1.20528	0.970312	1.27166	0.805049	1.05507	1.31057	0.242311	0.884105	0.077177	0.327677	0.629283	0.191383	0.712611	0.510847	0.10557	0.327724	0.298992	0.445944
slr1071	-	unknown protein	Unknown		5.64748	6.32442	6.2091	6.67709	6.30212	6.48212	5.12923	6.14478	5.47245	6.18139	6.25943	6.41124	1.34423	0.717883	1.16772	0.534049	0.868691	1.62661	0.144129	0.259503	0.366199	0.0462972	0.186637	0.0833708	0.712611	0.293288	0.243068	0.123762	0.14131	0.445944
slr1072	yefA, rfbD	GDP-D-mannose dehydratase	Cell envelope	Surface polysaccharides, lipopolysaccharides and antigens	4.98059	6.03661	5.69448	6.18139	6.14918	6.04172	4.51142	4.90839	4.32367	5.33755	5.28674	5.53604	1.46768	0.503688	0.88039	0.343185	0.59985	1.74789	0.152636	0.0497138	0.596767	0.000963224	0.00106217	0.0128858	0.712611	0.167334	0.321526	0.0358589	0.0101612	0.445944
slr1073	-	unknown protein	Unknown		5.19998	5.30679	5.79267	5.94502	5.6391	6.13434	5.0966	5.76597	6.01171	5.74882	5.56487	5.6728	1.388	1.14204	1.17204	0.822797	0.844408	1.02627	0.111708	0.591197	0.294567	0.41423	0.187913	0.899684	0.712611	0.423574	0.21137	0.370589	0.141575	0.665599
slr1074	-	unknown protein	Unknown		5.21701	4.87823	5.30822	5.35083	5.20108	5.33755	5.13186	5.54049	4.53707	5.68869	5.54049	5.44371	1.11884	0.956157	1.34084	0.8546	1.19843	1.40233	0.309451	0.849373	0.0468234	0.485408	0.038292	0.179148	0.712611	0.501313	0.0828301	0.405117	0.0521912	0.445944
slr1075	ISY100b	putative transposase [ISY100b: 378993 - 379939]	Other categories	Transposon-related functions	9.58832	8.68135	8.65047	8.73665	9.11729	8.61901	8.92141	10.2102	8.86853	9.88928	10.2102	10.2215	0.901836	1.28343	2.1941	1.42313	2.43292	1.70956	0.685762	0.538444	0.0254896	0.333957	0.00230303	0.162144	0.714863	0.406256	0.0591658	0.331465	0.0131158	0.445944
slr1076	-	probable glycosyltransferase	Other categories	Other	5.35083	5.84543	5.44228	5.78673	6.06083	6.28231	5.49721	5.53477	4.76621	5.70439	5.52796	5.43811	1.41139	0.823524	1.00741	0.583486	0.713771	1.22329	0.0759916	0.392736	0.953321	0.0543307	0.0407643	0.329482	0.712611	0.352058	0.421603	0.132973	0.0539623	0.484831
slr1077	-	probable glycosyltransferase	Other categories	Other	6.85789	6.95617	6.59446	7.12126	7.00076	7.57732	6.55957	6.55957	6.13731	7.22381	6.82369	6.44727	1.34749	0.766297	1.02013	0.568684	0.757058	1.33125	0.10514	0.0963809	0.913587	0.0223858	0.231355	0.193939	0.712611	0.202113	0.410672	0.0893455	0.158705	0.445944
ssr1765	-	hypothetical protein	Hypothetical		8.80346	8.10788	7.99813	8.35048	8.59591	8.35205	8.38449	8.97532	8.13211	8.66601	8.67623	8.50534	1.09403	1.14405	1.24203	1.04572	1.13528	1.08565	0.650282	0.613512	0.292441	0.818244	0.136818	0.667263	0.714863	0.430786	0.210859	0.523752	0.116022	0.595291
ssr1766	-	hypothetical protein	Hypothetical		8.94945	8.3232	7.95281	8.04566	8.77311	7.41931	8.76606	9.62781	8.42724	9.19933	9.5983	9.23406	0.796018	1.44581	1.91244	1.8163	2.4025	1.32274	0.536566	0.31263	0.0421703	0.179477	0.037172	0.347521	0.712611	0.316163	0.078541	0.235633	0.0510819	0.496463
slr1078	galE	similar to UDP-glucose 4-epimerase	Energy metabolism	Sugars	6.13068	6.48683	6.0592	6.34962	6.71656	6.30689	5.87257	5.70043	5.72237	5.49416	5.91205	5.57153	1.17456	0.726761	0.675337	0.618753	0.574971	0.929242	0.278919	0.0322039	0.0371896	0.00794143	0.0119675	0.489541	0.712611	0.143955	0.0741155	0.0642319	0.0286807	0.538676
slr1079	-	unknown protein	Unknown		6.71796	7.16848	6.85448	7.0357	7.3285	6.46178	7.20449	7.83151	7.19042	7.55983	7.94785	7.47668	1.01985	1.40948	1.67925	1.38205	1.64656	1.19139	0.926148	0.118659	0.0192193	0.231128	0.0700611	0.38032	0.745825	0.219206	0.0517528	0.271127	0.0761232	0.507468
ssr1768	-	unknown protein	Unknown		5.38146	5.58487	5.37038	5.0702	5.99916	5.61749	5.37861	5.87257	5.07536	5.65797	5.9963	5.11073	1.08426	0.997651	1.10402	0.920119	1.01822	1.10662	0.696634	0.989512	0.621524	0.752709	0.947699	0.69541	0.714863	0.539464	0.328425	0.503431	0.378739	0.606035
slr1081	-	hypothetical protein	Hypothetical		4.74587	5.56674	4.92747	5.12923	5.54049	5.26836	4.95706	5.33275	5.08793	5.38781	5.39685	5.68131	1.17501	1.03232	1.32742	0.878562	1.12972	1.28587	0.447733	0.874318	0.200572	0.316832	0.318329	0.0682723	0.712611	0.508654	0.170364	0.321811	0.194703	0.445944
slr1082	-	unknown protein	Unknown		8.18502	8.1353	7.49249	7.91542	8.1353	7.844	7.98454	7.88102	7.83347	7.79172	7.844	7.71745	1.0191	0.974055	0.899245	0.955796	0.882388	0.923197	0.914782	0.875658	0.53504	0.543472	0.130321	0.116679	0.742859	0.508654	0.303413	0.428374	0.113192	0.445944
slr1083	-	hypothetical protein	Hypothetical		9.44661	8.40625	7.6182	7.95818	8.58013	8.64675	9.13022	9.29473	9.19933	8.95763	9.11729	9.28843	0.936057	1.64461	1.54839	1.75695	1.65416	0.941492	0.875955	0.248328	0.306113	0.0222878	0.0385537	0.460956	0.739216	0.287902	0.215289	0.0893455	0.0524238	0.534013
slr1084	-	unknown protein	Unknown		5.52049	6.15842	5.79828	5.79267	5.97588	5.62795	5.20871	5.17366	5.41342	4.9191	4.99018	4.70216	0.98153	0.678083	0.515753	0.690843	0.525458	0.760604	0.904377	0.0481584	0.00942508	0.0130524	0.00219506	0.0260538	0.742175	0.165781	0.0355934	0.0750956	0.012988	0.445944
slr1085	-	probable glycosyltransferase	Other categories	Other	5.09048	5.17649	4.62858	5.27883	5.33086	5.40759	4.50938	4.35169	4.5174	4.37662	4.68799	4.52254	1.29586	0.704323	0.739114	0.543517	0.570365	1.0494	0.0983552	0.0471817	0.0860742	0.000179389	0.00114218	0.543457	0.712611	0.165781	0.110664	0.0224604	0.0102799	0.557735
slr1087	-	hypothetical protein	Hypothetical		4.56984	4.6739	4.48402	5.12001	4.50356	5.25635	4.50104	4.38131	4.28322	4.12324	4.17739	4.21848	1.305	0.878188	0.756344	0.672939	0.579572	0.861255	0.181885	0.0883353	0.0027969	0.0758907	0.0279304	0.035048	0.712611	0.193387	0.0237489	0.15261	0.0446157	0.445944
sll1025	-	hypothetical protein	Hypothetical		7.22655	7.2342	6.8123	7.21472	7.26644	6.94635	7.56669	7.1194	7.82527	7.32444	7.2641	7.78133	1.03633	1.33124	1.28842	1.28457	1.24325	0.967836	0.778449	0.172541	0.163777	0.189481	0.175505	0.866394	0.723217	0.24828	0.153719	0.24205	0.135804	0.657378
ssl1972	-	hypothetical protein	Hypothetical		7.86704	8.04971	7.75412	8.1702	8.22769	7.76401	8.58518	8.75912	8.7284	8.65665	8.931	9.04428	1.12014	1.74184	1.98209	1.55502	1.7695	1.13793	0.388762	0.00139364	0.0023551	0.0148887	0.0114188	0.2159	0.712611	0.0775024	0.0230451	0.0794338	0.0282821	0.450437
sll1024	-	hypothetical protein	Hypothetical		3.70421	3.94736	4.08756	3.88086	3.899	3.82367	3.94078	4.39728	4.09034	4.65907	4.13025	4.19842	0.969156	1.17263	1.33441	1.20995	1.37688	1.13796	0.712614	0.259283	0.106291	0.113792	0.05124	0.432053	0.717136	0.293288	0.120875	0.186801	0.0621201	0.521556
sll1023	sucC	succinyl-CoA synthetase beta chain	Energy metabolism	TCA cycle	5.08313	5.11313	4.82257	5.53406	4.99442	5.25887	5.61846	4.31539	5.44536	4.58793	4.27219	5.14209	1.19431	1.08683	0.790659	0.910011	0.662023	0.727489	0.230028	0.788508	0.278481	0.771247	0.116702	0.394183	0.712611	0.486028	0.204199	0.508925	0.105418	0.508882
sll1022	-	hypothetical protein	Hypothetical		6.12586	6.64929	6.14918	7.02853	6.48683	6.66596	6.2091	6.0677	6.99342	6.67877	6.12307	6.52427	1.33699	1.08319	1.09728	0.810172	0.820703	1.013	0.147229	0.747865	0.603447	0.408281	0.282595	0.957954	0.712611	0.473974	0.323598	0.367009	0.180362	0.674807
sll1021	-	hypothetical protein	Hypothetical		7.60075	8.17643	7.38754	6.86182	7.81436	7.1928	7.11078	7.14369	7.19718	6.12307	6.80844	6.11763	0.741277	0.673138	0.386393	0.908079	0.521254	0.574018	0.302582	0.0735624	0.0140072	0.645766	0.0599667	0.0255682	0.712611	0.183187	0.0442695	0.467511	0.069205	0.445944
slr1090	-	GTP-binding protein	Regulatory functions		6.92155	6.61279	5.91716	5.99054	6.91565	6.2091	6.13954	6.3167	6.43092	5.74291	6.25777	5.49721	0.925258	0.877752	0.63675	0.948657	0.688186	0.725432	0.796978	0.575407	0.154982	0.807239	0.206524	0.125402	0.725291	0.418194	0.14943	0.520637	0.149127	0.445944
ssr1789	hliD, scpE	CAB/ELIP/HLIP-related protein HliD	Other categories	Adaptations and atypical conditions	6.89283	7.05636	7.23227	7.49937	7.22961	7.30137	7.16041	6.6306	7.24026	6.89131	6.85222	6.92809	1.21669	0.965892	0.888875	0.793867	0.730567	0.920264	0.0896943	0.827256	0.165863	0.183968	0.00562244	0.567299	0.712611	0.494072	0.154879	0.239135	0.0193298	0.563919
sll1019	gloB	hydroxyacylglutathione hydrolase	Energy metabolism	Pyruvate and acetyl-CoA metabolism	3.92762	3.92917	4.54604	4.14326	4.08914	4.16269	4.07824	4.42276	4.02366	4.11323	4.15449	3.84135	0.998217	1.02855	0.93438	1.03039	0.93605	0.908443	0.990672	0.87426	0.68985	0.750644	0.397195	0.432577	0.758497	0.508654	0.350896	0.503066	0.222715	0.521556
sll1018	pyrC	dihydroorotase	Purines, pyrimidines, nucleosides, and nucleotides	Pyrimidine ribonucleotide biosynthesis	5.80709	5.53838	6.32566	5.99916	5.35867	5.825	5.91328	5.82939	5.76166	6.52961	5.78673	6.26637	0.89331	0.962193	1.23444	1.07711	1.38187	1.28295	0.616139	0.824718	0.392464	0.613893	0.182364	0.180469	0.714863	0.493644	0.252019	0.457304	0.139371	0.445944
sll1017	amt2	ammonium/methylammonium permease	Transport and binding proteins		5.03762	5.75556	5.52796	5.05022	5.61485	5.12923	4.66038	4.46099	4.78173	4.89626	4.16781	4.21224	0.885393	0.571961	0.494847	0.645996	0.558901	0.865177	0.558832	0.025329	0.0328297	0.0343195	0.0464039	0.456342	0.71375	0.133402	0.069869	0.107508	0.0585462	0.532788
slr1400	hik38	two-component hybrid sensor and regulator	Regulatory functions		10.4486	6.42477	6.14598	6.13636	6.27333	6.75409	9.78543	8.68658	10.1304	8.89442	7.88831	7.86191	0.410315	3.63263	1.45574	8.85327	3.54787	0.400741	0.41137	0.270503	0.724236	0.00267161	0.00925326	0.0752676	0.712611	0.298326	0.360187	0.0440755	0.0257419	0.445944
slr0670	-	hypothetical protein	Hypothetical		7.53508	7.97294	8.05608	8.02096	7.80991	8.19686	7.99813	8.06633	8.113	8.15077	8.12041	8.06261	1.11307	1.15225	1.19463	1.0352	1.07328	1.03678	0.475643	0.283063	0.192021	0.690974	0.424409	0.284479	0.712611	0.303373	0.167047	0.481564	0.232209	0.470471
slr0676	cysC	adenylylsulfate kinase	Amino acid biosynthesis	Serine family / Sulfur assimilation	5.9639	6.35699	6.84294	7.4218	5.77942	7.29376	4.73747	5.21701	5.57045	6.24391	5.28244	6.984	1.3601	0.43138	0.85986	0.317167	0.632201	1.99328	0.490735	0.0258168	0.714389	0.0461053	0.411174	0.143851	0.712611	0.133842	0.357586	0.123762	0.22811	0.445944
slr0677	exbB2	biopolymer transport ExbB like protein	Transport and binding proteins		8.07515	8.35205	8.60986	8.87423	8.36801	8.81189	8.12904	7.56669	8.56918	8.02096	7.58738	8.40625	1.2649	0.836604	0.78959	0.661399	0.624231	0.943805	0.201264	0.477287	0.294048	0.145928	0.0756842	0.83452	0.712611	0.382366	0.211117	0.21351	0.0801903	0.647993
slr0678	-	biopolymer transport ExbD like protein	Transport and binding proteins		6.70348	7.36598	7.34457	7.49676	7.1758	7.4218	6.52427	6.34791	6.91565	6.75409	6.29478	6.65486	1.17022	0.686786	0.67357	0.586887	0.575593	0.980756	0.394608	0.119584	0.0919093	0.0165654	0.00937704	0.903975	0.712611	0.219206	0.114767	0.0819213	0.0258986	0.665975
slr0679	fmu, fmv, sun	sun protein	Other categories	Other	4.51985	4.06944	3.90063	4.26797	4.09506	4.88461	4.38256	4.02795	5.10073	4.98435	4.32157	4.58959	1.19133	1.26614	1.3837	1.0628	1.16147	1.09285	0.450873	0.404585	0.153974	0.835362	0.521035	0.746406	0.712611	0.355089	0.149248	0.527933	0.266705	0.61924
slr0680	-	hypothetical protein	Hypothetical		7.65876	8.81189	7.41472	7.00367	8.46362	6.7623	7.12665	7.88831	6.68239	6.37583	7.86191	6.65756	0.682107	0.603179	0.501149	0.884288	0.734706	0.830845	0.465062	0.260131	0.187206	0.794589	0.559769	0.666628	0.712611	0.293582	0.164834	0.515615	0.278126	0.59518
slr0681	-	probable sodium/calcium exchanger protein	Transport and binding proteins		5.36199	6.70742	5.7602	5.53083	6.28135	6.07254	5.64457	6.56734	5.6488	6.0667	6.14478	6.05679	1.01281	1.00721	1.10666	0.99447	1.09266	1.09874	0.969896	0.984556	0.733214	0.984201	0.600845	0.682095	0.755024	0.53937	0.362521	0.572122	0.289663	0.600921
slr0682	hisD	histidinol dehydrogenase	Amino acid biosynthesis	Aromatic amino acid family	6.20583	5.68595	4.75941	4.9499	5.65176	4.62629	6.35838	6.70843	5.61278	5.87707	6.8991	6.19172	0.71976	1.59785	1.70791	2.21998	2.37289	1.06888	0.41332	0.27285	0.211613	0.0601184	0.0434734	0.838668	0.712611	0.299389	0.174455	0.139311	0.0564349	0.648906
sll0651	ISY100j	putative transposase [ISY100j: 421739 - 422684]	Other categories	Transposon-related functions	7.57732	7.58264	7.64753	7.24533	7.94785	7.5258	7.22961	8.11591	6.93317	7.84176	8.10788	7.99813	0.979761	0.88499	1.30143	0.903272	1.32831	1.47055	0.892755	0.646487	0.00913893	0.738325	0.133832	0.200718	0.740337	0.442404	0.0353708	0.499729	0.114586	0.445954
sll0650	ISY100j	putative transposase [ISY100j: 421739 - 422684]	Other categories	Transposon-related functions	10.0004	8.7284	9.15747	8.99404	8.89442	8.96271	9.00098	9.97582	8.92663	10.5568	10.5568	10.7469	0.78729	1.00397	2.50494	1.27522	3.18172	2.49503	0.409338	0.991487	0.0249898	0.35965	1.81763e-05	0.0185309	0.712611	0.539464	0.058751	0.344025	0.00306894	0.445944
sll0649	rre3	two-component response regulator OmpR subfamily	Regulatory functions		6.2268	5.87257	5.8956	5.50666	6.37241	5.56674	6.17975	6.08777	5.14878	5.45495	6.28231	4.93629	0.880837	0.874853	0.736892	0.993205	0.836581	0.842304	0.576725	0.609619	0.341404	0.982916	0.621015	0.653964	0.713852	0.430378	0.232037	0.572122	0.296286	0.590403
sll0648	lim	probable glycosyltransferase	Other categories	Drug and analog sensitivity	6.65174	6.74257	6.74503	6.73326	6.96716	6.77166	6.54655	5.04482	6.45369	4.98652	4.94461	4.98652	1.07991	0.616385	0.299252	0.570774	0.277108	0.485495	0.231328	0.224871	8.43289e-07	0.174909	1.49505e-05	0.0985531	0.712611	0.276865	0.000358025	0.232914	0.00306894	0.445944
sll0647	-	unknown protein	Unknown		5.36385	5.42428	4.36242	4.11323	5.76447	4.75762	5.09398	5.28971	4.97211	4.74152	5.55722	5.08683	0.887767	1.04857	1.0558	1.18113	1.18928	1.0069	0.785842	0.857169	0.860347	0.64926	0.664788	0.970699	0.723726	0.502904	0.39697	0.468223	0.306627	0.676422
sll0646	cya2	guanylyl cyclase	Regulatory functions		5.25167	4.79718	5.23794	4.90949	5.38691	5.1029	5.79828	5.88448	5.35274	5.55041	5.72433	5.28365	1.02634	1.49786	1.34152	1.45942	1.30709	0.895625	0.862884	0.058685	0.0974778	0.0644781	0.110137	0.488579	0.738911	0.175142	0.11695	0.144289	0.101397	0.538676
sll0645	-	unknown protein	Unknown		5.77942	6.36357	5.45138	6.16657	5.93578	6.15042	5.70439	5.85525	6.23367	6.35699	5.94502	6.64247	1.1643	1.04704	1.36607	0.899281	1.1733	1.30471	0.472434	0.840953	0.250151	0.428736	0.345257	0.208903	0.712611	0.498521	0.192049	0.378042	0.204757	0.448172
sll0644	-	probable esterase	Other categories	Other	5.44371	4.42548	4.16119	4.43365	4.14477	4.84472	4.8882	5.25454	5.05178	5.46327	5.03362	5.19155	0.869096	1.30862	1.46681	1.50573	1.68774	1.12088	0.669782	0.392332	0.249528	0.061472	0.0340795	0.372814	0.714863	0.352058	0.191713	0.140528	0.0486655	0.505624
slr0686	-	hypothetical protein	Hypothetical		5.7836	6.65174	6.06559	5.32977	6.08683	5.90841	5.42544	6.16315	5.25635	5.68595	6.01829	5.63309	0.762085	0.682073	0.764256	0.895009	1.00285	1.12049	0.316771	0.217984	0.241949	0.679796	0.988088	0.61723	0.712611	0.273265	0.188479	0.478297	0.388263	0.58065
sll0643	ureG	urease accessory protein G	Central intermediary metabolism	Other	4.07824	4.70814	4.59145	4.74418	4.26797	4.93465	3.92762	3.95132	4.76054	4.48309	3.90627	4.40227	1.14049	0.843161	0.873329	0.739296	0.765748	1.03578	0.531181	0.503562	0.501016	0.26683	0.224131	0.884544	0.712611	0.392383	0.29125	0.293074	0.155785	0.661432
sll0641	-	unknown protein	Unknown		4.49038	4.23931	4.60533	4.57612	4.57806	4.57142	4.15233	4.08756	4.08399	4.30889	3.88336	4.04897	1.09444	0.791662	0.776684	0.723347	0.709661	0.98108	0.294774	0.0378456	0.0907889	3.06418e-05	0.0161984	0.837351	0.712611	0.153552	0.1139	0.00894993	0.0329769	0.648746
slr0688	-	hypothetical protein	Hypothetical		5.01355	4.83105	4.05657	4.05805	4.82653	4.19908	4.30523	4.51653	4.69669	5.11073	4.47479	4.76225	0.82788	0.915369	1.1087	1.10568	1.3392	1.2112	0.509378	0.705679	0.689353	0.609449	0.23196	0.269564	0.712611	0.460214	0.350896	0.455207	0.159019	0.470471
ssr1155	-	hypothetical protein	Hypothetical		8.50534	8.57353	7.61535	7.17312	8.86853	7.48601	6.43769	5.72968	6.14918	5.5534	6.08935	5.29351	0.763737	0.22911	0.166549	0.299985	0.218071	0.726938	0.555675	0.00458536	0.00262064	0.03615	0.0183515	0.213941	0.71375	0.0962824	0.0231378	0.110685	0.0358587	0.450332
slr0689	-	hypothetical protein	Hypothetical		9.01976	6.9348	5.63691	5.38146	7.26018	6.24293	6.86864	6.78413	6.87124	6.32566	6.75409	6.85222	0.535033	0.781426	0.681524	1.46052	1.2738	0.872154	0.467475	0.736379	0.60909	0.371721	0.571049	0.295652	0.712611	0.470243	0.324867	0.348744	0.281304	0.471691
sll0639	-	hypothetical protein	Hypothetical		6.58796	6.39878	6.15731	6.94848	6.83777	6.89021	7.02172	6.39697	7.24685	6.16315	6.48595	6.24293	1.42484	1.42125	0.943433	0.997479	0.662133	0.663806	0.0165357	0.147726	0.623027	0.989341	0.0043404	0.0955509	0.712611	0.234107	0.328585	0.574316	0.0176872	0.445944
sll0638	-	periplasmic protein, function unknown	Hypothetical		5.82939	5.66777	5.56426	4.72069	5.17069	4.4323	5.60753	6.19737	5.11591	5.45758	5.64613	5.54529	0.531235	0.968035	0.90911	1.82224	1.71131	0.939128	0.0161626	0.891314	0.219191	0.084581	0.0249642	0.789417	0.712611	0.512572	0.178503	0.159146	0.0421124	0.632498
slr0692	ycf45	hypothetical protein YCF45	Hypothetical		7.14082	6.98226	6.56341	6.72933	6.91365	7.03812	7.31551	7.0357	7.10669	7.07588	7.01257	6.9084	0.998758	1.19511	1.07434	1.19659	1.07568	0.898952	0.993074	0.250733	0.59432	0.102799	0.360967	0.188784	0.759008	0.288789	0.321178	0.177027	0.210711	0.445944
sll0635	thiE	probable thiamine-phosphate pyrophosphorylase	Biosynthesis of cofactors, prosthetic groups, and carriers	Thiamin	6.16131	5.27567	5.70439	5.91716	5.44942	5.8736	6.31243	5.95374	6.25068	6.13731	5.99054	6.09275	1.02309	1.37411	1.2832	1.34309	1.25423	0.933841	0.916773	0.175225	0.237728	0.0837989	0.103276	0.453062	0.743355	0.248849	0.186561	0.159146	0.0974036	0.531123
sll0634	btpA	photosystem I biogenesis protein BtpA	Photosynthesis and respiration	Photosystem I	5.79324	5.66206	5.39551	5.17518	5.45138	5.13929	5.4017	4.9827	5.05712	4.67243	5.00513	4.6093	0.778275	0.722084	0.553	0.927801	0.710546	0.76584	0.0773643	0.0542895	0.00728778	0.542046	0.0351596	0.0968241	0.712611	0.172584	0.0332697	0.427648	0.0494432	0.445944
slr0695	-	hypothetical protein	Hypothetical		7.37789	7.41302	7.16646	7.12665	7.54513	7.06465	7.05129	7.01257	7.01043	6.51305	6.91565	6.72825	0.950235	0.815436	0.659691	0.858141	0.694239	0.809004	0.686187	0.0196523	0.0126216	0.218816	0.0506656	0.059292	0.714863	0.125102	0.0421938	0.263425	0.0618141	0.445944
slr1590	-	hypothetical protein	Hypothetical		6.34962	7.14998	6.97974	7.04979	6.96913	6.70742	6.50051	6.44727	6.66039	6.40006	6.452	6.21745	1.05873	0.817681	0.721994	0.772322	0.681944	0.882978	0.771092	0.312874	0.137503	0.0374416	0.0116692	0.133887	0.723217	0.31619	0.140532	0.112209	0.0284274	0.445944
slr1592	-	probable pseudouridine synthase	Translation	Aminoacyl tRNA synthetases and tRNA modification	5.22654	4.11507	4.98726	4.12324	4.35356	5.22021	5.5232	5.09316	5.63838	5.55633	5.27353	5.35534	0.864162	1.56044	1.53557	1.80572	1.77694	0.984061	0.680372	0.163208	0.150056	0.0841936	0.0736742	0.906819	0.714863	0.24296	0.147928	0.159146	0.0791529	0.667135
slr1593	-	hypothetical protein	Hypothetical		4.94594	5.62795	5.45495	6.147	5.59358	6.48966	6.17413	5.64328	7.30392	7.0357	5.85408	6.80305	1.66301	2.0432	2.33162	1.22861	1.40204	1.14116	0.0914192	0.124051	0.0423638	0.620833	0.335584	0.769906	0.712611	0.222183	0.078541	0.459026	0.200987	0.626064
slr1594	rre5	two-component response regulator PatA subfamily	Regulatory functions		4.1888	3.87131	4.17228	4.24257	4.41049	4.17001	4.46386	5.04405	4.00812	4.98141	4.8882	4.7913	1.14623	1.34525	1.75261	1.17363	1.52902	1.30281	0.1914	0.248451	0.00228074	0.495132	0.0024251	0.278693	0.712611	0.287902	0.0229	0.408693	0.0131503	0.470471
slr1595	nhaS4	Na+/H+ antiporter	Transport and binding proteins		4.00928	4.18002	4.35024	4.62769	4.10938	4.04726	4.16119	4.25197	3.9024	4.18646	4.13303	4.08756	1.05819	0.949569	0.969855	0.897352	0.916523	1.02136	0.715706	0.630863	0.688778	0.501448	0.536473	0.792694	0.717136	0.435634	0.350896	0.411106	0.27147	0.633613
slr1596	pxcA	a protein in the cytoplasmic membrane involved in light-induced proton extrusion.	Transport and binding proteins		4.35024	4.3691	4.67243	4.54275	4.3691	5.0654	5.23359	5.65454	5.07421	4.86458	4.65497	5.05022	1.14485	1.81109	1.31282	1.58195	1.14672	0.724879	0.450906	0.0132765	0.0641003	0.0714738	0.453913	0.0887678	0.712611	0.112101	0.0949391	0.150609	0.243154	0.445944
sll1515	gifB	glutamine synthetase inactivating factor IF17	Unknown		7.99156	8.03403	7.94405	8.38059	7.68708	8.72282	8.02096	7.96771	7.62448	6.9084	8.1353	6.88444	1.20883	0.920934	0.623948	0.761838	0.516158	0.677517	0.421464	0.402173	0.175443	0.298887	0.136554	0.262745	0.712611	0.35416	0.159498	0.311294	0.115896	0.467134
sll1514	hspA, hsp17	16.6 kDa small heat shock protein, molecular chaperone	Cellular processes	Chaperones	7.511	7.80991	7.51912	11.2481	8.15077	10.7778	8.63879	7.30392	8.89442	7.24685	7.11538	6.98554	5.44723	1.58634	0.708371	0.291219	0.130043	0.446545	0.0650344	0.256113	0.0159414	0.175484	0.0382292	0.0801107	0.712611	0.291184	0.0473189	0.232914	0.0521673	0.445944
sll1513	ycf5, ccsA	c-type cytochrome synthesis protein	Other categories	Other	7.44221	7.77488	7.70402	7.7779	7.78504	7.56312	8.13211	7.30667	7.99813	7.36598	7.42544	7.10266	1.04849	1.12657	0.78876	1.07446	0.752279	0.700145	0.612778	0.565786	0.0730484	0.716656	0.0288988	0.134091	0.714863	0.414554	0.102129	0.492551	0.0449775	0.445944
sll1512	-	hypothetical protein	Hypothetical		5.09988	5.39386	5.5232	5.27004	5.73854	5.03762	5.76319	6.18875	5.32526	5.96128	6.23239	5.31403	1.00678	1.33801	1.4112	1.32899	1.40169	1.0547	0.969681	0.206571	0.172793	0.273401	0.226999	0.845339	0.755024	0.265831	0.158317	0.296708	0.156738	0.650935
slr1598	lipA, lip	lipoic acid synthetase	Biosynthesis of cofactors, prosthetic groups, and carriers	Lipoate	5.61594	6.39074	6.18629	5.96825	6.30035	5.6391	4.71276	5.063	4.96126	4.65383	5.20192	5.13016	0.936214	0.450006	0.476643	0.480666	0.509118	1.05919	0.767351	0.0105484	0.0207746	0.00826908	0.0192613	0.700945	0.723217	0.110439	0.0522927	0.0644644	0.0368684	0.60913
sll1511	-	unknown protein	Unknown		4.06069	3.94078	4.27457	4.05409	3.99655	4.10586	4.17001	3.81575	4.45424	3.97481	3.85788	4.20459	0.972762	1.03861	0.946333	1.06769	0.972831	0.911152	0.717558	0.806522	0.602803	0.640528	0.728269	0.559059	0.717136	0.489605	0.323409	0.465707	0.324627	0.561442
sll1510	-	unknown protein	Unknown		5.12713	4.71692	5.19155	5.1029	4.97526	5.46006	4.45857	5.20578	4.81699	5.76911	4.91126	5.70334	1.12314	0.8798	1.36544	0.783339	1.21574	1.55199	0.465124	0.519611	0.224634	0.246902	0.416754	0.144289	0.712611	0.39866	0.180511	0.28089	0.2301	0.445944
slr1599	-	hypothetical protein	Hypothetical		5.6488	5.85773	5.43811	5.34399	5.72817	5.11715	5.0654	5.78191	4.53298	4.72287	5.56764	5.32713	0.839861	0.69667	0.735942	0.829506	0.876266	1.05637	0.307706	0.243536	0.187998	0.540406	0.569767	0.866203	0.712611	0.286646	0.165022	0.426751	0.280912	0.657378
slr1600	-	hypothetical protein	Hypothetical		6.50778	6.77885	7.40242	7.42761	6.36994	7.14082	6.32159	6.22268	6.53109	6.20583	5.96977	6.69084	1.0593	0.688772	0.656316	0.650216	0.619576	0.952878	0.850039	0.127141	0.147953	0.131799	0.143695	0.777998	0.738892	0.223881	0.146992	0.20232	0.119405	0.628952
smr0005	psaM	photosystem I subunit XII	Photosynthesis and respiration	Photosystem I	9.87986	10.3477	10.1304	9.70285	10.1304	10.1404	9.38271	9.79431	9.6224	9.52427	9.64841	9.58832	0.915039	0.697612	0.691446	0.762385	0.755647	0.991162	0.552256	0.0449655	0.0189937	0.104726	0.0529794	0.923088	0.71375	0.164205	0.0514719	0.17862	0.0637918	0.6707
slr1601	-	hypothetical protein	Hypothetical		8.58954	9.3146	8.66133	8.45631	8.84786	8.48452	7.21472	6.82846	7.64042	6.66465	6.7958	7.23227	0.83571	0.323696	0.25746	0.38733	0.308073	0.795376	0.380381	0.00777544	0.00243035	0.00679252	0.00133788	0.319121	0.712611	0.109352	0.0230451	0.0607428	0.0106266	0.481033
sll1508	lpxC, envA	UDP-3-0-acyl N-acetylglcosamine deacetylase	Cell envelope	Surface polysaccharides, lipopolysaccharides and antigens	4.37329	4.30145	4.11982	4.52455	3.97674	4.41944	3.76239	4.06786	3.94736	4.00928	4.40498	3.90416	1.02958	0.790598	0.895822	0.767883	0.870084	1.13309	0.830426	0.0437275	0.403626	0.115266	0.425967	0.364744	0.732016	0.162791	0.256531	0.188146	0.232619	0.504742
slr1603	-	hypothetical protein	Hypothetical		6.18139	6.70199	6.10612	7.31551	6.70348	6.64111	6.3664	6.23658	6.29478	5.69583	6.34638	5.67549	1.47107	0.979024	0.745389	0.665519	0.506699	0.761359	0.122687	0.880588	0.21656	0.0546775	0.0333777	0.153216	0.712611	0.510062	0.177267	0.133256	0.0484396	0.445944
slr1604	ftsH	cell division protein FtsH	Cellular processes	Cell division	10.7917	10.4486	10.285	10.9689	10.7177	10.4367	12.0762	12.3217	11.6172	12.524	13.069	12.3937	1.14814	2.82179	4.44998	2.45771	3.87582	1.57701	0.404999	0.00419597	0.00107796	0.00728019	0.00162073	0.0877585	0.712611	0.0953273	0.0202772	0.061745	0.0116664	0.445944
ssl2922	vapB	similar to virulence-associated protein VapB	Cellular processes	Transformation	4.25765	4.64269	5.22654	6.82044	4.37528	3.83447	4.86924	4.76899	4.51985	4.93114	4.86458	4.92747	1.23208	1.00723	1.14772	0.817505	0.931525	1.13947	0.76964	0.974024	0.520449	0.768881	0.916683	0.150468	0.723217	0.535993	0.298596	0.508068	0.372041	0.445944
ssl2920	-	hypothetical protein	Hypothetical		10.4036	7.79668	6.7623	6.66039	8.12904	7.47668	9.77448	10.5568	9.74325	10.1173	10.6567	10.3477	0.536325	3.25802	4.14971	6.07472	7.73731	1.27369	0.482974	0.20135	0.133948	0.00655228	0.00285566	0.321314	0.712611	0.263273	0.138591	0.0602985	0.0141004	0.481033
sll1505	-	hypothetical protein	Hypothetical		7.84176	6.39491	5.6872	5.40386	6.85789	5.543	6.51749	7.83347	5.94055	6.93686	8.03792	7.70402	0.61286	1.08866	1.8899	1.77636	3.08374	1.736	0.419212	0.891835	0.267177	0.317769	0.0455432	0.286807	0.712611	0.512687	0.198539	0.322144	0.0579553	0.470471
sll1504	-	hypothetical protein	Hypothetical		5.50532	5.07735	5.53201	4.53371	6.34114	4.89309	6.29827	7.27583	5.60545	6.50601	7.48433	6.46451	0.923011	2.0302	2.72588	2.19955	2.95325	1.34266	0.849653	0.113845	0.0165282	0.196619	0.0726326	0.50976	0.738892	0.215257	0.0480629	0.24754	0.0782529	0.546164
sll1503	-	unknown protein	Unknown		5.06739	4.89626	4.92251	4.68134	5.14878	4.73192	5.60436	5.87781	6.36879	6.61047	5.88448	7.2641	0.92785	1.9838	3.08292	2.13807	3.32265	1.55404	0.530127	0.0126541	0.0155946	0.0150095	0.0151566	0.236321	0.712611	0.111733	0.0466254	0.0794338	0.0323283	0.462839
sll1502	gltB	NADH-dependent glutamate synthase large subunit	Amino acid biosynthesis	Glutamate family / Nitrogen assimilation	4.77519	4.64711	5.16153	4.70216	4.4761	5.05178	5.063	4.67116	4.75941	4.48914	4.31398	4.69941	0.921508	0.979361	0.778932	1.06278	0.845279	0.795347	0.632155	0.884793	0.131556	0.69069	0.294394	0.11229	0.714863	0.510847	0.137106	0.481564	0.184874	0.445944
ssr2708	-	hypothetical protein	Hypothetical		6.10307	5.45631	5.36878	4.65907	5.8736	4.31539	5.73475	5.81362	5.24956	5.32141	5.75083	4.85959	0.618409	0.970359	0.794373	1.56912	1.28454	0.818638	0.258107	0.888662	0.391703	0.26709	0.53882	0.407115	0.712611	0.512154	0.252019	0.293074	0.272299	0.514495
ssr2711	-	hypothetical protein	Hypothetical		5.45851	4.75941	4.37853	4.05657	5.07145	4.18002	5.32526	6.0592	4.49038	5.47097	5.93578	5.12713	0.742535	1.34362	1.56462	1.8095	2.10713	1.16448	0.393646	0.483672	0.176174	0.197775	0.0533838	0.688944	0.712611	0.384583	0.159593	0.248207	0.0641117	0.602744
slr1608	gdhB	putative glucose dehydrogenase-B, periplasmic protein	Hypothetical		5.85773	6.16131	5.79898	6.61959	6.5448	5.94226	6.72933	6.32909	6.46365	6.44919	6.40454	6.13068	1.34681	1.48248	1.3093	1.10074	0.972153	0.883181	0.15059	0.0250362	0.0606239	0.601459	0.871526	0.309421	0.712611	0.132736	0.0920321	0.4527	0.359642	0.475784
sll1501	cbiA, cobB	cobyrinic acid a,c-diamide synthase	Biosynthesis of cofactors, prosthetic groups, and carriers	Cobalamin, heme, phycobilin and porphyrin	3.91325	4.12646	4.20697	5.29279	4.47886	4.34308	5.21092	7.55983	5.40386	4.06944	3.94078	3.86689	1.53973	3.93395	0.918154	2.55496	0.596308	0.233392	0.114311	0.0596093	0.308738	0.169752	0.0691992	0.0498376	0.712611	0.175142	0.216127	0.228888	0.0754716	0.445944
sll1500	-	hypothetical protein	Hypothetical		6.95992	6.05524	6.48212	6.36748	6.04739	6.32712	6.147	6.76029	6.35454	7.32689	6.59242	7.14369	0.839868	0.947053	1.43585	1.12762	1.70962	1.51613	0.419414	0.816845	0.201744	0.448231	0.033239	0.102772	0.712611	0.491533	0.170765	0.386633	0.0484296	0.445944
slr1609	-	long-chain-fatty-acid CoA ligase	Fatty acid, phospholipid and sterol metabolism		5.52796	4.54275	5.44796	5.71905	4.58959	5.84266	5.3095	5.3566	5.22654	5.83289	4.99295	5.50532	1.15739	1.09025	1.2065	0.941987	1.04243	1.10663	0.699735	0.715214	0.534947	0.840077	0.904181	0.586342	0.714863	0.463852	0.303413	0.528913	0.368624	0.569582
slr1041	rre6, pilG	two-component response regulator PatA subfamily	Regulatory functions		6.96584	5.31751	5.15288	4.85846	5.62883	5.39685	7.13927	7.04778	7.33273	7.14513	7.02172	6.47579	0.698649	2.56896	2.0977	3.67704	3.00251	0.816555	0.452436	0.0804972	0.156852	0.0015112	0.00668102	0.25848	0.712611	0.188966	0.150209	0.0381435	0.0211138	0.466856
slr1042	rre7, pilH	two-component response regulator CheY subfamily	Regulatory functions		9.15747	9.14194	9.23406	8.61901	9.22454	8.55875	9.25009	9.6224	9.21387	9.49782	10.026	9.70991	0.770006	1.13626	1.48117	1.47565	1.92358	1.30355	0.153599	0.239939	0.0221322	0.0876432	0.0227652	0.130505	0.712611	0.285869	0.0540023	0.162188	0.0405868	0.445944
slr1043	pilI	similar to chemotaxis protein CheW	Cellular processes	Chemotaxis	6.4846	6.78413	6.42477	5.99289	6.74503	6.13068	6.26728	6.09731	6.31843	5.46468	6.27888	6.05784	0.82647	0.791781	0.645864	0.958027	0.781473	0.815711	0.344152	0.0602525	0.0777018	0.809824	0.34875	0.308515	0.712611	0.175142	0.105621	0.520935	0.206012	0.475784
slr1044	ctr1, taxD3, pilJ, mcpA	methyl-accepting chemotaxis protein, required for the biogenesis of thick pilli	Cellular processes	Chemotaxis	8.02096	7.83769	8.22234	7.80991	7.79668	8.12904	8.52378	7.86426	8.23994	8.0429	7.80991	7.70993	0.923306	1.13472	0.887149	1.22897	0.96084	0.781825	0.499895	0.455623	0.309528	0.247281	0.714547	0.17392	0.712611	0.374312	0.216495	0.281132	0.320716	0.445944
slr1045	ycf63	hypothetical protein YCF63	Hypothetical		6.05524	5.14209	4.35682	4.39355	5.0102	4.94851	5.6218	5.27567	5.59836	5.08313	5.23098	5.21538	0.757526	1.24306	0.994318	1.64094	1.31259	0.799897	0.490608	0.566647	0.987494	0.0339717	0.123468	0.0564269	0.712611	0.414995	0.430145	0.10691	0.109217	0.445944
slr1047	pleD	hypothetical protein	Hypothetical		4.22026	4.45969	4.78313	4.67116	4.13207	4.24257	4.39196	4.79254	4.17739	4.71366	5.0203	4.84908	0.908089	0.976891	1.29533	1.07577	1.42644	1.32597	0.580447	0.896347	0.114693	0.688098	0.0517502	0.112723	0.713963	0.514354	0.125857	0.480718	0.0625411	0.445944
slr1048	-	hypothetical protein	Hypothetical		5.32141	5.20871	4.90597	5.03362	4.93936	5.33562	4.41512	5.24836	5.58135	5.44712	5.31879	5.59836	0.970976	0.956776	1.23919	0.985375	1.27623	1.29517	0.817289	0.871005	0.104825	0.956576	0.0712686	0.353863	0.728099	0.507966	0.120368	0.567051	0.0772894	0.50099
sll1011	-	hypothetical protein	Hypothetical		4.06426	4.12526	3.99094	4.10094	4.19842	4.1103	4.11982	4.66898	4.04242	4.73875	4.59894	4.50104	1.05438	1.16225	1.46688	1.10231	1.39123	1.26211	0.199215	0.341252	0.00221204	0.520347	0.00324941	0.183257	0.712611	0.32945	0.0229	0.417519	0.0145619	0.445944
ssr1736	rpmF, rpl32	50S ribosomal protein L32	Translation	Ribosomal proteins: synthesis and modification	8.7284	8.76606	9.13022	9.13728	8.88073	8.90208	8.70702	9.10923	9.03183	8.86853	9.02488	9.39607	1.07064	1.05297	1.16603	0.983501	1.0891	1.10737	0.552962	0.696787	0.334688	0.879124	0.52432	0.501006	0.71375	0.456806	0.228939	0.542455	0.267435	0.541966
slr1050	-	hypothetical protein	Hypothetical		7.00253	7.26858	7.45368	7.45962	7.27268	7.20259	7.10669	7.60075	7.21189	7.55378	7.49249	7.60857	1.04974	1.04597	1.23972	0.996411	1.18098	1.18523	0.668413	0.761203	0.0835124	0.976943	0.0456268	0.18648	0.714863	0.478559	0.109544	0.570728	0.0579553	0.445944
slr1051	envM, fabI	enoyl-[acyl-carrier-protein] reductase	Fatty acid, phospholipid and sterol metabolism		7.38583	6.25219	5.99289	5.8956	6.0592	5.83728	6.75699	7.43721	6.78273	7.16041	7.40062	7.35704	0.653862	1.36479	1.6963	2.08727	2.59427	1.2429	0.229675	0.404747	0.15384	0.0102566	0.000157867	0.251989	0.712611	0.355089	0.149232	0.069567	0.00642395	0.462839
slr1052	-	hypothetical protein	Hypothetical		4.19302	4.20338	4.18127	4.40423	4.00928	4.25765	4.32879	4.06069	4.38511	4.36411	4.19428	4.66501	1.02183	1.04655	1.1609	1.02418	1.13609	1.10927	0.800576	0.548523	0.193266	0.8324	0.36314	0.428963	0.726498	0.409749	0.167393	0.527834	0.211336	0.521556
slr1053	-	unknown protein	Unknown		6.69395	6.02304	6.20065	6.71796	5.56487	7.19718	5.67703	5.77942	6.62672	6.5771	5.46083	6.56734	1.13875	0.824644	0.93037	0.724163	0.817007	1.12821	0.738772	0.484806	0.816979	0.460068	0.657517	0.733859	0.719794	0.38491	0.38454	0.392747	0.304861	0.617407
sll1009	frpC	unknown protein	Unknown		7.53879	8.40903	7.33273	6.75117	7.12295	6.98828	6.4088	6.8123	6.26728	6.33501	6.82194	6.25219	0.571945	0.416372	0.408817	0.727992	0.714784	0.981857	0.0810403	0.0264234	0.0261905	0.0798025	0.0806618	0.918117	0.712611	0.135014	0.0601404	0.156609	0.083996	0.67045
slr1055	chlH	magnesium protoporphyrin IX chelatase subunit H	Biosynthesis of cofactors, prosthetic groups, and carriers	Cobalamin, heme, phycobilin and porphyrin	7.47419	7.61535	7.54081	8.34378	7.55983	8.08188	8.23459	7.5258	7.72361	7.37215	7.3917	7.20259	1.36766	1.21803	0.857788	0.890592	0.627193	0.704243	0.125759	0.256364	0.0380534	0.621102	0.0475167	0.0825519	0.712611	0.291184	0.0746833	0.459026	0.0594778	0.445944
slr1056	-	unknown protein	Unknown		6.69953	6.16315	5.90994	5.84543	5.34044	6.01829	6.48595	7.29169	6.47699	7.11078	7.20057	7.38754	0.696008	1.40834	1.96621	2.02346	2.82498	1.39612	0.166001	0.238149	0.0167485	0.0396432	0.00239217	0.163119	0.712611	0.284697	0.0482626	0.11539	0.0131195	0.445944
sll1006	-	unknown protein	Unknown		3.96809	4.17489	4.27219	4.30009	4.4349	4.38637	3.79099	4.15338	4.05301	3.83447	3.75706	3.7129	1.17723	0.907984	0.773651	0.771288	0.657178	0.852053	0.0740871	0.377365	0.018476	0.0311387	0.000336326	0.112061	0.712611	0.345305	0.0509353	0.103566	0.00776165	0.445944
sll1005	-	MazG protein homolog	Regulatory functions		3.96942	4.05301	5.57762	3.70421	3.73776	3.92762	4.16269	3.88715	4.3986	3.81575	3.68959	3.92762	0.597296	0.766381	0.606105	1.28308	1.01475	0.790867	0.231354	0.518748	0.242495	0.092487	0.839573	0.106431	0.712611	0.39866	0.188556	0.167787	0.353104	0.445944
ssl1920	ISY523l	putative transposase [ISY523l(partial copy): 520871 - 521420]	Other categories	Transposon-related functions	6.36994	7.06639	7.26185	6.8441	7.2342	6.67709	6.12409	6.8462	6.10704	6.75699	6.89021	6.72192	1.01331	0.687637	0.926789	0.678608	0.91462	1.34779	0.954924	0.212047	0.710847	0.130102	0.4977	0.158724	0.752743	0.268536	0.356592	0.200911	0.258669	0.445944
sll1002	ycf22	hypothetical protein YCF22	Hypothetical		4.93465	4.53604	4.77322	4.22402	4.28437	4.8882	4.75335	4.53938	4.87823	5.2989	4.22402	4.68799	0.822198	0.983287	0.992403	1.19592	1.20701	1.00927	0.307286	0.880876	0.975158	0.331884	0.510957	0.969438	0.712611	0.510062	0.427008	0.330568	0.262999	0.676285
sll1001	-	ATP-binding protein of ABC transporter	Transport and binding proteins		6.27888	6.44727	5.66903	5.4232	5.91328	4.8521	4.81607	5.45631	4.99554	5.09316	5.50666	5.47717	0.600596	0.485512	0.585308	0.808384	0.974545	1.20555	0.130281	0.0264812	0.046497	0.443254	0.916762	0.310745	0.712611	0.135014	0.0826368	0.384587	0.372041	0.476384
ssl1918	-	hypothetical protein	Hypothetical		5.8035	6.46365	6.11304	5.54049	5.96128	4.96585	4.5285	5.21092	4.40227	4.94851	5.31751	5.3341	0.642815	0.375574	0.526064	0.584264	0.818376	1.40069	0.139034	0.0109889	0.0154007	0.112613	0.410238	0.158603	0.712611	0.110439	0.046154	0.185946	0.228075	0.445944
slr1753	-	hypothetical protein	Hypothetical		6.40454	5.73726	6.07358	5.17225	5.4741	5.97341	5.92718	6.40177	5.45138	5.92139	6.07536	5.31993	0.691656	0.90437	0.812498	1.30754	1.17471	0.898413	0.153825	0.687616	0.375062	0.34345	0.51807	0.688461	0.712611	0.454188	0.24602	0.335779	0.265698	0.602688
slr1755	gpsA	NAD+ dependent glycerol-3-phosphate dehydrogenase	Fatty acid, phospholipid and sterol metabolism		6.83285	4.30328	6.39878	4.67012	6.66465	7.19481	6.69084	6.71307	7.14082	4.35356	6.66793	4.25408	1.25837	2.00454	0.593321	1.59297	0.4715	0.295988	0.777287	0.275307	0.534633	0.43901	0.38038	0.0937025	0.723217	0.299958	0.303413	0.382273	0.216662	0.445944
sll1647	-	probable phosphinothricin N-acetyltransferase	Other categories	Other	4.77799	4.16269	4.2565	4.01076	4.05087	4.05087	4.73192	4.6377	4.54275	4.72069	4.76514	4.28132	0.778321	1.17968	1.14076	1.51567	1.46566	0.967007	0.13258	0.297122	0.482865	0.000436786	0.0236089	0.782288	0.712611	0.308623	0.285786	0.028496	0.0411647	0.630038
slr1756	glnA	glutamate--ammonia ligase	Amino acid biosynthesis	Glutamate family / Nitrogen assimilation	8.84152	9.5983	9.68623	10.1304	9.19933	9.58832	9.56219	8.76606	9.79431	9.79431	8.18013	9.43144	1.2008	0.999193	0.846712	0.832103	0.705121	0.847397	0.525974	0.997873	0.689014	0.554975	0.417832	0.701377	0.712611	0.542028	0.350896	0.433414	0.230231	0.60913
slr1761	ytfC	FKBP-type peptidyl-prolyl cis-trans isomerase, periplasmic protein	Other categories	Other	5.17824	6.6217	7.14167	6.85222	6.26204	7.0321	5.62693	5.55041	6.19418	5.47245	5.6218	5.346	1.32095	0.695746	0.561054	0.5267	0.424734	0.806406	0.55951	0.447084	0.232238	0.0401031	0.00736061	0.227787	0.71375	0.371206	0.18361	0.11539	0.0226667	0.459918
sll1643	-	hypothetical protein	Hypothetical		6.34439	6.09275	5.87257	5.72237	5.95216	5.3566	6.11411	6.27888	6.04294	5.71726	6.13636	5.98937	0.744223	1.02959	0.897775	1.38344	1.20632	0.871972	0.12549	0.797167	0.444154	0.066437	0.271753	0.234327	0.712611	0.488145	0.27099	0.146189	0.175242	0.462839
slr1762	-	hypothetical protein	Hypothetical		5.10181	4.84135	4.74294	5.00757	4.69083	4.74963	4.62281	3.87781	4.20196	3.96809	3.96809	3.71821	0.94648	0.632365	0.49635	0.668123	0.524417	0.784912	0.612459	0.0515858	0.00173407	0.0697511	0.00190012	0.205242	0.714863	0.169387	0.0217196	0.148308	0.0123639	0.448172
slr1763	-	probable methyltransferase	Other categories	Other	5.10664	5.39793	6.74826	6.89021	4.9535	6.79439	5.47877	5.68239	6.43769	7.43042	5.38262	7.31112	1.37722	1.08323	1.94141	0.786536	1.40967	1.79225	0.598262	0.853015	0.315268	0.644075	0.61706	0.310118	0.714863	0.501895	0.219786	0.466745	0.295255	0.475784
sll1641	gad	glutamate decarboxylase	Energy metabolism	Amino acids and amines	6.10145	6.14598	5.85005	6.07996	5.71905	5.58135	5.56674	4.98652	5.226	4.85037	5.21006	4.83479	0.847311	0.585304	0.477172	0.690778	0.56316	0.815255	0.243486	0.015776	0.00223802	0.0762937	0.0126537	0.229968	0.712611	0.117883	0.0229	0.15261	0.0292972	0.460372
ssr2962	-	hypothetical protein	Hypothetical		5.23996	6.2239	5.85144	5.42978	6.34439	5.43425	4.80119	5.22408	5.09988	4.87998	5.47877	4.63163	0.97561	0.602885	0.584401	0.617957	0.599011	0.96934	0.936185	0.0800878	0.111983	0.102411	0.134262	0.880732	0.747378	0.188784	0.12435	0.176726	0.114627	0.660524
slr1767	-	hypothetical protein	Hypothetical		5.69154	6.15385	5.53406	4.70291	5.96825	4.93936	4.58959	5.30679	4.46501	4.7985	5.55041	5.19463	0.664508	0.497919	0.654303	0.749305	0.984642	1.31407	0.242783	0.0352323	0.0990506	0.424532	0.962388	0.311608	0.712611	0.14815	0.117671	0.376819	0.381783	0.476592
sll1640	-	hypothetical protein	Hypothetical		3.93622	4.14326	4.6093	4.53938	4.19092	4.77012	4.35827	4.31233	5.07145	4.30247	4.15187	4.28005	1.20626	1.27552	1.01059	1.05742	0.837789	0.792295	0.357977	0.329149	0.94432	0.800222	0.217792	0.250533	0.712611	0.323042	0.418932	0.517947	0.153484	0.462839
sll1638	psbQ	hypothetical protein	Hypothetical		7.58549	7.73218	8.21578	8.53974	7.58738	8.26917	6.99117	7.20259	6.81121	7.1928	7.24026	6.87124	1.22062	0.557552	0.597476	0.456777	0.489485	1.07161	0.446931	0.019014	0.0290188	0.0207371	0.0281281	0.57117	0.712611	0.123849	0.0638349	0.0888263	0.0446221	0.565526
slr1768	-	unknown protein	Unknown		6.44585	6.98828	6.09876	5.24702	6.45734	5.50177	5.93337	6.0667	6.17275	5.55518	5.99752	5.85408	0.58415	0.73034	0.611869	1.25026	1.04745	0.837786	0.160057	0.165899	0.0707752	0.438466	0.872405	0.158592	0.712611	0.24394	0.100272	0.381996	0.359642	0.445944
sll1636	fbp, yrdA	ferripyochelin binding protein	Other categories	Other	4.85413	5.2625	4.80119	4.56868	4.95512	4.63163	4.60088	4.55526	4.27219	4.35827	4.66898	4.52455	0.838492	0.708825	0.729339	0.845357	0.869823	1.02894	0.249114	0.0496305	0.0563871	0.199352	0.249909	0.778	0.712611	0.167334	0.0889927	0.249558	0.166181	0.628952
slr1770	-	hypothetical protein	Hypothetical		6.63457	8.09285	7.01404	6.53606	8.75335	6.94226	6.83461	6.5771	7.35704	6.32442	6.85937	6.4722	1.11993	0.79872	0.617643	0.713188	0.551502	0.77329	0.849878	0.546973	0.209254	0.534913	0.287249	0.255068	0.738892	0.409623	0.173106	0.425507	0.182081	0.464537
slr1771	-	unknown protein	Unknown		7.50631	6.14307	6.625	6.4279	6.35356	6.43917	7.53879	7.93553	6.49162	7.58264	7.52931	7.14998	0.783906	1.47822	1.58285	1.88571	2.01918	1.07078	0.429488	0.3913	0.19128	0.101269	0.00187014	0.837791	0.712611	0.351802	0.166983	0.175642	0.0122592	0.648838
sll1635	-	Thy1 protein homolog	Purines, pyrimidines, nucleosides, and nucleotides	Pyrimidine ribonucleotide biosynthesis	5.37861	5.41138	5.89423	6.3167	5.44712	6.4088	5.54891	6.03287	5.92564	6.43769	5.73355	6.81828	1.41043	1.20949	1.70342	0.857535	1.20773	1.40838	0.227952	0.284211	0.098908	0.549543	0.570673	0.23093	0.712611	0.303583	0.117671	0.430758	0.281238	0.460372
sml0005	psbK	photosystem II PsbK protein	Photosynthesis and respiration	Photosystem II	7.22381	7.94405	8.27831	7.99156	8.01184	7.82214	7.30906	7.63539	7.61535	7.69385	7.68083	7.69583	1.09161	0.814816	0.916866	0.746435	0.839921	1.12524	0.710237	0.419366	0.707959	0.0255375	0.0140081	0.182557	0.717136	0.362097	0.355984	0.0960484	0.0307563	0.445944
sll1752	-	hypothetical protein	Hypothetical		6.06426	6.79075	6.35356	6.81437	7.10669	6.21596	6.4733	5.6488	6.22268	5.67181	5.94615	5.42037	1.23927	0.819078	0.605664	0.660936	0.488727	0.739447	0.409902	0.422703	0.0497425	0.170629	0.0270367	0.204299	0.712611	0.363059	0.0842496	0.229706	0.0439811	0.448172
ssr3122	-	hypothetical protein	Hypothetical		6.65283	6.39256	6.32442	6.35699	6.0667	6.36994	6.63668	6.41555	6.50971	6.37084	6.17609	6.4279	0.875353	1.04539	0.91278	1.19425	1.04276	0.873147	0.244135	0.618491	0.354336	0.095605	0.654054	0.120809	0.712611	0.43214	0.237781	0.170705	0.304861	0.445944
slr1846	ycf64	hypothetical protein YCF64	Biosynthesis of cofactors, prosthetic groups, and carriers	Thioredoxin, glutaredoxin, and glutathione	6.09731	6.8123	7.14513	7.52105	6.58507	7.20449	6.18488	6.25312	6.40177	6.60263	6.11534	6.67261	1.33665	0.755241	0.857743	0.565025	0.641711	1.13572	0.36877	0.268807	0.567039	0.0433192	0.121102	0.38082	0.712611	0.297689	0.31265	0.120459	0.107953	0.507468
slr1847	-	hypothetical protein	Hypothetical		6.29327	6.94997	7.49493	7.81436	6.65174	7.36251	6.24852	5.93337	6.68069	6.31243	5.93337	6.91365	1.28652	0.64833	0.694362	0.50394	0.53972	1.071	0.495223	0.201435	0.306778	0.0696334	0.11481	0.796081	0.712611	0.263273	0.215586	0.148308	0.104199	0.63431
slr1848	hisD	histidinol dehydrogenase	Amino acid biosynthesis	Aromatic amino acid family	5.62795	5.61485	5.37861	5.90237	5.59546	5.77062	5.68131	4.86353	6.03025	5.59655	5.09048	5.47245	1.16125	0.989353	0.898769	0.851973	0.773967	0.908441	0.147394	0.967399	0.42249	0.552648	0.104072	0.732423	0.712611	0.534202	0.263548	0.432136	0.0976868	0.61697
slr1849	merA	probable mercuric reductase	Other categories	Drug and analog sensitivity	4.41512	4.11823	3.9811	4.40227	5.02769	3.99839	4.76054	5.10911	3.98712	4.37019	4.89981	3.83447	1.23511	1.36362	1.14605	1.10405	0.927896	0.840448	0.402528	0.276531	0.586702	0.765222	0.813795	0.608757	0.712611	0.300202	0.318207	0.506835	0.346749	0.578771
sll1751	-	hypothetical protein	Hypothetical		4.86353	5.4897	5.58242	5.00661	6.03025	4.79545	4.54887	5.64231	4.01918	4.9535	5.75221	5.51059	0.976407	0.671241	1.06699	0.687461	1.09277	1.58958	0.941774	0.337721	0.788989	0.426471	0.789603	0.278116	0.749085	0.327626	0.375712	0.377342	0.341238	0.470471
sll1750	ureC	urease alpha subunit	Central intermediary metabolism	Other	6.625	6.73666	7.0421	6.80305	6.81828	6.95992	6.74503	6.77885	7.00253	6.98554	6.70742	6.86675	1.04186	1.02875	1.03669	0.987411	0.995036	1.00772	0.682307	0.796772	0.743838	0.856778	0.943267	0.92719	0.714863	0.488145	0.364948	0.534185	0.377608	0.6707
sll1749	-	hypothetical protein	Hypothetical		7.39321	7.04424	6.71494	6.76373	6.84294	7.08839	6.93174	6.72825	7.60857	6.94425	6.51165	7.26858	0.899727	1.02721	0.905863	1.14169	1.00682	0.88187	0.524456	0.912337	0.652912	0.537036	0.969371	0.626692	0.712611	0.519021	0.338598	0.425771	0.383657	0.582563
slr1851	-	hypothetical protein	Hypothetical		5.69448	7.6182	6.37345	6.00687	7.92894	5.949	6.00203	6.99117	4.75671	5.05178	7.30392	4.01918	1.04698	0.639314	0.465306	0.610628	0.444428	0.727821	0.942347	0.49349	0.380745	0.481104	0.373085	0.714182	0.749085	0.388622	0.248434	0.402998	0.214916	0.613506
ssr3129	-	unknown protein	Unknown		4.86732	6.46178	3.96198	4.74744	6.43769	4.73417	4.41286	5.34044	3.96198	3.9811	5.83142	4.03663	1.15621	0.694829	0.716656	0.600954	0.619832	1.03141	0.831834	0.563811	0.639645	0.350787	0.45262	0.954238	0.732016	0.414408	0.334578	0.339823	0.242701	0.674389
slr2032	ycf23	hypothetical protein YCF23	Hypothetical		7.63539	8.18502	8.31694	8.18502	7.68083	7.82001	7.844	6.72409	7.70006	6.68375	6.79439	6.86768	0.90094	0.649289	0.416434	0.72068	0.462221	0.641368	0.58989	0.202355	0.00421615	0.284312	0.00221853	0.14609	0.714863	0.263671	0.0271212	0.304075	0.012988	0.445944
sll1945	dxs	1-deoxyxylulose-5-phosphate synthase	Other categories	Other	8.62631	8.75912	8.21018	8.61378	8.64675	8.73665	8.80346	9.07456	9.13022	9.05786	9.26988	9.33518	1.09722	1.38595	1.61228	1.26314	1.46942	1.1633	0.473575	0.0719267	0.0205061	0.0349169	0.00371048	0.171389	0.712611	0.182653	0.0522364	0.108124	0.0158275	0.445944
slr2033	rubA	membrane-associated rubredoxin, essential for photosystem I assembly	Fatty acid, phospholipid and sterol metabolism		8.39465	8.12041	8.85211	9.09452	8.52142	9.13728	8.83258	8.23994	8.98452	8.65047	8.25877	8.63879	1.37747	1.1728	1.04267	0.851417	0.75695	0.889047	0.18814	0.501576	0.82074	0.484666	0.164737	0.551173	0.712611	0.391642	0.385837	0.404981	0.130488	0.558201
slr2034	ycf48	putative homolog of plant HCF136, which is essential for stability or assembly of photosystem II	Photosynthesis and respiration	Photosystem II	7.36071	7.20057	7.71264	7.98454	7.60857	7.85282	7.65033	6.89498	7.94405	7.07464	6.9259	7.06938	1.31101	1.05104	0.757159	0.801702	0.57754	0.720392	0.105053	0.846212	0.0649553	0.390329	0.00276787	0.208942	0.712611	0.500566	0.0951773	0.357613	0.0140432	0.448172
ssr3451	psbE	cytochrome b559 alpha subunit	Photosynthesis and respiration	Photosystem II	11.4808	11.662	11.5426	12.3217	11.7149	11.7426	11.9118	11.662	12.2115	11.7426	11.662	11.7724	1.28754	1.28935	1.12029	1.00141	0.870101	0.868874	0.149681	0.0938163	0.0588652	0.993985	0.37347	0.27946	0.712611	0.199917	0.0905495	0.575144	0.214916	0.470471
smr0006	psbF	cytochrome b559 b subunit	Photosynthesis and respiration	Photosystem II	10.732	10.8438	10.732	11.2053	10.853	11.0834	11.2761	10.2724	11.5426	10.3	10.1731	10.062	1.21247	1.19837	0.663936	0.988365	0.547588	0.554034	0.0645831	0.538393	0.00164347	0.968375	0.00218942	0.0959017	0.712611	0.406256	0.021099	0.568218	0.012988	0.445944
smr0007	psbL	photosystem II PsbL protein	Photosynthesis and respiration	Photosystem II	10.6865	11.3194	10.9689	11.4808	11.3844	11.1168	10.9447	10.8656	11.1901	10.7059	10.8759	10.675	1.26203	1.00594	0.847134	0.797081	0.671247	0.842132	0.190044	0.969124	0.283571	0.0889305	0.010166	0.0993188	0.712611	0.534402	0.206623	0.163787	0.0268541	0.445944
smr0008	psbJ	photosystem II PsbJ protein	Photosynthesis and respiration	Photosystem II	9.37617	9.99258	9.83096	10.183	10.1976	9.9324	9.81952	9.99258	10.1173	9.70991	9.97582	9.81952	1.29331	1.18363	1.07314	0.915192	0.829764	0.906655	0.142468	0.298496	0.637424	0.353421	0.0803047	0.28912	0.712611	0.308623	0.333828	0.340636	0.0837757	0.471365
slr2035	proB	glutamate 5-kinase	Amino acid biosynthesis	Glutamate family / Nitrogen assimilation	4.74294	4.55867	4.41808	4.71049	4.01175	4.67012	5.15747	4.94254	5.17518	5.75083	4.85413	5.83886	0.927161	1.43247	1.8765	1.54501	2.02392	1.30998	0.679404	0.0124955	0.050569	0.058101	0.0585573	0.294735	0.714863	0.111733	0.0846365	0.13803	0.0682606	0.471691
ssr3452	ISY352a	putative transposase [ISY352a(partial copy): 572672 - 572905]	Other categories	Transposon-related functions	4.8293	4.68697	5.13583	4.08756	4.86353	4.47479	5.30339	6.0514	4.22606	5.69853	6.19252	4.75941	0.753282	1.23935	1.5868	1.64527	2.10652	1.28035	0.191338	0.601067	0.205168	0.279819	0.0869834	0.625926	0.712611	0.427261	0.171468	0.301169	0.088144	0.582563
slr2036	ISY203a	putative transposase [ISY203a: 573408 - 574580]	Other categories	Transposon-related functions	6.60134	5.65176	5.36199	4.92937	5.75856	5.8035	6.72192	7.65876	6.50405	6.29611	7.63773	7.76091	0.771345	2.12857	2.56665	2.75955	3.3275	1.20581	0.470078	0.101923	0.0861014	0.0321364	0.0341049	0.669841	0.712611	0.206149	0.110664	0.104586	0.0486655	0.596113
slr2038	-	hypothetical protein	Hypothetical		4.35169	3.92762	4.64579	5.21701	3.93469	4.02146	4.67819	4.48707	4.64432	4.09303	4.20998	4.30328	1.05899	1.22674	0.928986	1.15841	0.87724	0.757281	0.867022	0.245098	0.650171	0.63842	0.674794	0.0090489	0.738911	0.286655	0.338042	0.464951	0.309381	0.445944
sll1942	-	unknown protein	Unknown		7.10049	7.2641	6.90198	6.79075	6.57178	7.27936	6.3167	6.4279	6.74257	6.63224	6.34114	6.32442	0.8656	0.662903	0.634523	0.76583	0.733044	0.957188	0.423618	0.0228655	0.010544	0.191212	0.125402	0.716681	0.712611	0.130787	0.0379466	0.2435	0.110334	0.614172
sll1941	gyrA	DNA gyrase A subunit	DNA replication, restriction, modification, recombination, and repair		4.31878	3.86429	4.60663	4.49451	3.68959	4.47194	4.36698	3.98712	4.27637	4.51441	3.80818	4.16119	0.969591	0.963881	0.93176	0.99411	0.960982	0.966675	0.902543	0.838822	0.748698	0.977838	0.871872	0.844588	0.741291	0.498178	0.366486	0.570728	0.359642	0.650853
slr2041	divK, rre42	probable two-component response regulator	Regulatory functions		7.02853	6.52961	6.02909	5.53254	6.66793	5.47097	6.94098	6.53109	6.66159	5.99429	6.6058	6.31243	0.642337	1.13457	0.855653	1.76631	1.33209	0.754167	0.257832	0.591633	0.542498	0.114252	0.387808	0.129924	0.712611	0.423574	0.305096	0.187065	0.219062	0.445944
sll1940	-	hypothetical protein	Hypothetical		6.86864	5.67974	5.75004	5.80973	5.62795	6.095	6.55521	6.23239	6.60263	6.29327	5.90355	5.71726	0.837844	1.28693	0.91503	1.53601	1.09212	0.711015	0.565863	0.416814	0.775998	0.0257936	0.59012	0.0750379	0.71375	0.361111	0.373674	0.096159	0.286773	0.445944
sll1939	-	unknown protein	Unknown		5.87095	5.6391	5.79146	5.93237	5.31239	6.12099	5.11715	4.35024	5.95004	4.969	4.21224	5.31069	1.01495	0.64706	0.52249	0.637528	0.514793	0.807483	0.936756	0.249823	0.0476236	0.281807	0.077803	0.613821	0.747378	0.288268	0.0830057	0.302088	0.0817583	0.580339
ssr3465	-	unknown protein	Unknown		8.75335	9.24061	9.17516	8.1738	9.42328	8.05864	7.25859	8.14345	6.64111	7.35859	8.47735	6.76029	0.70492	0.305944	0.347649	0.434012	0.493174	1.13631	0.337022	0.020855	0.0441766	0.122831	0.200697	0.795574	0.712611	0.128809	0.0805097	0.194539	0.147039	0.634277
sll1938	-	hypothetical protein	Hypothetical		5.75556	6.11971	6.12409	5.90504	6.34791	5.96128	6.09367	6.56501	6.31372	6.29827	6.49783	6.23658	1.0509	1.25209	1.26966	1.19145	1.20817	1.01403	0.718621	0.150859	0.0768556	0.264118	0.163323	0.904536	0.717136	0.235911	0.105257	0.292069	0.129815	0.666014
sll1937	fur	ferric uptake regulation protein	Regulatory functions		6.04444	5.14878	5.21538	4.63404	5.66903	5.09316	6.10468	6.46178	6.15042	5.94226	6.6217	6.30519	0.791434	1.70459	1.76563	2.1538	2.23092	1.03581	0.462263	0.0675797	0.0782827	0.0257743	0.0318699	0.833376	0.712611	0.181742	0.106274	0.096159	0.0472396	0.647906
ssr3467	-	unknown protein	Unknown		5.67181	5.70621	5.2811	4.79755	5.52682	4.72673	4.57907	5.75731	4.44581	4.70143	5.66063	5.0966	0.689679	0.648133	0.757779	0.93976	1.09874	1.16917	0.138044	0.226781	0.26622	0.863459	0.737443	0.676051	0.712611	0.277423	0.198175	0.536891	0.327041	0.598471
slr2046	-	unknown protein	Unknown		6.38748	6.49783	6.66357	6.66159	6.56189	6.9118	6.48683	6.90997	6.65756	6.94226	6.74257	6.7958	1.14509	1.12388	1.24021	0.981478	1.08307	1.10351	0.211115	0.314972	0.0360234	0.875122	0.391663	0.357106	0.712611	0.316725	0.0729444	0.540797	0.220472	0.501122
slr2047	phoH, psiH	PhoH like protein	Other categories	Adaptations and atypical conditions	4.24257	4.307	4.14932	4.45857	4.33894	4.15814	4.24626	4.61154	4.45257	4.68908	4.89309	4.53298	1.06112	1.15175	1.38711	1.08541	1.30721	1.20435	0.434305	0.151616	0.0143072	0.43721	0.0467788	0.145141	0.712611	0.235911	0.0448834	0.381691	0.0588166	0.445944
slr2048	-	periplasmic protein, function unknown	Unknown		6.39491	6.56189	7.02172	7.26644	6.59242	7.20057	6.39256	6.04172	6.64787	6.83777	5.87461	6.76884	1.28369	0.812938	0.891455	0.63328	0.694445	1.09658	0.274614	0.309461	0.671136	0.076259	0.235547	0.727998	0.712611	0.314353	0.344959	0.15261	0.160049	0.615678
slr2049	ycf58	hypothetical protein YCF58	Hypothetical		7.31956	7.3917	7.70645	8.00562	7.46461	7.49048	7.58264	6.45543	7.42364	6.94635	6.43917	6.69828	1.13367	0.801812	0.583187	0.707272	0.514424	0.727336	0.442303	0.43963	0.014538	0.273359	0.0138499	0.294939	0.712611	0.369444	0.044915	0.296708	0.0306066	0.471691
slr2051	cpcG1	phycobilisome rod-core linker polypeptide	Photosynthesis and respiration	Phycobilisome	10.9144	11.6912	11.6172	11.5715	11.662	11.299	10.459	10.026	10.9144	9.72356	9.88928	9.9191	1.07417	0.520811	0.3383	0.48485	0.314941	0.649564	0.722166	0.0575583	0.00357921	0.0199972	0.000182181	0.0775505	0.717136	0.175142	0.0256109	0.0877002	0.00642395	0.445944
slr2052	-	hypothetical protein	Hypothetical		7.49048	7.92537	6.87124	6.24524	7.24685	6.62324	6.19006	6.13731	5.87947	5.53477	6.54655	5.825	0.605449	0.389559	0.363428	0.643422	0.600262	0.932921	0.162076	0.0132317	0.0271756	0.107277	0.153862	0.766903	0.712611	0.112101	0.0616984	0.181063	0.124617	0.624436
sll1934	-	hypothetical protein	Hypothetical		6.69583	7.15682	6.67877	6.64929	6.55696	6.68931	6.62672	5.92718	6.36994	6.33977	6.04294	6.28516	0.863368	0.689746	0.650137	0.798901	0.753024	0.942574	0.259406	0.10581	0.0265862	0.194451	0.0145869	0.72234	0.712611	0.207624	0.0606847	0.245596	0.0314682	0.614488
slr2053	-	putative hydrolase	Other categories	Other	4.62858	4.2228	4.55526	4.76514	4.23514	4.90217	4.56733	4.69941	5.02129	5.17069	4.66245	5.23639	1.12138	1.22587	1.46846	1.09318	1.30951	1.19789	0.526699	0.185071	0.0655286	0.626245	0.226583	0.313203	0.712611	0.254824	0.095584	0.461253	0.156656	0.47761
sll1933	dnaJ	DnaJ protein, heat shock protein 40, molecular chaperone	Cellular processes	Chaperones	6.80305	5.75083	6.26386	5.98265	6.55957	6.13249	6.789	7.27066	5.93337	6.89498	7.30137	6.10704	0.967493	1.312	1.40953	1.35608	1.45689	1.07434	0.898086	0.473119	0.34588	0.362111	0.237188	0.853444	0.740814	0.380937	0.233955	0.344623	0.160502	0.654677
sll1932	dnaK3, dnaK	DnaK protein	Cellular processes	Chaperones	4.77124	4.88344	5.39989	5.77595	4.93293	5.60545	5.1081	4.13595	5.78963	4.97211	4.06786	4.63318	1.33785	0.995186	0.726748	0.743868	0.543219	0.730263	0.262204	0.989909	0.232039	0.476854	0.0752346	0.454072	0.712611	0.539464	0.183566	0.401023	0.0798608	0.531368
sll1931	glyA	serine hydroxymethyltransferase	Amino acid biosynthesis	Serine family / Sulfur assimilation	7.59559	7.81436	7.89253	7.91226	7.49937	7.60075	7.80991	6.91565	7.65876	6.84761	6.53701	6.64111	0.935169	0.808851	0.469029	0.864925	0.501544	0.579871	0.561056	0.351226	0.00101618	0.527611	0.00296017	0.0540218	0.71375	0.333355	0.0198733	0.422196	0.0142053	0.445944
sll1930	ISY100k	putative transposase [ISY100k: 605515 - 606460]	Other categories	Transposon-related functions	9.26988	7.75749	7.60075	7.45368	7.96953	7.7723	8.60986	8.90726	8.54291	8.73665	8.71185	8.55875	0.718204	1.39214	1.37527	1.93837	1.91487	0.987878	0.436542	0.429675	0.438697	0.0070072	0.00426245	0.894887	0.712611	0.366221	0.269075	0.060862	0.0175614	0.665009
slr1906	-	hypothetical protein	Hypothetical		5.92718	6.24293	6.06083	6.03862	6.08935	6.51938	5.28365	5.13326	6.16131	5.96253	5.2411	6.61442	1.10099	0.68259	0.90901	0.619979	0.825631	1.33171	0.478739	0.173774	0.752264	0.12397	0.550817	0.463171	0.712611	0.248287	0.367243	0.195613	0.27582	0.534013
slr1907	-	hypothetical protein	Hypothetical		5.31069	5.43425	5.84735	5.38495	5.87707	5.46972	5.37728	5.28244	5.75556	5.59836	5.35867	5.88208	1.03274	0.959928	1.05869	0.929494	1.02512	1.10288	0.84457	0.799414	0.729537	0.641324	0.875495	0.536517	0.737714	0.488849	0.361609	0.465927	0.360244	0.554513
slr1908	-	probable porin; major outer membrane protein	Cell envelope	Membranes, lipoproteins, and porins	10.055	10.6027	10.9002	10.9144	10.5001	10.5937	10.0344	9.45282	9.81002	9.03183	9.42328	9.15042	1.10965	0.59314	0.401241	0.534529	0.361593	0.67647	0.617297	0.0658854	0.00852336	0.0127653	0.00100749	0.0514765	0.714863	0.181279	0.0348394	0.0746805	0.0101288	0.445944
slr1909	rre9	two-component response regulator NarL subfamily	Regulatory functions		6.65882	6.80467	7.40825	7.29169	6.41555	7.63284	6.31843	5.67181	6.71796	6.10704	5.61963	6.15731	1.11428	0.6066	0.501417	0.544387	0.449991	0.826601	0.734363	0.131673	0.0254121	0.137631	0.0453495	0.476023	0.719093	0.224849	0.0591658	0.207886	0.0578404	0.535021
slr1910	amiA	probable N-acetylmuramoyl-L-alanine amidase	Cell envelope	Murein sacculus and peptidoglycan	5.60991	3.8766	4.47081	4.72978	4.15233	4.76514	5.57045	5.07735	4.9646	4.90499	4.78812	4.85589	0.930864	1.4658	1.14649	1.57467	1.23164	0.782159	0.859065	0.365894	0.718483	0.0737964	0.210055	0.134115	0.738911	0.341066	0.358043	0.151633	0.150853	0.445944
slr1911	-	hypothetical protein	Hypothetical		7.34668	6.51607	6.39491	6.35985	6.28824	6.49514	6.87773	6.79802	6.83777	6.78616	6.76884	6.54989	0.772992	1.0609	0.965319	1.37246	1.24881	0.909905	0.290452	0.790292	0.876949	0.00214574	0.0300592	0.161553	0.712611	0.486564	0.401346	0.0430262	0.0459036	0.445944
sll1837	-	periplasmic protein, function unknown	Unknown		7.09895	7.08608	7.34668	7.41472	6.94997	7.33808	6.50971	6.4088	6.57178	6.13068	6.31243	6.05374	1.04032	0.623962	0.49599	0.599781	0.476769	0.794905	0.749935	0.00219094	0.000901091	0.00823005	0.00280064	0.0213734	0.721721	0.0809225	0.0192959	0.0644644	0.0140513	0.445944
slr1912	-	putative PP2C-type protein phosphatase	Transcription	RNA synthesis, modification, and DNA transcription	5.90679	6.47699	6.43316	6.45369	6.32566	6.23002	5.11454	4.93293	5.54049	5.26607	5.02129	5.38146	1.04547	0.474234	0.483178	0.45361	0.462165	1.01886	0.757886	0.013804	0.00772918	0.0039789	0.000861444	0.903618	0.721852	0.112392	0.0341691	0.0492387	0.0101288	0.665975
slr1913	-	hypothetical protein	Hypothetical		12.9864	8.75335	8.43642	8.50764	8.27417	9.41117	12.452	11.6912	12.7888	11.9912	10.732	10.6865	0.398392	4.76312	2.11088	11.9559	5.29849	0.44317	0.428083	0.208227	0.519408	0.00165996	0.011964	0.093988	0.712611	0.266476	0.298401	0.039258	0.0286807	0.445944
sll1835	-	periplasmic protein, function unknown	Hypothetical		6.06559	7.09895	7.31956	7.64295	6.51305	7.14167	4.55526	5.12713	6.13831	5.79146	5.05896	6.94098	1.2068	0.340454	0.536791	0.282112	0.444803	1.57669	0.62053	0.0614582	0.251617	0.0322155	0.140838	0.411455	0.714863	0.175451	0.192777	0.104586	0.117882	0.516176
sll1834	-	hypothetical protein	Hypothetical		7.48036	7.40062	7.46997	6.97033	7.33464	6.9544	7.12466	7.87136	6.80178	7.48433	8.07515	8.24791	0.777083	0.880025	1.40005	1.13247	1.80167	1.59092	0.0453587	0.59282	0.105089	0.625721	0.0317764	0.162772	0.712611	0.424233	0.120368	0.461253	0.0472186	0.445944
slr1915	-	hypothetical protein	Hypothetical		5.30679	5.8956	5.55216	5.32251	6.38202	4.87055	5.3835	6.35838	5.17069	5.2298	6.71796	5.26395	0.959381	1.03719	1.11141	1.0811	1.15846	1.07156	0.906703	0.902449	0.783791	0.855215	0.765344	0.878424	0.742244	0.516926	0.374831	0.533704	0.334902	0.659791
slr1916	-	probable esterase	Other categories	Other	7.01929	7.15537	7.0462	7.0462	7.41931	7.01257	7.06321	7.5564	7.09587	7.17067	7.818	7.58994	1.06124	1.12107	1.36849	1.05638	1.28952	1.2207	0.564842	0.373134	0.0800806	0.720149	0.186029	0.309791	0.71375	0.343007	0.107478	0.494154	0.141235	0.475784
slr1917	-	hypothetical protein	Hypothetical		7.00367	7.0724	5.70192	6.19006	7.36071	6.08935	7.78133	7.78504	7.50937	7.42364	7.97294	7.22217	0.968646	2.14244	1.92776	2.21179	1.99016	0.899796	0.943034	0.0731084	0.130639	0.0519629	0.0999539	0.563526	0.749182	0.183187	0.136634	0.129811	0.0959323	0.563369
slr1918	-	hypothetical protein	Hypothetical		6.61442	6.8763	6.45369	6.57954	6.9259	6.72933	6.69828	6.51165	7.15947	6.66039	6.61732	6.85614	1.06939	1.10318	1.04474	1.0316	0.976954	0.947032	0.575177	0.568923	0.68245	0.846317	0.800122	0.722571	0.713852	0.416187	0.348803	0.530647	0.343803	0.614488
sll1833	ftsI, pbpB	penicillin-binding protein	Other categories	Drug and analog sensitivity	8.38059	7.37215	7.36598	6.9118	7.06465	7.33644	7.84794	7.68708	7.44877	8.0176	7.7512	7.56669	0.658867	0.969307	1.05136	1.47117	1.59572	1.08466	0.169198	0.905711	0.85139	0.030549	0.0201735	0.539275	0.712611	0.518423	0.394791	0.102606	0.0376567	0.556224
sll1832	-	hypothetical protein	Hypothetical		8.98452	9.58832	9.56219	9.21387	9.07456	9.52427	8.47735	7.74339	8.91637	7.86704	7.46692	7.75749	0.92823	0.500242	0.311824	0.53892	0.335934	0.623347	0.674672	0.0646055	0.00187534	0.0720061	0.000916339	0.133024	0.714863	0.18056	0.0220918	0.15079	0.0101288	0.445944
sll1831	glcF	glycolate oxidase subunit, (Fe-S)protein	Energy metabolism	Glycolate pathway	3.74333	4.00259	4.63404	4.71276	4.17123	4.62858	4.34029	3.85466	4.5415	4.8916	3.59877	4.60324	1.29912	1.08585	1.17926	0.835838	0.907739	1.08602	0.294842	0.739935	0.641272	0.383117	0.759717	0.800845	0.712611	0.471289	0.334918	0.354409	0.333453	0.635661
sll1830	-	unknown protein	Unknown		6.67443	7.35233	6.44156	5.38262	6.47699	5.41342	3.86689	5.0654	4.17123	3.86689	4.72287	4.37528	0.477941	0.182386	0.176643	0.381608	0.369592	0.968512	0.0778479	0.00555991	0.00248116	0.0523336	0.0303871	0.921001	0.712611	0.103171	0.0231378	0.130148	0.0461098	0.670551
slr1919	-	hypothetical protein	Hypothetical		4.42085	4.00675	5.3835	5.86049	4.53938	6.14478	5.44536	5.06923	6.34264	5.79898	5.04047	5.70439	1.88059	2.02143	1.88024	1.07489	0.999816	0.930152	0.228256	0.141777	0.126127	0.87516	0.999637	0.826618	0.712611	0.229899	0.133536	0.540797	0.391332	0.644982
slr1920	-	unknown protein	Unknown		4.18471	4.39728	4.46501	5.04337	4.00675	4.32879	4.79718	4.83352	4.91803	5.21701	4.62769	4.81607	1.0797	1.41478	1.45188	1.31034	1.3447	1.02622	0.745251	0.00547788	0.0496026	0.274739	0.291763	0.843574	0.721721	0.102844	0.0841245	0.297779	0.183722	0.650818
sll0998	-	LysR family transcriptional regulator	Regulatory functions		6.97279	6.13954	6.35454	6.3848	6.03287	6.59446	6.71307	6.10145	7.23227	6.53905	6.31972	6.79275	0.900263	1.14338	1.04359	1.27005	1.1592	0.912719	0.63852	0.662848	0.839417	0.398884	0.374363	0.728794	0.714863	0.446892	0.391216	0.362597	0.214916	0.615678
ssl1911	gifA	glutamine synthetase inactivating factor IF7	Hypothetical		10.5288	9.95233	9.18385	8.43112	9.34213	9.83096	9.77773	9.81002	8.70183	8.07279	10.183	8.19456	0.621175	0.727757	0.475803	1.17158	0.765973	0.653794	0.291419	0.4384	0.245057	0.69841	0.654819	0.473097	0.712611	0.369397	0.189625	0.484728	0.304861	0.534207
sll0997	-	hypothetical protein	Hypothetical		5.63104	7.07464	5.19364	5.37463	6.88164	4.94051	4.79755	6.00881	5.19998	5.96566	6.4733	5.73475	0.850169	0.645731	1.06545	0.759532	1.25322	1.64999	0.78885	0.400066	0.887837	0.594804	0.6311	0.158717	0.723726	0.35416	0.404151	0.450648	0.299111	0.445944
sll0996	-	hypothetical protein	Hypothetical		6.19252	6.452	6.0667	7.08108	5.7836	6.86864	5.75359	6.17275	6.72933	7.79299	5.9849	7.61095	1.26637	0.987248	1.85644	0.779588	1.46596	1.88042	0.460279	0.954433	0.202306	0.505149	0.475339	0.227967	0.712611	0.531257	0.170765	0.412844	0.251012	0.459918
slr1020	sqdB	sulfolipid biosynthesis protein SqdB	Fatty acid, phospholipid and sterol metabolism		7.91542	7.9093	8.37263	8.48934	7.78133	8.28361	7.92537	7.2342	8.05864	7.31551	7.24243	7.3285	1.08597	0.797537	0.586296	0.734402	0.539884	0.735134	0.671332	0.335002	0.00778578	0.249574	0.0137489	0.159077	0.714863	0.326135	0.0341691	0.282603	0.0304999	0.445944
ssr1698	-	hypothetical protein	Hypothetical		6.95617	6.66793	6.85614	6.94425	6.68729	6.84761	7.12981	7.04424	6.97434	6.80691	6.83938	7.20057	0.999747	1.16693	1.0884	1.16723	1.08867	0.932702	0.997573	0.0805204	0.466034	0.0631121	0.450523	0.49469	0.760241	0.188966	0.279348	0.141793	0.241979	0.539765
sll0995	-	hypothetical protein	Hypothetical		7.17067	7.1655	6.96446	6.93962	7.14167	6.984	7.79668	7.07059	7.79172	7.30137	7.00367	7.35859	0.947077	1.36868	1.08749	1.44517	1.14826	0.794552	0.439483	0.145059	0.402281	0.0996995	0.188462	0.278951	0.712611	0.232767	0.255932	0.174345	0.141681	0.470471
sll0993	-	potassium channel	Transport and binding proteins		4.32454	4.08399	4.08159	4.32562	3.9925	4.04031	4.03849	4.03663	3.96616	3.80818	4.04031	3.91325	0.970032	0.901493	0.845109	0.929344	0.871217	0.937454	0.755406	0.1496	0.0815688	0.377814	0.183329	0.260791	0.721852	0.235441	0.108387	0.352124	0.139737	0.467134
slr1022	argD, dtu	N-acetylornithine aminotransferase	Amino acid biosynthesis	Glutamate family / Nitrogen assimilation	5.75083	6.23555	5.89917	6.23002	5.85952	6.04064	5.88306	4.90121	6.09731	5.21092	4.89033	5.20578	1.05815	0.792974	0.551142	0.749396	0.520854	0.695032	0.67216	0.444751	0.00852449	0.33877	0.00334399	0.24263	0.714863	0.371206	0.0348394	0.334183	0.0148128	0.462839
slr1023	-	unknown protein	Unknown		4.04897	4.39578	4.2228	4.28437	4.05805	4.26666	4.46099	4.17868	4.26267	4.5441	4.18803	4.53189	0.986582	1.05575	1.14776	1.07011	1.16337	1.08715	0.88245	0.580956	0.265624	0.427598	0.187495	0.448469	0.739795	0.419409	0.197969	0.377697	0.141508	0.528371
slr1024	-	fibrillin	Cell envelope	Surface structures	4.75335	4.05409	4.02795	4.01989	3.87131	4.3986	4.04031	4.34854	4.22026	4.67512	4.41286	5.02129	0.881563	0.949058	1.34222	1.07656	1.52255	1.41427	0.557756	0.781125	0.224442	0.587405	0.0619731	0.0646005	0.71375	0.483952	0.180511	0.44741	0.0705921	0.445944
slr1025	-	hypothetical protein	Hypothetical		3.90861	4.20872	4.7545	4.23514	3.65693	3.899	3.96198	4.09981	4.30247	4.32879	4.05409	4.17228	0.779028	0.889341	0.929445	1.1416	1.19308	1.04509	0.294691	0.560171	0.705595	0.381866	0.241833	0.642424	0.712611	0.41386	0.355357	0.354149	0.16231	0.586724
sll0992	-	putative esterase	Other categories	Other	6.68	6.1277	5.85525	6.24172	6.46631	6.39387	7.08108	7.22655	7.02444	7.23227	7.14998	7.08839	1.10674	1.8528	1.91308	1.67411	1.72857	1.03253	0.591893	0.0236004	0.0190722	0.00114556	0.000541755	0.562393	0.714863	0.130865	0.0515749	0.0359844	0.00938624	0.563364
sll0990	-	glutathione-dependent formaldehyde dehydrogenase	Other categories	Other	7.66332	7.64753	6.49514	6.92985	7.48601	6.94997	7.61095	7.57998	7.66071	7.09895	7.82001	7.46461	0.903302	1.27328	1.14276	1.40959	1.26509	0.897493	0.748735	0.419252	0.683796	0.0542627	0.287258	0.497762	0.721721	0.362097	0.349211	0.132973	0.182081	0.541041
slr1028	-	unknown protein	Unknown		4.1103	4.5643	4.34029	4.5727	4.44148	3.95977	6.80305	4.23931	6.35838	5.89075	4.15571	4.94594	0.990583	2.7548	1.57917	2.78099	1.59418	0.573244	0.955094	0.142303	0.272413	0.143562	0.276964	0.439675	0.752743	0.229899	0.201435	0.211517	0.178036	0.525666
slr1030	chlI	magnesium protoporphyrin IX chelatase subunit I	Biosynthesis of cofactors, prosthetic groups, and carriers	Cobalamin, heme, phycobilin and porphyrin	6.67709	6.91365	6.78721	7.25508	6.56734	7.09778	6.47699	5.45851	7.14167	6.22021	5.32977	6.46892	1.13347	0.740416	0.579809	0.653227	0.511532	0.783085	0.455519	0.429827	0.0895279	0.312337	0.0746457	0.58774	0.712611	0.366221	0.113012	0.31839	0.0797636	0.569582
slr1031	tyrS	tyrosyl tRNA synthetase	Translation	Aminoacyl tRNA synthetases and tRNA modification	5.2801	5.53741	6.01053	6.13249	5.92395	6.0677	5.71905	6.18488	5.70192	6.09643	6.18488	6.78413	1.34913	1.19687	1.6769	0.887143	1.24295	1.40107	0.124258	0.384983	0.0701935	0.366436	0.234974	0.143355	0.712611	0.348677	0.099946	0.345869	0.160037	0.445944
slr1032	-	unknown protein	Unknown		5.88306	5.19998	5.18658	4.66038	5.58487	5.02769	5.82307	6.69084	5.52049	6.30689	6.70967	6.59242	0.79431	1.50343	2.16313	1.89275	2.72328	1.43879	0.400769	0.233377	0.0127025	0.105639	0.00796682	0.229619	0.712611	0.282787	0.042353	0.17919	0.0238976	0.460372
slr1033	-	unknown protein	Unknown		4.11323	4.05087	4.09506	3.81575	3.94297	4.17655	4.63163	4.68317	4.3691	4.67919	4.71973	4.48914	0.927901	1.38984	1.45697	1.49783	1.57018	1.0483	0.371134	0.00866433	0.00178547	0.0153594	0.00692483	0.60225	0.712611	0.109352	0.0219244	0.0800259	0.0217315	0.576638
ssr1720	tyrS	similar to tyrosyl tRNA synthetase	Translation	Aminoacyl tRNA synthetases and tRNA modification	8.23205	7.23652	7.5258	7.92894	7.85009	8.01467	8.36431	7.99813	8.40332	8.48934	7.99156	8.01184	1.20284	1.50573	1.41368	1.25181	1.17528	0.93887	0.42388	0.141183	0.212958	0.0780019	0.241101	0.683806	0.712611	0.229899	0.175219	0.155294	0.162223	0.601903
slr1034	ycf41	hypothetical protein YCF41	Hypothetical		7.11278	8.08463	7.53156	7.42364	7.62944	7.18318	6.15293	7.06639	6.40636	6.99858	7.12126	7.25859	0.892399	0.488208	0.73195	0.547074	0.820205	1.49926	0.623833	0.0574793	0.197122	0.0446281	0.127836	0.107393	0.714863	0.175142	0.168503	0.121509	0.112048	0.445944
slr1035	-	hypothetical protein	Hypothetical		6.83938	7.09317	6.23555	6.28135	6.92419	6.38202	5.65016	6.29159	5.51165	5.39216	6.01632	5.55216	0.874473	0.534068	0.476599	0.610732	0.545013	0.892394	0.581754	0.0609181	0.0276441	0.0850247	0.0329069	0.618295	0.713963	0.175451	0.0621199	0.159208	0.0481661	0.580723
sll0986	ISY120f	putative transposase [ISY120f(partial copy): 664387 - 664775]	Other categories	Transposon-related functions	5.15008	5.81565	5.4897	5.39793	5.86186	4.90121	4.69348	5.49416	4.86924	5.21244	5.58487	5.23794	0.934235	0.723877	0.907482	0.774834	0.971364	1.25364	0.785616	0.206775	0.569978	0.374704	0.896408	0.295214	0.723726	0.265831	0.313592	0.350574	0.366031	0.471691
sll0985	-	unknown protein	Unknown		5.38495	4.97336	5.226	4.75335	4.7985	5.02563	5.73185	5.97588	5.03611	5.8022	6.2091	5.77198	0.792451	1.30723	1.66208	1.6496	2.09739	1.27145	0.0837636	0.275139	0.0166482	0.0699	0.0028771	0.332902	0.712611	0.299958	0.0482079	0.148308	0.0141004	0.485223
sll0984	-	hypothetical protein	Hypothetical		6.08935	4.94851	4.28437	4.44402	4.89699	4.86243	6.10612	6.19006	5.57153	5.88208	6.10468	6.10825	0.772214	1.80062	1.89772	2.33176	2.4575	1.05392	0.53268	0.205313	0.157541	0.00727811	0.00137157	0.733664	0.712611	0.265301	0.150529	0.061745	0.0108196	0.617407
slr1037	rre10	two-component response regulator CheY subfamily	Regulatory functions		4.38709	4.44666	3.82793	4.02271	4.19302	4.28322	4.4499	4.66038	3.89152	4.36538	4.78313	4.44148	0.963099	1.08176	1.23922	1.1232	1.2867	1.14557	0.810106	0.726774	0.258699	0.526296	0.071712	0.497278	0.726961	0.467288	0.195548	0.421694	0.077624	0.541041
sll0983	-	hypothetical protein	Hypothetical		6.50971	6.73326	6.52061	7.10915	6.93317	6.98054	7.37512	6.26204	7.46179	6.69953	6.58643	6.85448	1.3377	1.36143	1.09098	1.01774	0.815561	0.801348	0.00947738	0.320744	0.303347	0.951245	0.0350025	0.462925	0.712611	0.319509	0.214401	0.565954	0.0492824	0.534013
sll0982	-	unknown protein	Unknown		6.97974	7.3705	7.05636	7.32689	7.48262	7.44467	7.63539	7.24533	7.80289	7.44877	7.31956	7.30906	1.21632	1.3432	1.16764	1.10431	0.959976	0.869301	0.0926366	0.105106	0.154867	0.451341	0.415427	0.303195	0.712611	0.207435	0.14943	0.388425	0.229806	0.475784
sll0981	-	unknown protein	Unknown		5.50177	6.06231	5.20355	5.28502	5.84396	5.28674	5.86186	6.24293	5.45631	5.66206	6.2268	5.63564	0.92191	1.20121	1.1911	1.30296	1.29199	0.991578	0.726864	0.478902	0.470772	0.263299	0.23984	0.969294	0.717136	0.383081	0.280847	0.291579	0.161821	0.676285
sll0980	-	unknown protein	Unknown		5.80973	6.30836	4.80867	5.29141	6.01508	4.96346	5.96128	5.07936	5.84062	5.49721	5.28502	5.53741	0.859197	0.989541	0.86912	1.1517	1.01155	0.878307	0.705593	0.978136	0.674775	0.649598	0.961239	0.549752	0.716653	0.537144	0.34623	0.468223	0.381613	0.557921
slr1039	-	hypothetical protein	Hypothetical		5.72237	5.05448	4.42696	5.2355	4.54604	5.02129	5.6703	5.58242	5.67549	5.44536	5.44371	5.3045	0.911515	1.48947	1.25694	1.63406	1.37896	0.843885	0.769335	0.20032	0.430819	0.026297	0.090816	0.0116485	0.723217	0.26246	0.265854	0.0967598	0.0896267	0.445944
slr1376	-	hypothetical protein	Hypothetical		10.4755	10.3135	10.0344	10.1901	10.6373	9.91142	10.675	11.0376	10.3378	10.285	10.7778	10.4889	0.98065	1.32777	1.18323	1.35397	1.20657	0.891141	0.914833	0.163052	0.27573	0.209262	0.348309	0.538538	0.742859	0.24296	0.202649	0.257031	0.205987	0.555748
slr1377	lepB2, lepB	leader peptidase I (signal peptidase I)	Cellular processes	Protein and peptide secretion	6.70843	6.85448	5.88448	6.54989	7.17067	6.18488	6.02909	6.7623	6.38202	6.19737	7.11714	7.24243	1.11163	0.938658	1.29222	0.844396	1.16245	1.37667	0.732866	0.816596	0.45442	0.532092	0.645609	0.304231	0.719093	0.491533	0.274956	0.424334	0.302764	0.475784
slr1378	-	hypothetical protein	Hypothetical		5.73475	6.91565	6.32909	6.72192	6.94848	6.64787	6.58441	6.8168	7.10485	7.06639	6.86481	7.10781	1.3625	1.42292	1.60938	1.04435	1.18119	1.13104	0.274447	0.243844	0.120623	0.739484	0.110392	0.350459	0.712611	0.286646	0.130089	0.499729	0.101469	0.498083
slr1379	cydA, cyd-1	quinol oxidase subunit I	Photosynthesis and respiration	Respiratory terminal oxidases	4.85703	5.76447	4.64269	5.57429	5.90355	4.99833	5.29279	5.05335	5.51453	5.60852	5.34212	5.30112	1.32317	1.14776	1.25631	0.867437	0.949469	1.09457	0.404424	0.618324	0.40874	0.526575	0.803595	0.47212	0.712611	0.43214	0.257959	0.421719	0.344314	0.534207
slr1380	cydB	quinol oxidase subunit II	Photosynthesis and respiration	Respiratory terminal oxidases	6.84124	6.62672	5.82132	6.24293	6.90198	6.45734	7.15682	7.06321	6.87444	7.05471	7.18318	6.53109	1.07499	1.51754	1.40759	1.41167	1.3094	0.927552	0.789837	0.134462	0.252287	0.0779833	0.234786	0.641883	0.723726	0.227549	0.192777	0.155294	0.160037	0.586724
sll1300	-	putative methyltransferase	Other categories	Other	5.5885	5.40759	5.21006	5.30822	5.57762	5.08515	5.164	5.23639	4.80425	4.82805	5.3383	5.4271	0.947115	0.793425	0.868001	0.837728	0.916468	1.09399	0.68483	0.125249	0.398506	0.260899	0.620332	0.602512	0.714863	0.222423	0.254419	0.289803	0.296083	0.576638
sll1299	ackA	acetate kinase	Energy metabolism	Pyruvate and acetyl-CoA metabolism	3.68959	3.65693	3.79546	4.11626	3.7312	4.00928	4.09738	3.79991	4.38637	4.53456	3.75134	4.20697	1.17957	1.30185	1.36632	1.10367	1.15833	1.04952	0.122849	0.0945066	0.122954	0.524885	0.451526	0.817655	0.712611	0.200389	0.131826	0.420822	0.242326	0.640621
sll1298	clcD	putative carboxymethylenebutenolidase	Other categories	Other	5.33755	6.28516	5.51165	6.29611	5.88932	5.90355	4.71366	4.72069	5.77382	5.1373	4.95999	5.78461	1.24678	0.640797	0.748729	0.513961	0.600529	1.16843	0.376678	0.232754	0.338304	0.0633137	0.0605639	0.63082	0.712611	0.282461	0.230669	0.142058	0.0696133	0.584108
ssr2315	-	#N/A	#N/A	#N/A	6.9228	6.97974	6.50778	6.88814	6.39387	6.84124	6.23658	7.3917	6.43187	7.11714	7.41302	8.31694	0.935824	0.922279	1.75596	0.985526	1.87637	1.90393	0.681546	0.777821	0.105907	0.959593	0.0824063	0.141204	0.714863	0.483923	0.120653	0.567541	0.0848158	0.445944
slr1383	-	unknown protein	Unknown		6.98226	7.82527	7.83769	7.40242	8.10074	7.70006	6.99499	7.42544	7.15682	7.00923	7.63539	7.46692	1.1376	0.781334	0.883991	0.686825	0.777065	1.13139	0.6213	0.314389	0.627801	0.0851299	0.257124	0.473448	0.714863	0.316725	0.330555	0.159208	0.169499	0.534207
ssr2317	-	unknown protein	Unknown		4.8367	5.73185	5.26034	5.02465	5.88208	5.12453	4.84135	5.43537	5.26395	4.92747	5.66777	5.27207	1.04787	0.935575	1.00892	0.892836	0.962826	1.07839	0.865747	0.774229	0.971386	0.639452	0.881806	0.714619	0.738911	0.482633	0.426483	0.465323	0.362065	0.613506
slr1384	-	hypothetical protein	Hypothetical		4.46099	4.72673	4.36538	4.15233	4.77012	4.15449	4.20196	4.25765	4.44799	4.52609	4.60812	4.41944	0.895817	0.861446	1.00013	0.961631	1.11644	1.16099	0.53189	0.176539	0.998872	0.809025	0.496536	0.0801151	0.712611	0.249535	0.432439	0.520935	0.258297	0.445944
slr1385	-	unknown protein	Unknown		5.04337	5.37038	5.18145	5.43688	5.346	5.55722	5.22021	5.47097	5.52562	5.37603	5.47627	5.54891	1.18781	1.15445	1.2047	0.971914	1.01422	1.04353	0.092533	0.195618	0.0663457	0.732638	0.809452	0.594935	0.712611	0.261141	0.0962446	0.49829	0.346051	0.573467
ssr2318	-	unknown protein	Unknown		3.93469	4.64847	4.55867	4.49171	4.82026	4.3691	4.05805	4.55219	7.67968	4.71973	4.40057	4.42696	1.13269	2.06962	1.0982	1.82718	0.969559	0.53063	0.530033	0.4153	0.612899	0.488728	0.805022	0.466962	0.712611	0.36007	0.326079	0.406175	0.344628	0.534013
ssl2559	-	ferredoxin	Photosynthesis and respiration	Soluble electron carriers	4.29864	4.34308	4.10586	3.9811	4.80611	6.13731	4.05409	4.16269	3.99094	3.91531	4.07077	3.95132	1.65364	0.882731	0.829283	0.533811	0.50149	0.939452	0.315121	0.111519	0.0356375	0.22404	0.189086	0.260002	0.712611	0.211865	0.0726176	0.26751	0.141872	0.467104
sll1296	hik39, cheA	two-component hybrid sensor and regulator	Regulatory functions		5.25454	5.61132	5.27207	4.69165	5.4983	5.02871	5.53741	5.14878	5.20192	5.30339	5.22408	4.74744	0.808641	0.943915	0.819223	1.16728	1.01309	0.867899	0.30573	0.646467	0.240468	0.444992	0.951749	0.389564	0.712611	0.442404	0.18767	0.38511	0.379552	0.507911
sll1294	-	methyl-accepting chemotaxis protein	Cellular processes	Chemotaxis	7.08108	7.50229	7.28957	6.87967	7.24026	7.39604	7.39321	7.85795	7.46692	8.03792	7.82735	7.85009	0.920832	1.21564	1.53065	1.32015	1.66225	1.25913	0.57539	0.209615	0.0114413	0.129286	0.0117446	0.104578	0.713852	0.266601	0.0401445	0.200911	0.0284769	0.445944
sll1293	-	unknown protein	Unknown		7.01257	7.22961	7.40062	6.75874	7.65876	7.08108	6.78413	6.58796	6.63824	6.36144	6.60423	6.63457	0.967228	0.685792	0.623796	0.709028	0.644932	0.9096	0.874769	0.0127175	0.00861636	0.139772	0.0844527	0.261154	0.739216	0.111733	0.0348394	0.209749	0.0862886	0.467134
sll1292	rre11	two-component response regulator CheY subfamily	Regulatory functions		7.85282	8.46905	8.58954	8.16121	8.66601	8.71847	7.98189	8.2539	8.22769	8.41391	8.41391	8.35873	1.15783	0.901682	1.06563	0.778768	0.920369	1.18183	0.505213	0.573742	0.70915	0.142036	0.539393	0.0529066	0.712611	0.417644	0.356146	0.21097	0.272469	0.445944
sll1291	rre12	two-component response regulator PatA subfamily	Regulatory functions		8.10074	8.08766	7.39604	7.55983	7.89253	8.24454	8.12605	7.73994	9.07456	9.00098	7.50229	8.34908	1.02633	1.36797	1.34038	1.33288	1.306	0.97983	0.908207	0.381184	0.439047	0.40242	0.464481	0.962508	0.742244	0.346613	0.269106	0.364444	0.247091	0.675336
sll1290	rnb	probable ribonuclease II	Transcription	Degradation of RNA	6.33245	5.24445	5.81211	5.18658	4.969	5.38495	5.64748	6.10704	6.06426	5.543	5.92859	6.04528	0.652406	1.10439	1.02998	1.6928	1.57875	0.932624	0.140921	0.700644	0.908667	0.0160324	0.0271829	0.658283	0.712611	0.458242	0.409534	0.0806972	0.0440625	0.591831
sll1289	-	hypothetical protein	Hypothetical		6.41702	5.9198	6.48595	7.03962	5.78963	6.79075	6.15042	5.85321	6.85937	6.72933	5.79616	7.36866	1.20226	1.00934	1.28087	0.839538	1.06539	1.26902	0.562684	0.971077	0.506626	0.630182	0.885431	0.562814	0.71375	0.534791	0.292998	0.462546	0.362906	0.563369
slr1390	ftsH	cell division protein FtsH	Cellular processes	Cell division	6.57954	6.73897	6.9348	7.16646	7.0357	6.83285	7.4218	7.4059	7.06938	7.31112	7.33273	6.9228	1.19795	1.46198	1.35452	1.2204	1.1307	0.926499	0.138993	0.0236993	0.0598789	0.128686	0.342753	0.5652	0.712611	0.130865	0.0914462	0.20081	0.203902	0.563378
slr1391	-	unknown protein	Unknown		6.63224	6.05236	6.01996	6.01829	6.61047	6.05679	6.93317	6.64111	6.26386	6.38748	6.73326	6.20583	0.995618	1.29941	1.15456	1.30513	1.15964	0.88852	0.982783	0.24519	0.456837	0.231045	0.434115	0.529372	0.755698	0.286655	0.275813	0.271127	0.235395	0.550173
ssr2333	-	unknown protein	Unknown		6.2069	6.48595	7.07588	6.71125	6.99499	6.37084	7.32689	6.15042	5.88208	7.05636	6.984	6.29611	1.07384	0.909758	1.14017	0.847197	1.06176	1.25326	0.75932	0.803154	0.619888	0.643678	0.788911	0.554489	0.721852	0.489593	0.328016	0.466745	0.341195	0.560454
slr1392	feoB	ferrous iron transport protein B	Transport and binding proteins		4.5643	5.71225	6.41702	6.79275	5.51723	6.43984	6.79802	6.37483	5.4741	7.85615	7.44221	7.21189	1.60817	1.57039	3.8341	0.97651	2.38414	2.4415	0.357929	0.383766	0.027518	0.952844	0.0418245	0.04112	0.712611	0.347869	0.0621199	0.565954	0.0548207	0.445944
ssl2542	hliA, scpC	high light-inducible polypeptide HliA, CAB/ELIP/HLIP superfamily	Other categories	Adaptations and atypical conditions	6.04172	6.51165	7.22807	9.39607	6.94226	8.50178	8.30708	7.65632	8.45631	9.04428	8.58954	9.18385	3.21813	2.92025	5.08204	0.907435	1.57919	1.74028	0.101416	0.0217454	0.00380649	0.862302	0.422855	0.0583102	0.712611	0.129779	0.0259263	0.536565	0.232063	0.445944
slr1393	hik1	phytochrome-like protein, two-component sensor histidine kinase	Regulatory functions		5.95539	4.85037	4.28724	4.66898	4.87055	4.28868	5.7836	5.52796	6.23838	5.83579	6.30883	5.38262	0.746597	1.76416	1.75493	2.36294	2.35057	0.994767	0.46202	0.198652	0.219697	0.00991835	0.017729	0.983237	0.712611	0.261996	0.1788	0.0692344	0.0349637	0.680733
slr1394	-	hypothetical protein	Hypothetical		6.43917	6.47579	6.32712	6.07536	6.4788	5.9639	6.18344	5.92271	6.25312	5.83728	5.87707	6.00367	0.845959	0.815484	0.703187	0.963976	0.83123	0.862294	0.212062	0.0555763	0.00164146	0.790022	0.179776	0.12992	0.712611	0.174244	0.021099	0.514559	0.138126	0.445944
sll1286	-	transcriptional regulator	Regulatory functions		7.26644	7.61364	6.33394	4.69824	7.28957	4.54887	7.2974	8.65047	5.48741	6.27888	8.87423	6.4349	0.33936	1.05245	1.09026	3.10129	3.21269	1.03592	0.182647	0.944342	0.899094	0.270211	0.240883	0.969299	0.712611	0.52785	0.408063	0.294755	0.162223	0.676285
slr1396	-	unknown protein	Unknown		4.87493	5.73603	5.98265	4.89699	5.80709	5.11892	4.93293	5.31495	4.14477	4.1888	5.21344	5.56764	0.836901	0.601378	0.687177	0.718578	0.821097	1.14267	0.58524	0.201939	0.366985	0.33966	0.597084	0.73876	0.714863	0.263671	0.243068	0.334431	0.288453	0.617943
slr1397	-	unknown protein	Unknown		6.98554	7.84794	7.96771	7.4397	8.49799	7.65632	7.02853	7.6182	7.05339	6.77348	7.80289	7.16041	1.20103	0.775381	0.781977	0.645595	0.651087	1.00851	0.58624	0.370813	0.456715	0.168316	0.232875	0.974304	0.714863	0.342705	0.275813	0.228587	0.159457	0.677337
slr1398	-	unknown protein	Unknown		3.91055	4.96585	4.50104	4.99018	5.13479	4.59535	5.03201	4.44266	4.73192	4.23714	4.46501	4.36698	1.3638	1.21116	0.931245	0.888078	0.682834	0.768889	0.264591	0.473374	0.758695	0.505515	0.0341964	0.106304	0.712611	0.380951	0.368828	0.412844	0.0486655	0.445944
sll1284	-	esterase	Other categories	Other	5.91871	5.97341	7.13624	7.24243	6.31025	7.11714	5.96566	5.75856	5.82378	5.87594	5.6872	5.25635	1.4612	0.710322	0.60028	0.486123	0.410814	0.845081	0.329215	0.286646	0.167547	0.0251909	0.0204481	0.277337	0.712611	0.304959	0.155653	0.0957052	0.0379234	0.470471
sll1283	spoIID	similar to stage II sporulation protein D	Other categories	Adaptations and atypical conditions	5.02769	5.43906	5.9581	6.50971	5.24956	6.22808	4.83196	4.07255	4.94051	4.21619	4.26129	4.24626	1.43478	0.550974	0.425225	0.384011	0.296368	0.771769	0.327404	0.088342	0.0102024	0.0423316	0.0100927	0.243324	0.712611	0.193387	0.0371059	0.119079	0.0267217	0.462839
slr1699	-	hypothetical protein	Hypothetical		4.24626	4.19768	4.55025	4.89033	4.05301	4.86096	5.19626	4.38511	4.87282	4.83479	4.23714	4.25039	1.20584	1.4012	1.07876	1.16201	0.894615	0.769883	0.41279	0.134879	0.653476	0.581523	0.659139	0.286791	0.712611	0.227771	0.338752	0.444181	0.305244	0.470471
sll1584	-	ferredoxin like protein	Photosynthesis and respiration	Soluble electron carriers	4.2228	4.7545	4.56868	4.05936	4.29364	4.32734	4.36411	4.59423	4.68134	4.84908	4.47886	4.99554	0.818727	1.02189	1.19679	1.24814	1.46177	1.17116	0.178635	0.872256	0.301942	0.0651059	0.0353928	0.275343	0.712611	0.508205	0.21401	0.144872	0.0496328	0.470471
sll1583	lig, ligA	unknown protein	Unknown		8.28699	8.94945	7.12126	6.64787	8.25877	6.4846	7.29376	8.01467	7.17815	6.82044	8.05864	6.56954	0.503889	0.649001	0.510614	1.28798	1.01335	0.786769	0.272888	0.3537	0.241149	0.589716	0.980342	0.549129	0.712611	0.333794	0.188086	0.448164	0.386538	0.557921
sll1582	-	unknown protein	Unknown		4.39728	4.04242	4.62067	4.56984	5.1373	4.30009	5.13479	4.42548	3.71821	4.97526	4.37662	4.40423	1.24455	1.05169	1.17439	0.845034	0.94363	1.11668	0.350253	0.877388	0.419042	0.637785	0.8033	0.743026	0.712611	0.50878	0.2624	0.464907	0.344314	0.618524
sll1581	gumB	hypothetical protein	Hypothetical		5.72968	5.79267	6.80467	6.33977	5.73246	6.61442	6.34264	6.43316	5.98265	7.08839	5.8736	6.54265	1.08664	1.10482	1.3127	1.01673	1.20804	1.18816	0.796521	0.720514	0.471899	0.93916	0.566799	0.545733	0.725291	0.465325	0.281202	0.562516	0.279928	0.557735
ssr2843	-	hypothetical protein	Hypothetical		6.11763	6.35074	6.05374	5.83142	6.38748	5.42428	6.54989	6.21234	5.9581	6.11971	6.46178	6.17609	0.816216	1.04686	1.05591	1.28258	1.29367	1.00864	0.374503	0.750189	0.602782	0.334606	0.281363	0.953814	0.712611	0.474317	0.323409	0.33172	0.179895	0.674389
slr1702	-	hypothetical protein	Hypothetical		5.3284	5.81211	5.90355	6.14478	5.42428	5.80973	5.04047	4.9499	5.36751	5.47717	5.08406	5.73726	1.08041	0.677335	0.841757	0.626926	0.779111	1.24275	0.704881	0.0621492	0.39418	0.050664	0.270336	0.24164	0.716637	0.17585	0.252925	0.128458	0.174524	0.462839
slr1703	serS	seryl-tRNA synthetase	Translation	Aminoacyl tRNA synthetases and tRNA modification	4.95144	5.37603	5.64613	5.79146	5.00238	5.73475	4.96585	5.18785	5.13929	6.1113	5.29519	6.10307	1.13682	0.854488	1.42601	0.75165	1.25439	1.66885	0.599345	0.347084	0.204243	0.192244	0.428189	0.0570502	0.714863	0.33156	0.171225	0.244592	0.233169	0.445944
ssl3093	cpcD	phycobilisome small rod linker polypeptide	Photosynthesis and respiration	Phycobilisome	11.1526	11.299	10.8759	10.3866	10.8438	10.9868	10.6188	11.5938	10.7177	11.4258	11.2481	11.4258	0.773732	0.912299	1.1953	1.17909	1.54485	1.31021	0.167002	0.711813	0.134529	0.543984	0.0300918	0.284201	0.712611	0.462702	0.13861	0.428548	0.0459036	0.470471
sll1580	cpcC1	phycobilisome rod linker polypeptide	Photosynthesis and respiration	Phycobilisome	10.9689	11.5938	11.2481	11.2761	11.2194	10.732	10.6567	10.2508	10.5568	9.85707	9.76788	9.88928	0.873907	0.581491	0.370571	0.665393	0.42404	0.637278	0.480083	0.0230468	0.00148006	0.0498718	0.00217527	0.00697095	0.712611	0.130865	0.021099	0.127133	0.012988	0.445944
sll1579	cpcC2	phycobilisome rod linker polypeptide	Photosynthesis and respiration	Phycobilisome	11.6378	11.9555	11.456	11.5132	11.456	11.2194	11.2053	11.1168	11.1168	10.8759	10.7177	10.853	0.819644	0.689305	0.548052	0.840981	0.668647	0.795079	0.169507	0.0226564	0.00489271	0.0575977	0.00480391	0.0045268	0.712611	0.13055	0.0286992	0.137219	0.0181998	0.445944
sll1578	cpcA	phycocyanin alpha subunit	Photosynthesis and respiration	Phycobilisome	12.8894	12.9864	13.2167	12.8894	12.8894	12.7084	12.6542	12.8894	12.6542	12.6542	12.524	12.5671	0.86946	0.813217	0.732508	0.935313	0.842485	0.900752	0.152216	0.0751379	0.01261	0.384659	0.0257911	0.158977	0.712611	0.184757	0.0421938	0.3548	0.0425821	0.445944
sll1577	cpcB	phycocyanin beta subunit	Photosynthesis and respiration	Phycobilisome	14.4756	14.4756	14.4756	14.4756	14.4756	14.4756	14.4756	14.4756	14.4756	14.4756	14.4756	14.4756	1	1	1	1	1	1	---	---	---	---	---	---	0	0	0	0	0	0
slr1704	-	hypothetical protein	Hypothetical		6.02524	6.70563	6.16131	6.83938	7.4331	6.03025	7.40062	6.63668	7.43572	7.0462	7.04424	6.77885	1.38529	1.81539	1.57903	1.31048	1.13986	0.869804	0.361328	0.0613158	0.0434304	0.464548	0.673488	0.505451	0.712611	0.175451	0.0797063	0.39518	0.309192	0.543433
sll1575	spkA, pknC2	a part of spkA: serine/threonine protein kinase, regulates cellular motility ( disrupted by frameshift mutation)	Regulatory functions		5.51453	5.38781	5.26714	4.09303	5.69154	4.10938	4.86353	5.26109	4.26401	4.15187	5.15898	4.13945	0.591106	0.662679	0.533517	1.12108	0.902575	0.805092	0.229175	0.117598	0.0584769	0.79842	0.825566	0.52095	0.712611	0.218864	0.090061	0.51731	0.349823	0.548254
sll1574	spkA, pknC1	a part of spkA: serine/threonine protein kinase, regulates cellular motility ( disrupted by frameshift mutation)	Regulatory functions		7.06321	7.06321	7.11078	6.32278	7.13369	6.04294	6.41124	6.81828	6.16657	5.99289	6.87773	6.43584	0.669304	0.653519	0.640123	0.976415	0.956401	0.979502	0.151622	0.032352	0.0657252	0.931849	0.884349	0.929745	0.712611	0.144213	0.0956712	0.560115	0.362721	0.670866
sll1573	-	hypothetical protein	Hypothetical		5.25077	5.65288	5.83289	5.33562	5.89423	4.97336	5.28971	5.24702	4.7354	4.65244	5.33086	4.27329	0.884065	0.712946	0.563838	0.806441	0.637779	0.790856	0.606333	0.120003	0.0797872	0.389221	0.187973	0.396638	0.714863	0.219206	0.107478	0.356873	0.141575	0.510011
slr1705	aspA, asp	aspartoacylase	Energy metabolism	Amino acids and amines	8.32067	7.92246	7.60857	7.93553	8.05349	8.35048	8.11591	7.33808	8.41744	6.8123	7.82214	7.32689	1.1193	1.00457	0.64612	0.897494	0.577253	0.643183	0.535568	0.987093	0.152311	0.674027	0.066487	0.216283	0.712611	0.539464	0.148898	0.475787	0.0734878	0.45077
ssr2857	atx1	mercuric transport protein periplasmic component precursor	Transport and binding proteins		6.68931	6.60263	6.36994	6.21889	6.49514	6.15731	6.63824	6.38202	6.28516	5.90237	6.37583	6.5522	0.833058	0.920939	0.825213	1.10549	0.990583	0.896056	0.135019	0.450027	0.269075	0.383426	0.953517	0.512879	0.712611	0.371337	0.1996	0.354409	0.379994	0.54726
slr1708	-	probable peptidase	Cell envelope	Murein sacculus and peptidoglycan	9.61177	8.70183	9.03183	9.05275	8.41391	8.92663	9.34213	8.69792	9.4168	8.88955	8.49799	8.54291	0.802525	1.02608	0.721135	1.27856	0.898582	0.702807	0.390624	0.920698	0.18312	0.303315	0.541158	0.121539	0.712611	0.520652	0.162935	0.312954	0.272764	0.445944
sll1572	dnaE-c, polC	DNA polymerase III alpha subunit [Contains: Ssp dnaE intein]	DNA replication, restriction, modification, recombination, and repair		6.32278	5.88619	5.70959	6.0809	5.60686	6.22519	5.61749	6.75117	6.06231	7.28526	6.81121	7.14082	0.998707	1.12569	2.15285	1.12714	2.15564	1.91248	0.994636	0.673822	0.00858379	0.672315	0.00901059	0.059407	0.759008	0.450108	0.0348394	0.475663	0.0253733	0.445944
sll1571	-	hypothetical protein	Hypothetical		7.35024	6.94425	7.33097	6.72409	6.76029	7.36866	7.18706	7.02853	7.14604	7.38956	6.94997	6.97033	0.836554	0.940863	0.929677	1.12469	1.11132	0.988111	0.356766	0.565327	0.61811	0.473385	0.580366	0.914487	0.712611	0.414408	0.327211	0.399293	0.283589	0.669891
sll1570	-	unknown protein	Unknown		6.33063	6.43917	6.28231	6.17751	6.49783	6.10612	6.39491	6.18344	6.15731	6.32278	6.24293	5.90994	0.939382	0.929494	0.875298	0.989474	0.931781	0.941693	0.523074	0.298582	0.226764	0.919569	0.5907	0.587415	0.712611	0.308623	0.180967	0.556282	0.286813	0.569582
slr1710	mrcB, ponB	penicillin-binding protein	Other categories	Drug and analog sensitivity	4.27219	4.28607	3.92917	3.92529	4.20872	4.26267	3.80818	4.13945	4.08756	3.71821	4.00675	3.61877	0.979253	0.900787	0.767781	0.919872	0.784048	0.852344	0.856397	0.387478	0.0817441	0.457673	0.0883261	0.211943	0.738911	0.349847	0.108387	0.392084	0.0886894	0.450095
sll1568	-	fibrillin	Cell envelope	Surface structures	5.51607	4.85703	5.28502	4.72673	5.22654	4.93293	5.83394	5.70776	5.62511	4.85846	5.47717	5.06417	0.836651	1.41706	0.942062	1.69373	1.12599	0.664801	0.346641	0.0678527	0.761746	0.00842796	0.502632	0.0372488	0.712611	0.181742	0.369465	0.0646862	0.260749	0.445944
sll1927	oppF	ABC transporter ATP-binding protein	Transport and binding proteins		5.53201	5.38691	6.30388	5.55722	5.18658	6.03862	6.32442	6.06231	6.12307	6.05374	5.50778	5.88826	0.903254	1.3463	1.05384	1.4905	1.16672	0.78277	0.716545	0.220065	0.828522	0.090348	0.492613	0.121129	0.717136	0.27415	0.387823	0.165976	0.25728	0.445944
sll1926	rpaC	hypothetical protein	Hypothetical		4.50356	3.93897	3.99655	3.95768	3.80818	3.74333	4.13303	4.34029	3.92762	4.09738	3.9323	3.95768	0.806661	0.991225	0.900891	1.2288	1.11681	0.908866	0.178627	0.955743	0.464881	0.092427	0.122563	0.347778	0.712611	0.531342	0.279042	0.167787	0.108918	0.496463
slr2005	-	periplasmic protein, function unknown	Hypothetical		6.52061	6.36879	6.94848	6.9084	6.452	6.96446	6.49162	6.147	6.78119	6.66159	6.06231	6.63824	1.11909	0.907926	0.895906	0.811305	0.800565	0.986762	0.532005	0.610306	0.577359	0.285333	0.275789	0.946323	0.712611	0.430378	0.315337	0.304783	0.177448	0.673434
sll1925	-	hypothetical protein	Hypothetical		5.2355	5.60686	5.825	5.60852	5.35274	5.41861	5.8022	5.07421	5.59122	4.55526	4.94851	4.79368	0.935732	0.9549	0.578356	1.02048	0.618078	0.605671	0.637744	0.821469	0.0187262	0.904699	0.00727679	0.0416768	0.714863	0.493386	0.0512296	0.551154	0.0225331	0.445944
slr2006	-	hypothetical protein	Hypothetical		4.38838	5.17824	5.86265	4.92062	4.98909	5.26395	4.62173	5.45138	5.28971	5.80065	5.03089	5.41724	0.942651	0.984764	1.20846	1.04467	1.28198	1.22716	0.85546	0.966513	0.600031	0.82974	0.218484	0.430871	0.738911	0.534202	0.322738	0.527098	0.153639	0.521556
slr2007	ndhD5	NADH dehydrogenase subunit 4	Photosynthesis and respiration	NADH dehydrogenase	4.53707	4.17386	5.69288	4.53789	4.79755	5.2989	5.36613	4.97526	5.50932	5.08406	4.26267	4.619	1.05471	1.39697	0.903736	1.32451	0.856861	0.646927	0.887427	0.376282	0.791232	0.213725	0.53204	0.0932868	0.739795	0.344607	0.375956	0.260823	0.269701	0.445944
slr2008	-	hypothetical protein	Hypothetical		5.09398	5.80518	6.37084	5.68869	5.91205	5.72692	5.48741	5.94055	5.48187	5.93887	5.70192	5.38495	1.01341	0.920153	0.945128	0.907974	0.932619	1.02714	0.961655	0.778725	0.849658	0.45093	0.595332	0.869713	0.753885	0.483923	0.394383	0.388268	0.28809	0.657892
slr2009	ndhD6, ndhF	NADH dehydrogenase subunit 4	Photosynthesis and respiration	NADH dehydrogenase	6.94848	6.9118	7.08285	6.80467	7.20794	7.07896	6.91968	7.03812	6.70967	7.03962	7.12843	6.74257	1.03489	0.938297	0.992519	0.906659	0.959053	1.05779	0.722368	0.447506	0.936482	0.407362	0.735606	0.620151	0.717136	0.371206	0.417491	0.366765	0.326695	0.581608
slr2010	-	hypothetical protein	Hypothetical		8.56918	7.60075	7.844	7.32176	7.78817	8.10788	8.57353	9.21951	8.35592	9.4014	9.04755	8.7909	0.831986	1.63771	2.10717	1.96843	2.5327	1.28666	0.512607	0.141835	0.0342433	0.047429	0.00972034	0.311213	0.712611	0.229899	0.0713825	0.124537	0.0262833	0.476392
ssr3409	-	hypothetical protein	Hypothetical		6.55957	6.68611	6.92985	6.4788	6.75874	6.74826	6.63457	6.91762	6.79439	6.95191	6.77348	6.61959	0.957112	1.04031	1.03993	1.08693	1.08653	0.999632	0.679376	0.696753	0.716718	0.383267	0.417996	0.996844	0.714863	0.456806	0.357681	0.354409	0.230231	0.68405
ssr3410	-	hypothetical protein	Hypothetical		7.20571	7.03812	7.37789	7.05636	7.2514	7.20942	7.42761	7.34457	7.4218	7.63539	7.21189	7.11538	0.976136	1.14136	1.08196	1.16926	1.10841	0.947955	0.776243	0.133869	0.57699	0.0256051	0.432559	0.658775	0.723217	0.227414	0.315278	0.0960897	0.234699	0.591976
slr2011	-	hypothetical protein	Hypothetical		9.90209	6.89131	6.94098	6.6217	6.86864	6.86768	9.29473	8.83258	9.53257	8.68135	7.92102	7.79299	0.458358	2.47684	1.165	5.40373	2.54168	0.470356	0.322846	0.267402	0.841579	0.000388483	0.00963308	0.0344106	0.712611	0.296752	0.391918	0.0279726	0.0262267	0.445944
slr2012	-	hypothetical protein	Hypothetical		6.20065	6.19418	6.34439	6.095	6.28516	6.25219	6.25777	6.02524	6.26204	6.04739	5.73076	5.66595	0.97561	0.956129	0.741385	0.980032	0.759919	0.775403	0.665501	0.521922	0.0277224	0.780842	0.0395919	0.0603934	0.714863	0.400048	0.0621643	0.511587	0.053039	0.445944
slr2013	-	hypothetical protein	Hypothetical		7.07766	6.94848	7.07059	6.56189	7.00613	6.97279	6.71494	7.15947	6.81437	7.50631	7.20942	7.02322	0.879464	0.910051	1.15996	1.03478	1.31894	1.27461	0.281195	0.389685	0.218482	0.81403	0.117174	0.146689	0.712611	0.350548	0.178111	0.522354	0.10569	0.445944
slr2015	pilA9	type 4 pilin-like protein, essential for motility	Unknown		7.70645	7.02853	6.75567	6.5771	7.15537	6.58441	6.73788	6.14307	6.8462	6.46451	5.88208	5.9963	0.762464	0.665342	0.483218	0.87262	0.633758	0.72627	0.315727	0.175273	0.0348371	0.535896	0.0656943	0.177127	0.712611	0.248849	0.072031	0.425507	0.0730322	0.445944
slr2016	pilA10	type 4 pilin-like protein, essential for motility	Unknown		5.83579	6.02524	5.83728	5.17824	5.85773	5.10587	4.86458	5.85144	4.84472	5.29279	5.164	5.18303	0.697944	0.610252	0.621505	0.874356	0.89048	1.01844	0.10419	0.10287	0.000776738	0.660929	0.528596	0.941008	0.712611	0.206235	0.0190399	0.471644	0.268902	0.673434
slr2017	pilA11	type 4 pilin-like protein, essential for motility	Unknown		6.2091	5.21538	4.71692	5.15143	5.14209	5.1081	7.0462	7.28198	6.03166	6.4088	6.33977	5.82766	0.842884	2.65028	1.75517	3.14431	2.08234	0.662257	0.604122	0.0732886	0.162938	0.0125823	0.00451136	0.234505	0.714863	0.183187	0.153272	0.0746805	0.0177782	0.462839
slr2018	-	unknown protein	Unknown		4.59423	5.15747	5.22408	4.78313	5.27103	5.15008	4.98652	5.1029	4.72419	5.2355	5.13016	4.88624	1.0542	0.963221	1.06588	0.913697	1.01107	1.10657	0.773987	0.824992	0.703404	0.5194	0.93372	0.392163	0.723217	0.493644	0.354674	0.417154	0.37591	0.508448
slr2019	-	ATP-binding protein of ABC transporter	Transport and binding proteins		6.51165	6.06083	6.42353	6.26204	6.2091	6.40006	7.08285	6.60263	6.9544	6.70843	6.47579	6.15042	0.971574	1.46202	1.08138	1.50479	1.11302	0.739653	0.794225	0.0512462	0.623641	0.0188081	0.418743	0.114618	0.724102	0.168968	0.328772	0.0843998	0.230306	0.445944
sll1921	-	hypothetical protein	Hypothetical		5.99752	6.5735	5.82939	6.47059	6.147	6.0592	5.2355	4.73303	5.46327	4.58959	4.87493	4.87998	1.06594	0.503639	0.391757	0.472484	0.367523	0.777853	0.738797	0.0337802	0.00525645	0.0122746	0.000788757	0.199556	0.719794	0.146488	0.0291829	0.0746805	0.0101288	0.445954
sll1920	pacS	copper-transporting P-type ATPase PacS	Transport and binding proteins		6.33692	5.88826	5.49992	5.92564	6.21234	5.91328	6.57954	6.52961	6.10825	6.12586	6.57954	5.80518	1.07827	1.4117	1.19899	1.30923	1.11196	0.849327	0.698192	0.155067	0.472028	0.0950743	0.565841	0.431836	0.714863	0.237626	0.281202	0.170115	0.279815	0.521556
slr2023	fabD, tfpA	malonyl coenzyme A-acyl carrier protein transacylase	Fatty acid, phospholipid and sterol metabolism		6.42477	6.30689	6.66596	7.511	5.72604	7.23227	6.10825	4.97782	6.789	5.73726	4.6739	6.29327	1.28097	0.703434	0.536731	0.549144	0.419005	0.763016	0.561141	0.399443	0.13885	0.321906	0.160758	0.612028	0.71375	0.35416	0.14083	0.324656	0.128042	0.580339
slr2024	rre13	two-component response regulator CheY subfamily	Regulatory functions		5.82378	6.28008	6.30212	6.54265	6.01746	6.28651	5.46216	5.61132	6.09956	5.825	5.38781	6.13731	1.10717	0.752113	0.783521	0.679311	0.707679	1.04176	0.53647	0.172421	0.258596	0.0850986	0.132936	0.848833	0.712611	0.24828	0.195548	0.159208	0.114087	0.65238
slr2025	-	hypothetical protein	Hypothetical		8.38845	8.81577	8.70183	8.82529	8.7325	8.68658	8.33717	8.99404	8.82529	8.98452	8.93791	9.30103	1.08131	1.05957	1.3558	0.979901	1.25385	1.27957	0.447723	0.740084	0.062372	0.891252	0.0544335	0.193173	0.712611	0.471289	0.0933508	0.546246	0.0651333	0.445944
sll1917	hemN2	coproporphyrinogen III oxidase, anaerobic (oxygen-independent)	Biosynthesis of cofactors, prosthetic groups, and carriers	Cobalamin, heme, phycobilin and porphyrin	6.11971	5.87781	4.86353	6.17057	5.98082	4.68317	6.11971	4.96126	4.8916	4.74849	5.05022	4.21619	0.993898	0.814417	0.518094	0.819418	0.521275	0.636153	0.989061	0.621145	0.105709	0.664202	0.149178	0.234815	0.757992	0.432479	0.120536	0.472985	0.122347	0.462839
sll1916	-	hypothetical protein	Hypothetical		3.67353	4.19633	5.26395	4.57907	3.88715	3.56035	3.56035	6.18629	5.9849	3.74333	3.65693	4.26267	0.774275	1.82249	0.711881	2.3538	0.919417	0.39061	0.543163	0.420215	0.38641	0.24	0.749907	0.191862	0.712611	0.362281	0.249954	0.278263	0.330912	0.445944
sll1915	-	hypothetical protein	Hypothetical		6.6217	6.92155	7.24243	7.05863	7.40242	6.6217	7.36435	7.81436	6.72595	6.89021	7.94146	7.55983	1.07105	1.29504	1.44922	1.20913	1.35308	1.11906	0.748592	0.362339	0.206807	0.519334	0.316451	0.731282	0.721721	0.33894	0.172048	0.417154	0.193966	0.616386
slr2026	folP	dihydropteroate synthase	Biosynthesis of cofactors, prosthetic groups, and carriers	Folic acid	4.81867	4.71852	4.53371	4.23714	4.82418	3.71821	4.64269	4.32157	4.57612	3.90416	4.49171	4.07077	0.742029	0.88464	0.690277	1.19219	0.930255	0.780291	0.262322	0.241126	0.0508324	0.490091	0.788791	0.148561	0.712611	0.286039	0.0848346	0.407108	0.341195	0.445944
slr2027	-	unknown protein	Unknown		4.21374	4.44799	4.49451	3.9727	4.17739	4.53604	4.66245	4.98909	4.40799	4.27024	4.92937	4.52609	0.897072	1.23208	1.14062	1.37345	1.27149	0.925767	0.447282	0.186903	0.418399	0.123636	0.242354	0.68523	0.712611	0.255803	0.262127	0.195268	0.16247	0.60263
sll1913	-	hypothetical protein	Hypothetical		5.25774	4.19908	3.94736	5.03762	4.25284	4.99949	5.36878	5.76727	5.46468	6.095	5.81565	6.47059	1.2271	2.09292	3.15802	1.70558	2.57356	1.5089	0.568556	0.063796	0.0201897	0.0525169	0.0127921	0.0573963	0.713802	0.178924	0.0522364	0.130236	0.0293016	0.445944
sll1912	-	hypothetical protein	Hypothetical		5.09834	4.72161	4.5572	4.7913	4.94461	4.22938	4.85413	5.8022	4.41622	5.2247	5.9639	5.71534	0.909228	1.1743	1.79286	1.29153	1.97185	1.52675	0.637938	0.625636	0.0354839	0.470199	0.0332908	0.257856	0.714863	0.433337	0.0726176	0.397	0.0484296	0.466564
ssl3615	-	unknown protein	Unknown		5.66352	6.0809	5.95004	6.04528	6.36879	5.88208	5.74882	6.59242	5.11715	6.11534	6.80467	6.73326	1.14915	0.946916	1.57237	0.824016	1.36829	1.66051	0.347973	0.868158	0.0600725	0.569014	0.15862	0.202219	0.712611	0.506928	0.0916319	0.439062	0.126865	0.445954
sll1911	-	hypothetical protein	Hypothetical		6.63824	5.46006	6.01632	6.8462	6.13636	6.37483	6.49638	7.10781	6.22021	7.3705	7.32689	7.28957	1.33261	1.48445	2.44661	1.11394	1.83595	1.64816	0.357919	0.255311	0.019364	0.666386	0.0139566	0.0520201	0.712611	0.291184	0.051923	0.473609	0.0307343	0.445944
sll1910	zam	protein conferring resistance to acetazolamide Zam	Other categories	Drug and analog sensitivity	7.28713	7.11078	6.5771	5.61404	7.33273	6.09956	6.73897	7.67968	5.65288	6.45369	7.72723	6.23239	0.640428	0.8116	0.878289	1.26728	1.37141	1.08217	0.310631	0.65422	0.7333	0.683005	0.546127	0.886357	0.712611	0.444928	0.362521	0.479332	0.274067	0.66182
slr1133	argH	L-argininosuccinate lyase	Amino acid biosynthesis	Glutamate family / Nitrogen assimilation	5.12628	5.4741	5.82307	5.70043	5.4757	5.56047	5.1373	4.28437	5.51723	4.67618	4.36698	4.64579	1.07503	0.709636	0.531631	0.660105	0.494524	0.749161	0.647575	0.30035	0.0152151	0.180984	0.00100738	0.331727	0.714863	0.309231	0.0460559	0.237244	0.0101288	0.484986
slr1134	-	mutator MutT homolog	DNA replication, restriction, modification, recombination, and repair		5.83289	6.16657	5.97149	5.16549	6.14055	5.53254	5.5216	5.89733	5.33562	5.53254	5.77781	5.74615	0.769792	0.754992	0.809543	0.980775	1.05164	1.07225	0.277232	0.101612	0.0693704	0.936222	0.817363	0.610246	0.712611	0.2059	0.0992755	0.561351	0.347883	0.579368
slr1135	-	unknown protein	Unknown		4.74418	6.03287	5.80973	5.67848	6.07254	5.04405	7.12295	4.75762	6.00367	4.48543	4.76696	5.55518	1.0493	1.34956	0.662928	1.28615	0.631781	0.491219	0.895832	0.61337	0.309925	0.651929	0.205322	0.245616	0.740814	0.430786	0.216654	0.468573	0.148714	0.462839
sll1084	-	hypothetical protein	Hypothetical		5.3045	5.12001	5.3284	4.70473	5.39685	4.67116	4.99442	5.75359	5.08912	5.26109	5.85005	5.63104	0.797343	1.01965	1.2568	1.2788	1.57623	1.23258	0.254019	0.915255	0.147667	0.350707	0.0880845	0.363197	0.712611	0.519599	0.146942	0.339823	0.0886013	0.503947
slr1136	coxB	cytochrome c oxidase subunit II	Photosynthesis and respiration	Respiratory terminal oxidases	8.79885	8.88955	8.14345	8.75912	8.54919	8.19456	8.23994	8.19456	8.1474	8.50764	8.48934	8.40332	0.926805	0.749162	0.9051	0.808328	0.97658	1.20815	0.721854	0.152987	0.577003	0.139706	0.848548	0.00284932	0.717136	0.236342	0.315278	0.209749	0.354554	0.445944
slr1137	coxA	cytochrome c oxidase subunit I	Photosynthesis and respiration	Respiratory terminal oxidases	7.44877	7.66674	7.00076	7.40825	7.1194	7.03035	7.23227	7.26185	6.91968	7.14369	7.35024	6.95191	0.878983	0.850182	0.856497	0.967235	0.974419	1.00743	0.45801	0.355878	0.381149	0.776267	0.828792	0.949616	0.712611	0.335255	0.248444	0.50982	0.350288	0.674358
slr1138	ctaEI, ctaE, coxC	cytochrome c oxidase subunit III	Photosynthesis and respiration	Respiratory terminal oxidases	6.8168	7.37512	7.07464	7.48601	7.31956	7.22381	6.93686	7.03405	6.75699	7.12665	7.37512	6.99499	1.19274	0.882978	1.05463	0.740296	0.88421	1.1944	0.22761	0.376387	0.715488	0.0177313	0.259489	0.136563	0.712611	0.344607	0.357586	0.0825944	0.17029	0.445944
slr1139	trxA, trx	thioredoxin	Biosynthesis of cofactors, prosthetic groups, and carriers	Thioredoxin, glutaredoxin, and glutathione	7.83769	8.10074	7.94785	8.05864	7.96108	7.79668	7.19042	7.54081	7.36071	7.57199	7.71745	8.1738	0.983985	0.660617	0.906882	0.671369	0.921642	1.37278	0.839772	0.00916435	0.51303	0.0105486	0.581842	0.0924689	0.735187	0.109352	0.295671	0.0702079	0.284135	0.445944
slr1140	-	DegT/DnrJ/EryC1/StrS family protein	Other categories	Other	5.44536	5.62693	5.3235	5.58664	5.30679	5.24702	4.92571	5.18145	4.53938	5.08912	5.39216	5.70043	0.942711	0.667536	0.95174	0.708102	1.00958	1.42575	0.567688	0.0475841	0.73584	0.0804974	0.949778	0.11714	0.71375	0.165781	0.362701	0.156766	0.378909	0.445944
sll1080	-	ABC transport system substrate-binding protein	Hypothetical		5.1029	5.9881	4.70216	5.74615	6.00203	5.06739	4.68134	5.27353	4.619	5.38146	4.94709	4.92062	1.26646	0.754489	0.881891	0.595746	0.696342	1.16886	0.509599	0.401441	0.679876	0.0984425	0.174198	0.429801	0.712611	0.35416	0.348046	0.173219	0.135359	0.521556
sll1079	hypB	putative hydrogenase expression/formation protein HypB	Other categories	Hydrogenase	5.04047	4.95069	4.41049	5.0162	5.37861	4.79254	4.95144	5.60852	4.70143	5.34399	5.16914	4.84346	1.19905	1.21974	1.24687	1.01726	1.03988	1.02224	0.371623	0.439861	0.26434	0.942203	0.814449	0.922824	0.712611	0.369444	0.197584	0.563146	0.346771	0.6707
sll1078	hypA2	putative hydrogenase expression/formation protein HypA	Other categories	Hydrogenase	3.84135	4.10094	3.82034	3.98915	3.74333	3.7129	3.73776	3.82034	3.74333	4.32562	3.90416	3.80436	0.929323	0.898923	1.06474	0.967288	1.14572	1.18447	0.447411	0.177612	0.647648	0.627435	0.341844	0.206015	0.712611	0.250152	0.337103	0.461528	0.203677	0.448172
sll1077	speB2, speB	agmatinase	Energy metabolism	Amino acids and amines	3.899	4.48121	3.70421	4.77124	4.21619	4.15571	3.91325	3.91842	4.35169	3.96198	3.9646	3.85788	1.27713	1.02312	0.933042	0.801113	0.730578	0.911954	0.311237	0.910298	0.693649	0.259807	0.0851813	0.423988	0.712611	0.518815	0.35149	0.289171	0.0868185	0.521258
slr1142	-	hypothetical protein	Hypothetical		5.28971	6.00474	6.24172	5.36751	5.81362	5.46468	4.70143	5.2298	4.92747	5.08683	5.17069	4.76514	0.814063	0.538683	0.559482	0.661721	0.687271	1.03861	0.401581	0.0513559	0.0547695	0.0434748	0.0419407	0.794921	0.712611	0.16898	0.0881902	0.120497	0.0548284	0.634277
sll1076	pacL	cation-transporting ATPase PacL	Transport and binding proteins		5.81211	4.20035	3.94297	3.90627	4.39196	4.69534	5.43975	5.4741	5.18973	5.46216	5.72692	4.75671	0.800726	1.64268	1.58387	2.05148	1.97805	0.964204	0.636772	0.292849	0.366838	0.0136647	0.0562653	0.870678	0.714863	0.307103	0.243068	0.0758638	0.0667372	0.657892
sll1074	leuS	leucyl-tRNA synthetase	Translation	Aminoacyl tRNA synthetases and tRNA modification	6.61047	6.03862	6.93962	6.66596	6.6306	6.64364	6.3848	7.06938	6.0809	6.85789	7.03405	6.6706	1.0846	0.987684	1.25233	0.910643	1.15464	1.26794	0.679493	0.965928	0.315865	0.6683	0.120529	0.332026	0.714863	0.534116	0.219961	0.474261	0.107628	0.484986
slr1145	gltS	Monocomponent sodium-dependent glutamate permease GltS	Transport and binding proteins		4.19633	4.06261	4.43365	4.52609	3.94736	4.76816	5.04482	5.1542	4.60088	4.71276	4.57612	4.39578	1.13524	1.62725	1.25761	1.43339	1.10779	0.772846	0.530125	0.0250094	0.0805288	0.154682	0.600703	0.125623	0.712611	0.132736	0.107629	0.220178	0.289663	0.445944
slr1149	-	ATP-binding protein of ABC transporter	Transport and binding proteins		3.90063	3.88336	4.67116	5.17069	4.02366	4.85703	4.34308	4.45093	4.66747	5.36011	4.48037	5.04807	1.44601	1.26176	1.75459	0.872582	1.2134	1.39058	0.283304	0.292143	0.0908569	0.60944	0.550252	0.158262	0.712611	0.307087	0.1139	0.455207	0.275657	0.445944
slr1150	-	unknown protein	Unknown		6.46178	6.06967	6.15042	6.50601	6.25619	6.33245	6.09876	5.79324	6.41124	5.88448	5.97777	5.94367	1.10007	0.916236	0.816778	0.832891	0.74248	0.891449	0.38303	0.588315	0.0758703	0.243689	0.00549677	0.410307	0.712611	0.422335	0.10468	0.279484	0.0191986	0.516075
sll1072	-	hypothetical protein	Hypothetical		5.0268	4.85323	6.10468	6.32712	5.72089	6.17057	5.76166	5.99054	6.15162	6.58643	5.92564	6.42569	1.67554	1.55801	1.97842	0.929856	1.18077	1.26984	0.15953	0.19151	0.0884517	0.64967	0.42389	0.206577	0.712611	0.258239	0.112027	0.468223	0.232144	0.448172
sll1071	-	hypothetical protein	Hypothetical		5.03362	5.1627	7.16041	7.79172	5.65894	7.58994	5.95004	4.64432	7.12665	6.40454	4.7913	6.64929	2.34235	1.08781	1.11946	0.464411	0.477921	1.02909	0.27319	0.908655	0.865546	0.325418	0.300015	0.966431	0.712611	0.518815	0.398274	0.326321	0.187078	0.676285
sll1070	tktA	transketolase	Energy metabolism	Pentose phosphate pathway	8.76606	8.61901	9.26988	9.52427	8.74519	9.33518	8.85211	8.03026	8.70702	8.03026	7.84794	7.87782	1.24536	0.781769	0.511815	0.627744	0.410977	0.654688	0.359897	0.33044	0.00921457	0.123549	0.00602092	0.078066	0.712611	0.323786	0.0353708	0.195268	0.0199839	0.445944
sll1069	fabF, fabJ	3-oxoacyl-[acyl-carrier-protein] synthase II	Fatty acid, phospholipid and sterol metabolism		7.5039	7.19481	8.40332	8.44749	7.32176	8.08766	7.4331	6.80691	7.56669	7.34055	6.55957	7.19888	1.19055	0.74135	0.62952	0.622695	0.528764	0.849153	0.63565	0.373678	0.199479	0.167811	0.0882696	0.520727	0.714863	0.343118	0.170158	0.2283	0.0886894	0.548254
ssl2084	acpP, acp	acyl carrier protein	Fatty acid, phospholipid and sterol metabolism		4.89416	5.38495	5.72817	5.89423	5.05022	5.0388	4.44799	4.41512	4.28005	4.39578	4.11323	4.92571	0.994463	0.515947	0.551899	0.518819	0.554972	1.06968	0.983877	0.0181652	0.0649672	0.0302587	0.0833427	0.710339	0.756139	0.121801	0.0951773	0.102244	0.0856207	0.611909
sll1068	-	unknown protein	Unknown		6.19737	5.61594	5.7836	5.80842	5.72433	5.83394	5.85706	6.43584	5.84266	6.28135	6.33501	6.51938	0.948198	1.13253	1.42696	1.1944	1.50491	1.25997	0.685206	0.529034	0.0519156	0.265521	0.00174845	0.184642	0.714863	0.40259	0.0859813	0.292312	0.0120054	0.445944
ssl3451	-	hypothetical protein	Hypothetical		7.13154	6.88164	7.12843	7.15537	6.97279	6.95191	7.1928	7.49249	7.13624	7.83769	7.43721	7.83347	0.985882	1.17011	1.57526	1.18686	1.59782	1.34625	0.854656	0.176109	0.013813	0.125768	0.0101986	0.0680189	0.738911	0.249371	0.0441915	0.197715	0.0268785	0.445944
slr1890	bfrB	bacterioferritin	Transport and binding proteins		4.25039	4.28724	4.15979	4.16269	4.17655	7.44877	4.02979	4.08399	3.79546	4.26267	4.28322	4.4323	2.04231	0.83351	1.06702	0.408122	0.522459	1.28016	0.399561	0.0525314	0.226261	0.30374	0.44032	0.0261645	0.712611	0.170389	0.180679	0.313202	0.237771	0.445944
sll1825	-	hypothetical protein	Hypothetical		6.41313	6.61959	6.25433	6.19578	6.69583	6.0667	7.06639	6.51938	7.10266	6.23239	6.45939	6.86481	0.926857	1.38235	1.06425	1.49144	1.14824	0.769887	0.643184	0.0969145	0.694937	0.0987278	0.49587	0.2265	0.714863	0.202478	0.351798	0.173361	0.25824	0.45983
sll1824	rplY, rpl25	50S ribosomal protein L25	Translation	Ribosomal proteins: synthesis and modification	10.8131	9.7892	10.7469	10.6188	10.2508	10.8759	11.7426	11.2053	11.6912	11.6912	10.9002	10.7917	1.09585	2.13853	1.59989	1.95147	1.45995	0.748127	0.743985	0.0422179	0.194645	0.0180326	0.180088	0.274787	0.721721	0.161308	0.167621	0.0825944	0.138182	0.470471
sll1823	purA, adeK	adenylosuccinate synthetase	Purines, pyrimidines, nucleosides, and nucleotides	Purine ribonucleotide biosynthesis	8.63269	8.1702	8.83258	9.5488	8.28153	9.32836	8.1738	8.05608	8.81577	9.32271	7.73218	9.19384	1.42182	0.8726	1.15222	0.61372	0.810383	1.32044	0.310228	0.556659	0.727342	0.197835	0.661515	0.514946	0.712611	0.412553	0.360886	0.248207	0.305738	0.54726
ssl3446	-	hypothetical protein	Hypothetical		3.79546	4.09738	5.00757	6.10704	5.03089	5.66469	5.2989	5.11715	5.39386	5.94502	5.08011	4.20872	2.46354	1.95861	1.71453	0.795037	0.695961	0.875382	0.0534925	0.0601458	0.277706	0.363083	0.425924	0.724524	0.712611	0.175142	0.203866	0.344643	0.232619	0.615197
ssl3445	rpmE, rpl31	50S ribosomal protein L31	Translation	Ribosomal proteins: synthesis and modification	8.23994	7.87136	8.2023	8.11591	8.14036	7.95281	8.50534	9.35654	8.18502	9.25852	9.57148	8.94945	0.976141	1.49254	2.22728	1.52902	2.28172	1.49228	0.803505	0.192135	0.00573322	0.159033	0.00324828	0.215626	0.72658	0.258698	0.0299273	0.222941	0.0145619	0.450332
sll1822	rpsI, rps9	30S ribosomal protein S9	Translation	Ribosomal proteins: synthesis and modification	10.5097	10.7059	10.675	10.732	10.7917	10.5841	10.4889	9.43674	10.2611	9.47361	9.36681	9.06314	1.05146	0.674564	0.398037	0.641551	0.378557	0.590066	0.45077	0.155781	0.000635795	0.120531	0.000523113	0.0903546	0.712611	0.237895	0.0181528	0.192514	0.00938624	0.445944
sll1821	rplM, rpl13	50S ribosomal protein L13	Translation	Ribosomal proteins: synthesis and modification	9.64841	9.77773	9.75982	9.84599	9.87986	9.62781	9.49076	9.56219	9.45282	9.76788	9.30103	9.25852	1.0395	0.854569	0.820072	0.822093	0.788907	0.959632	0.562949	0.0117601	0.163897	0.0294966	0.1322	0.738784	0.71375	0.111389	0.153719	0.101279	0.11389	0.617943
sll1820	truA, hisT	tRNA pseudouridine synthase 1	Translation	Aminoacyl tRNA synthetases and tRNA modification	9.56745	9.75982	10.062	10.0749	9.94523	9.60316	9.4014	8.37263	9.05786	8.46362	8.46905	8.38845	1.05556	0.553835	0.390647	0.524684	0.370085	0.705349	0.718109	0.0636134	0.000752922	0.0493215	0.000557282	0.172407	0.717136	0.178726	0.0190399	0.126775	0.00938624	0.445944
sll1819	rplQ, rpl17	50S ribosomal protein L17	Translation	Ribosomal proteins: synthesis and modification	9.79431	10.0426	10.1901	10.3273	10.1539	10.1304	9.64841	9.42328	9.62781	9.6566	9.56745	9.51484	1.14461	0.735855	0.742583	0.642888	0.648766	1.00914	0.211446	0.0312755	0.0248917	0.00256552	0.00111617	0.881845	0.712611	0.143955	0.058751	0.0435175	0.0102025	0.660524
sll1818	rpoA	RNA polymerase alpha subunit	Transcription	RNA synthesis, modification, and DNA transcription	9.81002	10.1404	10.3722	10.7469	10.4486	10.6373	9.5983	9.41117	9.95233	9.77773	9.53257	9.5488	1.41757	0.730212	0.713091	0.515114	0.503036	0.976553	0.0528628	0.117005	0.0546213	0.00614134	0.00108861	0.856335	0.712611	0.218596	0.0880628	0.0585237	0.0101933	0.65518
sll1817	rpsK, rps11	30S ribosomal protein S11	Translation	Ribosomal proteins: synthesis and modification	9.20628	9.25009	9.6566	9.91142	9.28031	9.70285	9.01418	8.49147	8.90208	8.62631	8.34378	8.60024	1.19792	0.674358	0.55573	0.56294	0.463911	0.824088	0.328942	0.0566197	0.00746563	0.027468	0.00581005	0.201231	0.712611	0.175142	0.0336066	0.0981945	0.0195659	0.445954
sll1816	rpsM, rps13	30S ribosomal protein S13	Translation	Ribosomal proteins: synthesis and modification	10.3378	10.3273	10.4486	10.8759	10.3378	10.6027	9.85707	9.069	10.026	9.28031	8.94945	9.26988	1.17627	0.606863	0.433862	0.515924	0.368847	0.714925	0.217341	0.0725654	0.000474377	0.04572	0.00161461	0.198266	0.712611	0.182653	0.0181528	0.123099	0.0116664	0.445954
sml0006	rpmJ, rpl36	50S ribosomal protein L36	Translation	Ribosomal proteins: synthesis and modification	8.55875	9.00098	9.22454	9.28031	9.13728	9.15747	8.32067	8.28153	8.29924	8.38449	8.50178	8.33203	1.20047	0.647248	0.696411	0.539164	0.580117	1.07596	0.25925	0.0328089	0.0610248	4.22105e-05	0.000306122	0.109288	0.712611	0.144956	0.092119	0.00894993	0.00776165	0.445944
ssl3441	infA	initiation factor IF-1	Translation	Protein modification and translation factors	7.15328	7.2974	7.32689	7.47668	7.30137	7.14998	7.11278	7.66071	6.82477	7.5564	7.81436	7.36251	1.03537	0.959417	1.24709	0.926637	1.20448	1.29984	0.668125	0.823463	0.0874219	0.697135	0.17157	0.245054	0.714863	0.493583	0.111637	0.484041	0.134121	0.462839
sll1815	adk	adenylate kinase	Purines, pyrimidines, nucleosides, and nucleotides	Purine ribonucleotide biosynthesis	7.8355	7.78133	7.83347	8.113	8.00913	7.96407	7.99572	7.90319	7.70993	7.58549	7.98189	7.5564	1.15826	1.03731	0.927331	0.895571	0.800622	0.893979	0.0111613	0.5723	0.475532	0.169402	0.0900615	0.372092	0.712611	0.417579	0.28276	0.228888	0.0892645	0.505624
sll1814	secY	preprotein translocase SecY subunit	Cellular processes	Protein and peptide secretion	9.78543	10.3722	10.7778	10.9002	10.5097	10.7177	10.4486	10.2215	10.732	10.4486	10.3135	10.2611	1.31714	1.11388	1.02051	0.845681	0.774794	0.916177	0.26827	0.655853	0.925292	0.263049	0.0430687	0.468508	0.712611	0.444928	0.414242	0.291579	0.0560402	0.534013
sll1813	rplO, rpl15	50S ribosomal protein L15	Translation	Ribosomal proteins: synthesis and modification	10.2724	10.2724	10.3378	10.5437	10.3866	10.3866	10.1976	9.75982	10.0155	10.0426	10.2215	9.6566	1.10554	0.810433	0.800726	0.733064	0.724283	0.988022	0.0631921	0.0781712	0.12917	0.0310235	0.0561917	0.937865	0.712611	0.186711	0.135967	0.103386	0.0667186	0.673434
sll1812	rpsE, rps5	30S ribosomal protein S5	Translation	Ribosomal proteins: synthesis and modification	11.299	11.1016	11.1016	11.3194	11.0619	11.3304	10.8293	10.2611	10.7059	10.732	10.675	10.3273	1.04961	0.67426	0.66468	0.642393	0.633265	0.985791	0.558824	0.0369692	0.0144616	0.0299767	0.0128255	0.927764	0.71375	0.152053	0.044915	0.101899	0.0293016	0.6707
sll1811	rplR, rpl18	50S ribosomal protein L18	Translation	Ribosomal proteins: synthesis and modification	13.069	12.3937	12.524	12.7084	12.5671	12.6542	12.7888	13.2167	12.452	13.069	13.2167	12.8894	0.986894	1.11491	1.31597	1.12971	1.33345	1.18035	0.932425	0.631757	0.156563	0.478067	0.0158333	0.376551	0.746316	0.435874	0.150045	0.401445	0.0327646	0.506419
sll1810	rplF, rpl6	50S ribosomal protein L6	Translation	Ribosomal proteins: synthesis and modification	11.3844	11.0376	11.0187	11.3639	10.9689	11.2053	10.8131	10.236	10.6373	10.6567	10.3477	10.0824	1.02277	0.666766	0.580502	0.651925	0.567581	0.870623	0.853772	0.0483109	0.0183958	0.0399558	0.0154742	0.448468	0.738911	0.165781	0.0509352	0.11539	0.0325218	0.528371
sll1809	rpsH, rps8	30S ribosomal protein S8	Translation	Ribosomal proteins: synthesis and modification	9.57148	9.78543	9.72356	10.0004	9.62781	9.77448	9.22454	9.09999	8.85211	9.51484	9.44661	8.69792	1.07729	0.644115	0.720117	0.597903	0.668451	1.11799	0.440776	0.00741902	0.15338	0.00853929	0.109475	0.600837	0.712611	0.109352	0.149232	0.0646862	0.101195	0.576128
sll1808	rplE, rpl5	50S ribosomal protein L5	Translation	Ribosomal proteins: synthesis and modification	8.70702	9.17516	9.19933	9.50526	8.94448	9.09452	8.33203	7.64753	8.18948	8.09285	7.92537	7.48262	1.11284	0.510213	0.437223	0.458478	0.392889	0.856941	0.542313	0.0209842	0.00791934	0.0136358	0.00551799	0.466103	0.712611	0.128809	0.0341691	0.0758638	0.0191986	0.534013
sll1807	rplX, rpl24	50S ribosomal protein L24	Translation	Ribosomal proteins: synthesis and modification	11.7974	11.456	11.1168	11.6172	11.299	11.5938	11.3194	11.3639	11.1749	11.9118	11.5132	11.1168	1.03283	0.888407	1.04043	0.860171	1.00736	1.17112	0.843685	0.450974	0.859096	0.137351	0.968434	0.38978	0.737262	0.371851	0.396595	0.207647	0.383418	0.507911
sll1806	rplN, rpl14	50S ribosomal protein L14	Translation	Ribosomal proteins: synthesis and modification	11.0619	10.8656	10.6274	11.1526	10.8131	10.7469	10.5568	10.5001	10.3722	10.6188	10.5657	9.95233	1.03712	0.770975	0.720611	0.743378	0.694817	0.934674	0.781986	0.0519368	0.129349	0.0354317	0.101586	0.681601	0.723726	0.169529	0.135998	0.109076	0.0964299	0.600748
ssl3437	rpsQ, rps17	30S ribosomal protein S17	Translation	Ribosomal proteins: synthesis and modification	8.90726	9.45282	9.51484	9.83096	9.389	9.56219	8.73934	8.91637	8.63269	9.38271	9.18873	8.75335	1.2332	0.69311	0.880639	0.562042	0.714109	1.27056	0.262243	0.0654782	0.531569	0.00555429	0.0982275	0.165044	0.712611	0.181096	0.302793	0.0557482	0.0948284	0.445944
ssl3436	rpmC, rpl29	50S ribosomal protein L29	Translation	Ribosomal proteins: synthesis and modification	10.285	10.5937	10.3273	10.8131	10.5288	10.5001	9.84599	9.94523	9.85707	10.459	10.1173	9.85707	1.1583	0.697742	0.836496	0.602384	0.722175	1.19886	0.20184	0.00693423	0.265789	0.00221106	0.0795779	0.21357	0.712611	0.109352	0.197969	0.0430262	0.0833952	0.450332
sll1805	rplP, rpl16	50S ribosomal protein L16	Translation	Ribosomal proteins: synthesis and modification	9.17516	9.44661	9.389	9.78543	9.30103	9.49076	8.75335	8.71185	8.66133	9.24061	9.01418	8.84152	1.13983	0.647036	0.809544	0.567661	0.710233	1.25116	0.312016	0.00193159	0.0983973	0.00469339	0.0536113	0.0526531	0.712611	0.0809225	0.117671	0.0519871	0.0643178	0.445944
sll1804	rpsC, rps3	30S ribosomal protein S3	Translation	Ribosomal proteins: synthesis and modification	8.71185	8.74519	8.84786	9.12388	8.78322	8.92141	8.35592	8.1665	8.12605	8.19686	8.30708	8.12904	1.12861	0.682008	0.679571	0.604292	0.602134	0.996427	0.178353	0.00251423	0.00108258	0.00394917	0.00280607	0.955932	0.712611	0.0846046	0.0202772	0.0492387	0.0140513	0.674656
sll1803	rplV, rpl22	50S ribosomal protein L22	Translation	Ribosomal proteins: synthesis and modification	10.5437	10.7778	10.6373	11.1016	10.8759	10.6188	10.3866	9.32271	10.1901	9.56219	9.24061	9.48318	1.15867	0.621374	0.428014	0.536283	0.369402	0.688819	0.242753	0.10891	0.000491473	0.0646838	0.00106754	0.189748	0.712611	0.209654	0.0181528	0.144516	0.0101612	0.445944
ssl3432	rpsS, rps19	30S ribosomal protein S19	Translation	Ribosomal proteins: synthesis and modification	9.6566	9.91142	10.0953	10.4261	10.026	10.0749	9.43674	9.25852	9.35654	9.68623	9.19933	9.21951	1.22085	0.689124	0.697658	0.564462	0.571452	1.01238	0.183109	0.017331	0.0632677	0.00374156	0.0164186	0.920531	0.712611	0.118676	0.0942483	0.0491352	0.0332031	0.67045
sll1802	rplB, rpl2	50S ribosomal protein L2	Translation	Ribosomal proteins: synthesis and modification	10.4261	10.236	10.5001	10.7917	10.5937	10.4755	10.1901	10.7778	10.2508	11.1016	10.7917	10.5288	1.17521	1.01313	1.33791	0.862082	1.13844	1.32057	0.127094	0.930422	0.0836977	0.361812	0.379458	0.183048	0.712611	0.523934	0.109652	0.344623	0.216351	0.445944
sll1801	rplW, rpl23	50S ribosomal protein L23	Translation	Ribosomal proteins: synthesis and modification	10.0155	10.0004	10.6188	10.8656	10.5568	10.5437	9.87986	9.77773	9.9324	10.0155	9.75116	9.9324	1.36019	0.785547	0.805597	0.577527	0.592268	1.02552	0.124912	0.170454	0.22595	0.00229617	0.00447844	0.707763	0.712611	0.247063	0.180679	0.0432714	0.0177782	0.610733
sll1800	rplD, rpl4	50S ribosomal protein L4	Translation	Ribosomal proteins: synthesis and modification	10.026	9.72356	10.3477	10.6567	10.183	10.4486	10.0155	9.76788	9.88928	10.0004	9.72356	10.055	1.31678	0.906567	0.929099	0.688475	0.705587	1.02485	0.154389	0.505854	0.635843	0.025277	0.0424598	0.791032	0.712611	0.392782	0.333346	0.0957052	0.0554442	0.633037
sll1799	rplC, rpl3	50S ribosomal protein L3	Translation	Ribosomal proteins: synthesis and modification	8.56263	8.95763	9.58832	9.76788	9.10923	9.46145	8.2901	8.40903	8.88073	8.90208	8.32945	8.81577	1.32868	0.702431	0.782541	0.528668	0.588961	1.11405	0.311415	0.217954	0.36664	0.0247298	0.0428439	0.572136	0.712611	0.273265	0.243068	0.0952676	0.0558824	0.565526
slr1894	-	probable DNA-binding stress protein	Translation	Nucleoproteins	6.45939	6.85066	7.05863	8.19265	6.78273	8.12041	7.36598	6.79439	7.37215	7.12466	6.8441	7.00923	1.87779	1.30853	1.15117	0.696844	0.613045	0.879746	0.137714	0.209828	0.353367	0.353439	0.204047	0.424698	0.712611	0.266601	0.237631	0.340636	0.14843	0.521495
sll1797	ycf21	hypothetical protein YCF21	Hypothetical		7.07059	5.84396	5.90504	7.28198	6.03166	6.94425	7.44221	7.12466	7.58738	7.53508	7.15328	7.41653	1.3942	2.16078	2.13628	1.54984	1.53227	0.988662	0.429912	0.0578772	0.0575488	0.187118	0.189661	0.930494	0.712611	0.175142	0.0892794	0.240636	0.141886	0.670925
slr1895	-	hypothetical protein	Hypothetical		5.17069	4.63163	4.09738	4.89981	4.5174	4.82418	5.40074	4.85589	5.26547	4.8293	5.10664	4.90597	1.08215	1.45478	1.24321	1.34434	1.14883	0.854569	0.748222	0.197685	0.382851	0.101192	0.234713	0.284176	0.721721	0.261586	0.249043	0.175642	0.160037	0.470471
slr1896	-	hypothetical protein	Hypothetical		5.99289	6.31243	6.42569	6.31843	6.35074	6.34264	6.0514	6.40454	5.91328	5.95673	6.28651	5.8035	1.06703	0.919807	0.853766	0.862026	0.800133	0.928201	0.511187	0.570546	0.301899	0.217774	0.0874353	0.626471	0.712611	0.416894	0.21401	0.263282	0.0881793	0.582563
sll1796	petJ	cytochrome c553	Photosynthesis and respiration	Soluble electron carriers	4.98652	4.4349	4.94051	4.84346	4.38131	4.42872	4.22606	5.0966	5.2769	4.80119	4.70022	4.11323	0.84901	1.05644	0.841422	1.24432	0.991063	0.79647	0.362053	0.840713	0.420727	0.42586	0.962646	0.446111	0.712611	0.498521	0.263078	0.377213	0.381783	0.528371
slr1898	argB	N-acetylglutamate kinase	Amino acid biosynthesis	Glutamate family / Nitrogen assimilation	4.94851	5.33275	5.57429	5.81362	5.17518	5.13479	4.38511	4.5614	4.72673	5.3235	4.27024	5.19626	1.06389	0.603975	0.781768	0.567706	0.734822	1.29437	0.769993	0.0246506	0.401323	0.0275396	0.326724	0.342877	0.723217	0.132492	0.255577	0.0981945	0.198007	0.493399
slr1899	ureF	urease accessory protein F	Central intermediary metabolism	Other	5.11313	5.38874	5.73246	5.46468	5.49721	5.18145	4.85846	4.94461	5.05608	5.19626	5.1373	4.90949	0.979199	0.7278	0.795304	0.74326	0.812198	1.09275	0.889716	0.0714019	0.172749	0.0206908	0.0870943	0.287872	0.739795	0.182653	0.158317	0.0888263	0.088144	0.470471
slr1900	-	hypothetical protein	Hypothetical		6.52427	6.83938	6.46451	7.07588	6.76373	6.87444	7.1518	7.01929	7.68083	7.46179	7.21472	8.12605	1.22714	1.59614	1.98821	1.3007	1.6202	1.24564	0.116544	0.0444132	0.028556	0.162399	0.0723459	0.402762	0.712611	0.163384	0.063254	0.225544	0.0780901	0.510782
slr1901	-	ATP-binding protein of ABC transporter	Transport and binding proteins		5.92139	5.82378	5.46596	5.66063	5.77062	5.83142	5.91871	5.6703	6.34962	6.75874	5.76597	6.53905	1.01198	1.18304	1.53426	1.16904	1.5161	1.29688	0.912707	0.372951	0.135828	0.332682	0.120551	0.357023	0.742859	0.343007	0.139517	0.330943	0.107628	0.501122
slr1902	ISY120a	putative transposase [ISY120a: 851653 - 852454]	Other categories	Transposon-related functions	6.61732	6.90653	7.05471	6.67877	7.03812	6.76884	6.75117	7.45962	6.59446	7.27066	7.45962	7.45368	0.978781	1.05377	1.44908	1.07662	1.48049	1.37513	0.862649	0.810792	0.0199102	0.729564	0.0104424	0.167914	0.738911	0.490294	0.0522083	0.498192	0.0271482	0.445944
slr1903	ISY120a	putative transposase [ISY120a: 851653 - 852454]	Other categories	Transposon-related functions	5.14374	5.72968	5.53838	5.43537	5.73966	5.03089	4.68799	5.20496	4.82418	5.10448	5.57153	5.13326	0.953547	0.676007	0.870041	0.70894	0.912426	1.28703	0.810632	0.0713728	0.430597	0.125728	0.631346	0.167597	0.726961	0.182653	0.265846	0.197715	0.299111	0.445944
sll1792	ISY802a	putative transposase [ISY802a: 852462 - 853369]	Other categories	Transposon-related functions	5.60319	5.91328	5.62883	5.07296	5.93337	5.43811	5.65176	5.97777	5.31879	5.28899	6.26981	5.01797	0.850498	0.955508	0.876902	1.12347	1.03105	0.917735	0.433183	0.774916	0.654861	0.62065	0.927388	0.785309	0.712611	0.482681	0.339057	0.459026	0.374589	0.631296
sll1791	ISY802a	putative transposase [ISY802a: 852462 - 853369]	Other categories	Transposon-related functions	4.73747	5.23224	4.53298	4.15449	5.21436	4.37958	5.08515	5.346	4.41049	4.99295	5.51453	4.03849	0.84007	1.08146	1.01005	1.28735	1.20234	0.933967	0.547818	0.761397	0.977438	0.440713	0.647809	0.85735	0.71375	0.478559	0.427519	0.383166	0.303167	0.65518
sll1789	rpoC2	RNA polymerase beta prime subunit	Transcription	RNA synthesis, modification, and DNA transcription	9.99258	10.0953	10.055	10.1173	10.4367	10.2724	10.3477	10.1304	10.3596	10.5841	10.4889	9.90209	1.17108	1.17416	1.21201	1.00263	1.03495	1.03224	0.0784864	0.0447558	0.267107	0.976034	0.841502	0.849304	0.712611	0.16419	0.198539	0.570728	0.353429	0.652494
sll1787	rpoB	RNA polymerase beta subunit	Transcription	RNA synthesis, modification, and DNA transcription	9.39607	8.93791	8.88073	9.21951	9.2644	9.44661	9.70285	9.5488	9.38271	9.61177	9.90209	9.11729	1.17985	1.3882	1.38717	1.17659	1.17572	0.999258	0.249499	0.0650561	0.16846	0.1123	0.384503	0.996749	0.712611	0.180959	0.156045	0.185842	0.218132	0.68405
sll1786	-	putative deoxyribonuclease, tatD homolog	Other categories	Other	9.34978	9.66188	9.49076	9.73067	9.84599	9.6224	9.11729	8.45161	9.29473	8.40903	8.46113	8.62631	1.17464	0.684793	0.499314	0.582983	0.425079	0.729146	0.104481	0.115053	0.000848723	0.0423136	0.00017828	0.160431	0.712611	0.216771	0.0190399	0.119079	0.00642395	0.445944
ssl2233	rpsT, rps20	30S ribosomal protein S20	Translation	Ribosomal proteins: synthesis and modification	9.67044	9.88928	9.81002	9.7892	9.95233	9.87986	9.4168	10.1539	9.50526	10.026	10.1304	10.1035	1.05987	0.934374	1.22835	0.881595	1.15897	1.31463	0.350831	0.705296	0.0140729	0.485952	0.0198017	0.167617	0.712611	0.460214	0.044367	0.405258	0.0373256	0.445944
sll1124	plpA, hik3	two-component sensor histidine kinase, phytochrome-like protein	Regulatory functions		5.45025	4.46275	4.48309	4.20872	4.7365	4.8367	6.1113	5.51867	6.00881	5.83394	5.51165	5.10587	0.867706	2.11535	1.60784	2.43786	1.85298	0.760083	0.618305	0.0444338	0.152173	0.00857366	0.0361635	0.228945	0.714863	0.163384	0.148898	0.0646862	0.0502414	0.460372
sll1123	-	hypothetical protein	Hypothetical		5.08406	4.86096	4.19842	4.13779	5.37603	4.02795	4.05936	4.37853	4.02979	4.02545	4.8293	4.43365	0.870214	0.678967	0.820735	0.780229	0.943141	1.2088	0.712865	0.12486	0.464662	0.467476	0.871676	0.347959	0.717136	0.222383	0.279042	0.39661	0.359642	0.496463
sll1119	-	hypothetical protein	Hypothetical		6.47059	6.625	4.76514	5.77671	7.64505	5.09834	6.38661	6.59446	6.64364	6.73788	6.4722	5.94502	1.16457	1.50315	1.3486	1.29074	1.15803	0.897179	0.831323	0.383344	0.537054	0.655654	0.80352	0.559084	0.732016	0.347784	0.304014	0.470453	0.344314	0.561442
slr1194	-	hypothetical protein	Hypothetical		7.60423	7.15328	6.87773	6.42055	6.9348	6.85614	7.35024	7.10915	7.34668	7.17954	7.08839	6.84294	0.719674	1.04026	0.885897	1.44546	1.23097	0.851612	0.148215	0.813714	0.497283	0.040979	0.18767	0.145251	0.712611	0.490928	0.290498	0.116751	0.141547	0.445944
slr1195	-	hypothetical protein	Hypothetical		5.50666	6.13731	5.97984	5.53201	5.93042	5.60319	5.05335	5.62304	5.14576	5.42037	5.60686	5.226	0.878999	0.6595	0.728571	0.750285	0.828864	1.10473	0.456117	0.081235	0.105399	0.126077	0.175567	0.527598	0.712611	0.189711	0.120525	0.198016	0.135804	0.55001
slr1196	-	periplasmic protein, function unknown	Hypothetical		7.95281	7.0462	7.57998	7.43572	6.97683	8.05349	8.27831	8.26917	8.44749	9.19384	8.1738	8.64675	0.974238	1.74754	2.21166	1.79375	2.27014	1.26559	0.930917	0.0403647	0.0441791	0.0565701	0.051049	0.321156	0.74587	0.157881	0.0805097	0.135341	0.0620133	0.481033
slr1197	smf	SMF protein	Other categories	Other	5.69288	4.75335	4.89033	4.71852	5.06417	4.90597	5.31069	6.28516	4.98909	6.21745	6.08574	5.81856	0.860966	1.33434	1.90316	1.54982	2.21049	1.42629	0.523841	0.441462	0.0423365	0.191182	0.00175561	0.276536	0.712611	0.370399	0.078541	0.2435	0.0120054	0.470471
sll1118	-	hypothetical protein	Hypothetical		3.95378	4.98839	4.7403	5.164	4.73417	4.62067	5.30679	3.8933	4.25197	4.17001	3.95378	4.11823	1.21318	0.948157	0.716903	0.781547	0.590929	0.756102	0.47388	0.891079	0.206269	0.47847	0.0129766	0.400537	0.712611	0.512572	0.171712	0.401585	0.0295363	0.510497
slr1198	-	antioxidant protein	Other categories	Drug and analog sensitivity	10.1976	10.6274	10.4036	10.459	10.2102	10.6567	10.6373	10.7662	10.9868	10.675	11.0619	10.732	1.02273	1.30792	1.33188	1.27885	1.30228	1.01832	0.865145	0.0735403	0.0752263	0.0973558	0.0972802	0.876353	0.738911	0.183187	0.104145	0.172289	0.0940471	0.659677
slr1200	urtB, livH	urea transport system permease protein	Transport and binding proteins		6.27184	7.20794	6.62672	7.33644	7.36598	6.54776	6.10704	5.85773	6.31514	6.91365	5.0466	5.69154	1.30245	0.655714	0.567135	0.503447	0.435438	0.864912	0.375241	0.115043	0.25201	0.0295553	0.120472	0.728941	0.712611	0.216771	0.192777	0.101279	0.107628	0.615678
slr1201	urtC, livM	urea transport system permease protein	Transport and binding proteins		4.08033	5.13479	5.14679	5.52682	5.63564	4.85589	4.94851	5.25318	5.01236	5.95004	4.45565	4.92937	1.46627	1.21761	1.25213	0.830414	0.853958	1.02835	0.267912	0.480441	0.596706	0.362158	0.67466	0.932972	0.712611	0.383137	0.321526	0.344623	0.309381	0.671753
slr1202	lacF	permease protein of sugar ABC transporter	Transport and binding proteins		4.38511	4.18127	5.56487	4.90217	4.57907	5.17518	4.59894	4.47346	4.31022	4.97336	4.30523	4.59423	1.12901	0.841162	0.942039	0.745044	0.834394	1.11993	0.725352	0.600359	0.864253	0.0908768	0.370353	0.481403	0.717136	0.427139	0.398254	0.166446	0.213592	0.536858
slr1203	-	hypothetical protein	Hypothetical		5.6872	6.0677	6.49638	5.87707	5.84921	5.85408	5.25167	5.59546	5.4017	5.86669	5.55911	5.30822	0.856401	0.629604	0.704293	0.735174	0.822387	1.11863	0.39312	0.0583344	0.149643	0.0113024	0.156031	0.441925	0.712611	0.175142	0.147749	0.0723461	0.125667	0.526001
slr1204	htrA	protease	Translation	Degradation of proteins, peptides, and glycopeptides	6.05374	5.74166	5.60436	5.07936	5.90994	5.52049	5.77781	5.94367	5.80065	5.99054	6.01996	5.21344	0.814138	1.02868	0.960191	1.26352	1.1794	0.933421	0.340322	0.789207	0.852536	0.241211	0.541163	0.73059	0.712611	0.486128	0.394999	0.278904	0.272764	0.616386
slr1205	-	similar to chlorobenzene dioxygenase, ferredoxin component	Other categories	Other	7.36866	7.57732	8.0429	7.94405	7.56312	8.08463	7.22217	7.39321	7.57732	7.62718	7.5489	7.85795	1.14947	0.831972	1.01049	0.723785	0.879088	1.21457	0.471374	0.301917	0.948692	0.0667286	0.363127	0.112452	0.712611	0.309653	0.42014	0.146189	0.211336	0.445944
slr1206	-	hypothetical protein	Hypothetical		5.57045	5.09566	5.28365	5.70776	5.3045	5.46216	5.39685	5.43129	5.66469	5.4271	5.15008	5.56913	1.12888	1.13369	1.04646	1.00426	0.926993	0.923059	0.389053	0.325509	0.74101	0.968138	0.555062	0.481648	0.712611	0.322474	0.364047	0.568218	0.277102	0.536858
slr1207	-	hypothetical protein	Hypothetical		6.55521	6.54057	7.08839	6.58441	6.63224	6.61047	7.10266	7.05471	7.40242	7.12295	7.02853	6.74826	0.920816	1.37415	1.17979	1.49232	1.28124	0.858559	0.546206	0.0949312	0.324384	0.00622806	0.0343778	0.232519	0.713628	0.200389	0.224056	0.0586907	0.0486655	0.462168
ssr2016	-	hypothetical protein	Hypothetical		4.31739	4.15449	4.40227	5.51607	4.16269	5.35274	5.50177	4.98141	5.36613	6.47059	5.8022	6.01829	1.64617	1.98855	3.49584	1.20799	2.12362	1.75798	0.171839	0.00448731	0.0010038	0.580648	0.0817779	0.0316431	0.712611	0.0954799	0.0198733	0.444058	0.0845397	0.445944
slr1208	-	probable oxidoreductase	Other categories	Other	5.86265	5.89075	5.61749	6.0677	5.71225	5.68595	6.37483	6.50601	5.95374	6.16131	6.40177	5.62304	1.0222	1.4024	1.20726	1.37195	1.18105	0.860857	0.843723	0.0602107	0.331338	0.0923912	0.409819	0.48923	0.737262	0.175142	0.227379	0.167787	0.228017	0.538676
slr1209	-	hypothetical protein	Hypothetical		4.93293	4.89699	5.13016	4.59145	4.98435	4.92747	5.75083	6.55521	5.58487	6.24172	6.54989	5.9849	0.89983	1.96829	2.4152	2.1874	2.68406	1.22705	0.345199	0.0338914	0.00205723	0.0251703	0.00222157	0.435822	0.712611	0.146572	0.0229	0.0957052	0.012988	0.523346
slr1212	ETR1	similar to two-component sensor histidine kinase	Regulatory functions		4.66747	5.11892	3.93897	4.73747	4.08399	4.17386	5.0388	5.0203	4.89416	5.23098	5.50177	4.99833	0.844785	1.32804	1.5895	1.57205	1.88154	1.19687	0.575771	0.303216	0.147742	0.0356847	0.0220878	0.164121	0.713852	0.310579	0.146942	0.109656	0.0399984	0.445944
slr1214	rre15	two-component response regulator PatA subfamily	Regulatory functions		7.03035	7.90155	6.53606	6.67443	6.984	6.87773	6.01508	6.64929	5.86186	6.4846	6.93686	6.84761	0.806306	0.506777	0.758053	0.628517	0.940155	1.49583	0.490252	0.103309	0.397708	0.0599806	0.619053	0.104768	0.712611	0.206413	0.254071	0.139311	0.295718	0.445944
slr1215	-	hypothetical protein	Hypothetical		5.36011	4.40423	3.9843	3.86429	4.67512	4.6093	4.92747	5.0102	5.19463	5.3477	5.30822	5.25167	0.870563	1.3767	1.64678	1.58139	1.89163	1.19618	0.700103	0.328372	0.152561	0.0717253	0.0245197	0.0367106	0.714863	0.322676	0.148899	0.150609	0.0419202	0.445944
sll1112	aroQ	3-dehydroquinate dehydratase	Amino acid biosynthesis	Aromatic amino acid family	7.07464	7.08839	5.30244	5.40604	7.511	5.55153	5.98082	6.48966	5.68131	5.49116	6.83285	6.9348	0.794268	0.738212	0.953374	0.929424	1.20032	1.29146	0.731042	0.530361	0.931571	0.89028	0.764885	0.518305	0.719093	0.402648	0.416175	0.546246	0.334902	0.54726
slr1216	mgtE	Mg2+ transport protein	Transport and binding proteins		4.76225	5.09048	5.0702	5.25454	4.69669	4.98909	4.27219	3.96809	4.39728	4.18292	4.00812	4.32367	1.00403	0.589763	0.57326	0.587398	0.570961	0.972017	0.977471	0.0100888	0.00458499	0.020176	0.0119985	0.806818	0.755697	0.110439	0.0282003	0.0878661	0.0286807	0.636829
sll1971	-	probable hexosyltransferase	Other categories	Other	4.23931	4.15233	4.08554	3.82793	3.99839	3.79546	3.71821	4.27457	4.15449	4.01989	3.82367	4.08033	0.820668	0.926609	0.879997	1.12909	1.07229	0.949696	0.0208588	0.563415	0.107945	0.386472	0.370097	0.70928	0.712611	0.414408	0.121406	0.355505	0.213551	0.611618
slr2070	-	hypothetical protein	Hypothetical		6.16315	6.09109	6.24694	6.06967	5.9849	5.96977	5.89243	5.20871	6.095	5.18658	4.92251	5.17366	0.89568	0.739688	0.475392	0.825839	0.530761	0.642693	0.0439107	0.184845	0.00038057	0.364233	0.000562334	0.0861833	0.712611	0.254824	0.0181528	0.345156	0.00938624	0.445944
slr2071	-	unknown protein	Unknown		4.74849	5.16725	4.66501	5.61846	5.53406	4.58029	4.91492	4.15814	4.67012	4.16119	4.62471	4.33558	1.30497	0.824054	0.713793	0.631472	0.546979	0.866197	0.354871	0.36232	0.077499	0.173199	0.0725469	0.471209	0.712611	0.33894	0.10557	0.231695	0.0782336	0.534207
sll1968	pmgA	photomixotrophic growth related protein, PmgA	Other categories	Other	8.05864	7.59832	7.93553	7.85009	8.32067	8.55521	8.79885	8.5296	8.51499	8.80346	8.55521	7.48433	1.29938	1.68216	1.33499	1.29459	1.02741	0.793618	0.20351	0.0105864	0.384726	0.176045	0.935762	0.466799	0.712611	0.110439	0.249736	0.233174	0.37591	0.534013
sll1967	-	probable RNA methyltransferase	Translation	Ribosomal proteins: synthesis and modification	5.79146	5.51607	5.10181	4.60533	5.71033	4.29028	5.16914	5.37728	4.31878	3.99655	5.37928	4.7258	0.659235	0.699932	0.586729	1.06173	0.890014	0.838265	0.274303	0.247846	0.160262	0.880324	0.788901	0.646513	0.712611	0.287902	0.152102	0.542672	0.341195	0.589125
slr2073	ycf50	hypothetical protein YCF50	Hypothetical		9.12388	9.33518	9.29473	8.67623	9.01418	8.80346	8.09774	7.98189	7.80991	8.14345	7.96953	7.83151	0.747438	0.409494	0.414727	0.547864	0.554864	1.01278	0.0235502	0.000260813	0.000334084	0.00255748	0.00313347	0.888851	0.712611	0.0443655	0.0181528	0.0435175	0.0144506	0.662688
slr2074	manA, pmi	similar to mannose-1-phosphate guanylyltransferase	Energy metabolism	Sugars	4.97782	5.60009	5.18303	5.40759	5.53254	5.05022	4.68401	5.61749	4.70022	5.41608	5.64328	5.65016	1.05443	0.839105	1.24504	0.795788	1.18077	1.48377	0.759467	0.519423	0.186519	0.388152	0.216956	0.147865	0.721852	0.39866	0.164518	0.356278	0.153356	0.445944
slr2075	groES	10kD chaperonin	Cellular processes	Chaperones	10.236	10.6567	11.9555	12.6542	11.4027	12.1385	11.4258	11.5426	11.7149	11.5715	11.7974	11.6378	2.16705	1.52805	1.64663	0.70513	0.759848	1.0776	0.152352	0.308131	0.240036	0.247653	0.343692	0.37245	0.712611	0.3134	0.187448	0.281269	0.204039	0.505624
slr2076	groEL1, cpn60-1	60kD chaperonin	Cellular processes	Chaperones	8.54919	9.22454	10.7662	11.0376	10.062	10.4889	9.75982	8.35048	9.73067	7.99813	8.1474	8.09285	2.02259	0.850876	0.370143	0.420686	0.183005	0.435015	0.227888	0.786427	0.094673	0.0832817	0.0010156	0.0618979	0.712611	0.485217	0.115678	0.159146	0.0101288	0.445944
slr2077	-	probable ABC transporter, periplasmic binding protein	Transport and binding proteins		6.15293	4.81448	4.27024	4.13595	4.88205	4.89416	5.71225	6.25219	5.31403	6.01996	6.38337	5.78673	0.736201	1.60244	1.97813	2.17664	2.68694	1.23445	0.51093	0.335493	0.168196	0.038625	0.00947755	0.399498	0.712611	0.326258	0.155914	0.113549	0.0259963	0.510497
slr2078	-	hypothetical protein	Hypothetical		4.21465	4.19092	3.88086	3.7312	4.3612	3.68959	4.04726	4.66367	3.8301	4.04897	4.84908	3.97674	0.889988	1.06059	1.14562	1.19169	1.28723	1.08017	0.526101	0.770476	0.548306	0.487192	0.361667	0.78136	0.712611	0.481107	0.306726	0.405693	0.210906	0.629794
ssl3712	-	hypothetical protein	Hypothetical		7.20259	5.37728	5.45851	6.26637	5.47245	5.71534	7.20057	8.12904	6.42055	7.66674	7.83769	7.59832	0.873729	2.3575	3.22236	2.6982	3.68806	1.36686	0.776088	0.184949	0.0480521	0.0588772	0.00155186	0.41727	0.723217	0.254824	0.0830057	0.138328	0.0115236	0.518185
sll1747	aroC	chorismate synthase	Amino acid biosynthesis	Aromatic amino acid family	6.70563	6.63668	7.1758	7.41653	6.8123	7.32689	6.87124	6.625	7.3917	7.27268	6.3664	7.07766	1.27092	1.08921	1.04696	0.857021	0.823783	0.961217	0.243769	0.685012	0.847742	0.491308	0.449026	0.880504	0.712611	0.45299	0.393924	0.407321	0.241434	0.660524
sll1746	rplL, rpl12	50S ribosomal protein L12	Translation	Ribosomal proteins: synthesis and modification	9.69131	9.50526	10.5437	10.5568	9.73067	10.2256	9.86618	9.01418	9.32836	9.26988	9.16528	9.01976	1.19549	0.701969	0.589766	0.58718	0.493325	0.840159	0.554426	0.276059	0.0807912	0.0904126	0.0152837	0.387105	0.71375	0.299958	0.107863	0.165976	0.0324086	0.507911
sll1745	rplJ, rpl10	50S ribosomal protein L10	Translation	Ribosomal proteins: synthesis and modification	10.9868	11.3304	12.3937	12.1385	11.3639	11.7149	10.8759	9.32836	10.6027	9.90209	9.50526	9.47361	1.12411	0.405752	0.260017	0.360953	0.231309	0.640828	0.742354	0.110881	0.0120271	0.0492881	0.00130399	0.265543	0.721553	0.211155	0.040817	0.126775	0.0105762	0.467816
sll1744	rplA, rpl1	50S ribosomal protein L1	Translation	Ribosomal proteins: synthesis and modification	9.4014	9.6566	10.6567	10.5288	9.68623	10.0344	9.03677	8.39465	9.069	8.66133	8.3615	8.23205	1.13152	0.475854	0.356855	0.420542	0.315376	0.749926	0.714832	0.0722456	0.0211395	0.0190562	0.00378391	0.177148	0.717136	0.182653	0.0527937	0.085063	0.0160812	0.445944
sll1743	rplK, rpl11	50S ribosomal protein L11	Translation	Ribosomal proteins: synthesis and modification	9.05786	9.15042	9.94523	10.0426	9.25009	9.67545	8.81189	8.73934	8.77889	8.84152	8.64675	8.77311	1.2071	0.656198	0.645857	0.543616	0.53505	0.984242	0.495986	0.0977447	0.0931813	0.0187114	0.0187243	0.725334	0.712611	0.202996	0.115413	0.0841889	0.0363049	0.615289
sll1742	nusG	transcription antitermination protein NusG	Regulatory functions		7.98926	8.50764	8.94945	9.05786	8.73934	8.66133	8.03403	8.12041	8.26302	8.44749	8.26917	8.36431	1.26347	0.78842	0.919042	0.624012	0.727395	1.16567	0.327646	0.295756	0.688295	0.00796258	0.0252444	0.0586339	0.712611	0.307878	0.350896	0.0642319	0.0421368	0.445944
ssl3335	secE	preprotein translocase SecE subunit	Cellular processes	Protein and peptide secretion	9.13022	9.32271	9.38271	9.24061	9.5983	9.17516	8.46905	9.17516	8.53974	8.82529	9.14194	8.87423	1.04209	0.682754	0.79477	0.655178	0.76267	1.16407	0.715455	0.0809389	0.0562096	0.0789841	0.0760109	0.42182	0.717136	0.18967	0.0889927	0.156124	0.08029	0.519542
sll1740	rplS, rpl19	50S ribosomal protein L19	Translation	Ribosomal proteins: synthesis and modification	5.60187	6.21428	6.5522	6.69084	5.9581	6.42569	5.38034	5.53406	5.60852	5.9581	5.62511	6.60423	1.17725	0.652865	0.959064	0.554565	0.814661	1.46901	0.539179	0.0979878	0.887455	0.0192856	0.45573	0.133322	0.712611	0.203081	0.404151	0.0858613	0.2439	0.445944
slr1826	-	hypothetical protein	Hypothetical		5.48595	5.23443	4.76225	5.07145	4.74294	4.94594	4.07077	4.18803	4.17868	4.29654	4.24257	5.1796	0.846297	0.494811	0.665277	0.584678	0.786104	1.34451	0.359315	0.0092291	0.187698	0.00166637	0.336886	0.235389	0.712611	0.109352	0.16492	0.039258	0.201453	0.462839
sll1739	-	unknown protein	Unknown		6.75409	6.54989	6.29005	5.69583	6.51165	5.65656	6.2239	7.11078	5.56132	6.84124	7.1758	6.78616	0.670514	0.851054	1.32231	1.26926	1.97208	1.55373	0.135778	0.645498	0.0902351	0.550517	0.0322428	0.243419	0.712611	0.442296	0.11368	0.431322	0.0475476	0.462839
sll1738	-	hypothetical protein	Hypothetical		5.9508	5.78191	5.24299	5.95216	5.38997	5.77781	6.09956	5.49116	6.35699	5.85706	5.43129	5.98265	1.03389	1.2518	1.07061	1.21077	1.03552	0.855256	0.867557	0.386734	0.734738	0.417881	0.841121	0.502126	0.738911	0.349667	0.362579	0.37221	0.353424	0.542824
sll1737	ycf60	hypothetical protein YCF60	Hypothetical		5.44228	6.30883	5.45025	6.12099	6.01053	5.91513	4.94254	5.71534	5.06923	5.10587	5.86049	5.86049	1.21568	0.711327	0.91711	0.585126	0.7544	1.28929	0.391587	0.259241	0.760229	0.034995	0.190812	0.350576	0.712611	0.293288	0.36901	0.108124	0.142241	0.498083
slr1828	petF, fdx	ferredoxin, petF-like protein	Photosynthesis and respiration	Soluble electron carriers	7.4331	6.52427	6.98828	7.54299	6.23002	6.97033	6.43187	6.88814	6.92419	7.41302	6.96584	8.28361	0.954334	0.850384	1.48686	0.891076	1.55801	1.74846	0.890971	0.488064	0.288056	0.706828	0.303547	0.126098	0.740337	0.386279	0.209054	0.48918	0.188757	0.445944
slr1829	phaE	putative poly(3-hydroxyalkanoate) synthase component	Unknown		4.3691	4.6377	4.48707	4.62067	4.50505	4.3716	4.73417	4.69165	4.46901	4.83105	4.85959	4.59145	1.0008	1.09707	1.19975	1.09619	1.1988	1.0936	0.991836	0.302935	0.084719	0.291979	0.0786556	0.336441	0.758869	0.310491	0.110219	0.309662	0.0825037	0.488317
slr1830	phaC, phbC	poly(3-hydroxyalkanoate) synthase	Central intermediary metabolism	Polysaccharides and glycoproteins	6.15963	6.85614	5.91871	6.2091	6.69828	6.27333	6.35985	6.8991	6.29611	6.6459	6.91968	6.73897	1.05854	1.15417	1.37239	1.09034	1.29649	1.18907	0.810362	0.575733	0.19326	0.63764	0.0966396	0.29488	0.726961	0.418194	0.167393	0.464907	0.0938095	0.471691
sll1736	-	hypothetical protein	Hypothetical		9.43674	9.29473	9.19384	8.22769	9.33518	9.3146	9.47361	9.75116	9.51484	9.5488	9.81002	9.75116	0.784977	1.20701	1.31484	1.53763	1.67501	1.08934	0.401513	0.0717043	0.0203382	0.173995	0.117654	0.351585	0.712611	0.182653	0.0522364	0.232209	0.106029	0.499165
sll1735	-	hypothetical protein	Hypothetical		9.21951	9.62781	9.28843	6.97683	9.46842	9.35654	9.28843	9.28843	9.23406	8.58013	9.32271	9.10923	0.583181	0.927699	0.77134	1.59076	1.32264	0.831456	0.397649	0.443563	0.214694	0.45622	0.656855	0.295522	0.712611	0.3712	0.176249	0.391036	0.304861	0.471691
sll1734	cupA	protein involved in low CO2-inducible, high affinity CO2 uptake	Hypothetical		9.08117	9.51484	9.05786	6.23838	9.18385	9.34978	9.15747	9.12388	9.13728	8.48452	9.20628	8.88073	0.513835	0.947097	0.778741	1.84319	1.51555	0.82224	0.400245	0.626334	0.231815	0.431984	0.592234	0.247883	0.712611	0.433445	0.183503	0.379075	0.287009	0.462839
sll1733	ndhD3	NADH dehydrogenase subunit 4 (involved in low CO2-inducible, high affinity CO2 uptake)	Photosynthesis and respiration	NADH dehydrogenase	9.74325	10.2508	9.69131	6.72684	10.055	10.055	9.67545	10.2256	9.72356	9.21387	10.1035	9.69131	0.517804	0.986066	0.855276	1.90432	1.65174	0.867362	0.445669	0.939491	0.510946	0.454554	0.559486	0.545854	0.712611	0.526429	0.294736	0.390595	0.278126	0.557735
sll1732	ndhF3	NADH dehydrogenase subunit 5 (involved in low CO2-inducible, high affinity CO2 uptake)	Photosynthesis and respiration	NADH dehydrogenase	10.3	10.026	10.4889	7.26185	10.3273	10.8656	10.3722	10.5437	10.8293	9.83096	10.4036	10.459	0.579667	1.23981	0.972352	2.13883	1.67743	0.784276	0.524763	0.176695	0.875146	0.386779	0.5485	0.219415	0.712611	0.249535	0.400665	0.355595	0.274899	0.454949
sll1730	-	unknown protein	Unknown		4.4323	4.46631	4.50741	5.71033	4.49451	3.91531	4.43069	4.76514	4.18646	4.5623	4.64711	4.57612	1.17939	0.994531	1.09164	0.843259	0.925599	1.09765	0.676242	0.96493	0.0206328	0.680502	0.843477	0.472825	0.714863	0.533934	0.0522364	0.47844	0.353644	0.534207
slr1834	psaA	P700 apoprotein subunit Ia	Photosynthesis and respiration	Photosystem I	11.9912	12.7084	12.452	11.9118	12.7084	12.0309	12.1385	11.7974	12.1385	11.3194	11.7426	11.4027	0.890816	0.779683	0.53752	0.875246	0.603402	0.689408	0.634732	0.206893	0.0221042	0.519981	0.0597503	0.0357145	0.714863	0.265831	0.0540023	0.417424	0.0691404	0.445944
slr1835	psaB	P700 apoprotein subunit Ib	Photosynthesis and respiration	Photosystem I	13.8849	13.8849	13.5025	13.5025	13.8849	13.5025	13.8849	13.8849	13.8849	13.2167	13.5025	13.5025	0.91543	1.09238	0.784471	1.1933	0.856943	0.718128	0.518519	0.373901	0.0925785	0.116117	0.234201	0.00741105	0.712611	0.343118	0.115275	0.188661	0.15989	0.445944
sll1726	-	hypothetical protein	Hypothetical		7.45567	5.79324	5.69024	5.3341	5.62693	5.43322	6.21596	6.72192	6.43984	6.46631	6.36357	6.04898	0.555439	1.10664	0.986167	1.99238	1.77547	0.891133	0.216438	0.816659	0.974273	0.00423809	0.00553296	0.437145	0.712611	0.491533	0.427008	0.0492387	0.0191986	0.524334
sll1724	icsA	probable glycosyltransferase	Cell envelope	Surface polysaccharides, lipopolysaccharides and antigens	5.16153	4.51316	4.68908	5.29982	4.5441	4.48707	5.86265	5.40386	5.22847	5.8736	5.59836	5.43906	0.992455	1.63627	1.80136	1.6487	1.81505	1.1009	0.974845	0.0584689	0.0214274	0.0893148	0.0417706	0.575417	0.755318	0.175142	0.0533037	0.164317	0.0548207	0.566587
sll1722	-	hypothetical protein	Hypothetical		4.62471	5.06923	3.9727	4.99442	5.08912	3.8379	3.9925	4.56042	3.80818	4.09836	4.60324	3.95607	1.06064	0.7396	0.792057	0.697316	0.746774	1.07093	0.876535	0.327741	0.419464	0.322809	0.399906	0.758029	0.739216	0.322676	0.262536	0.325156	0.223582	0.622174
slr1837	manR rre16	two-component system response regulator OmpR subfamily	Regulatory functions		6.90653	6.09731	6.61442	5.53477	6.3167	6.4733	6.76373	6.61279	6.94848	6.43187	6.39878	6.75874	0.741664	1.17738	0.993356	1.58748	1.33936	0.8437	0.313733	0.409078	0.972581	0.0949269	0.248267	0.17835	0.712611	0.357836	0.426571	0.170031	0.165351	0.445944
sll1721	pdhB	pyruvate dehydrogenase E1 component, beta subunit	Energy metabolism	Pyruvate dehydrogenase	7.0321	6.62857	6.75874	7.01929	6.36748	7.11078	6.73666	6.49162	7.20794	7.13624	6.35699	7.27066	1.01822	1.00389	1.08285	0.985932	1.06347	1.07865	0.925739	0.982599	0.728727	0.951307	0.821507	0.773054	0.745764	0.538483	0.361433	0.565954	0.349002	0.627108
slr1838	ccmK3	carbon dioxide concentrating mechanism protein CcmK homolog 3, putative carboxysome assembly protein	Photosynthesis and respiration	CO2 fixation	7.49493	8.02406	8.00562	7.63773	7.94146	7.30392	6.92419	7.48433	7.21921	7.25859	7.31551	7.4722	0.862244	0.645149	0.710659	0.748221	0.824197	1.10154	0.445436	0.056017	0.055988	0.162934	0.225572	0.467383	0.712611	0.174939	0.0888709	0.225757	0.156503	0.534013
slr1839	ccmK4	carbon dioxide concentrating mechanism protein CcmK homolog 4, putative carboxysome assembly protein	Photosynthesis and respiration	CO2 fixation	8.06815	8.69792	8.94448	8.76606	8.44168	8.3615	7.26858	7.58994	7.68708	7.71491	7.53879	8.12041	0.967877	0.481302	0.582846	0.497276	0.60219	1.21098	0.878319	0.0219917	0.0673907	0.00468746	0.026023	0.265737	0.739216	0.129779	0.0974218	0.0519871	0.0427549	0.467816
slr1840	-	hypothetical protein	Hypothetical		4.05301	5.25774	4.84011	5.65797	4.55025	5.93578	5.02769	5.46216	5.19155	4.54604	4.99159	5.17649	1.58489	1.42423	1.13899	0.898631	0.718656	0.799723	0.294518	0.245522	0.662998	0.744647	0.361195	0.226764	0.712611	0.286655	0.34255	0.501396	0.210737	0.45983
slr1841	-	probable porin; major outer membrane protein	Cell envelope	Membranes, lipoproteins, and porins	12.3217	12.0309	12.2115	12.452	12.2115	12.8894	12.2115	11.9555	12.0762	12.0762	12.1385	11.3639	1.25664	0.928537	0.796363	0.738906	0.633726	0.857654	0.201366	0.395432	0.279011	0.108257	0.107282	0.440957	0.712611	0.35298	0.204412	0.181586	0.0999668	0.525699
slr1842	cysK	cysteine synthase	Amino acid biosynthesis	Serine family / Sulfur assimilation	9.13728	8.35592	8.7325	8.62631	8.04086	8.78322	7.96771	8.47247	8.36431	8.77889	8.19456	9.05786	0.835994	0.720096	0.95608	0.861365	1.14365	1.32771	0.463634	0.157513	0.858137	0.474537	0.599646	0.24065	0.712611	0.239467	0.396569	0.399668	0.289448	0.462839
slr1843	zwf	glucose 6-phosphate dehydrogenase	Energy metabolism	Pentose phosphate pathway	7.84794	7.83151	8.37555	8.23994	7.50937	8.51499	7.55983	6.74257	7.88831	7.5258	6.54776	7.28198	1.04955	0.650027	0.535955	0.619341	0.510654	0.824512	0.851404	0.181486	0.0590492	0.20251	0.0821828	0.569573	0.738898	0.253241	0.090723	0.252	0.0846613	0.565188
slr1844	uvrA	excinuclease ABC subunit A	DNA replication, restriction, modification, recombination, and repair		6.06083	4.64579	7.00613	7.0724	4.95706	7.59559	7.67386	7.22217	8.2663	8.99404	6.75567	8.80346	1.55556	3.52232	4.85725	2.26435	3.12251	1.37899	0.5796	0.0724848	0.0830384	0.242882	0.202508	0.583159	0.713852	0.182653	0.109373	0.279392	0.147709	0.569186
sll1716	ISY523a	putative transposase [ISY523a: 967549 - 968419]	Other categories	Transposon-related functions	4.7365	4.39196	4.00812	3.99839	4.53065	4.10094	4.31233	5.05712	4.51653	4.95144	5.09834	4.62471	0.889541	1.18904	1.42666	1.33669	1.60381	1.19984	0.560244	0.460107	0.112365	0.203347	0.0338079	0.373515	0.71375	0.375967	0.124596	0.252413	0.0486655	0.505624
sll1715	-	hypothetical protein	Hypothetical		5.79828	5.96566	5.76727	4.99295	5.75359	5.2247	5.56426	6.30212	5.32627	5.68455	6.24524	6.04064	0.697377	0.924758	1.10681	1.32605	1.58711	1.19687	0.0897963	0.726026	0.449923	0.333041	0.0748641	0.48383	0.712611	0.467288	0.272883	0.330943	0.0797636	0.53768
sll1714	-	unknown protein	Unknown		5.06058	5.36199	5.37728	4.31878	5.54739	4.57612	4.58472	5.37038	4.28437	4.87644	5.30544	5.39685	0.730764	0.697309	0.950193	0.95422	1.30027	1.36266	0.308342	0.200588	0.7188	0.89791	0.404715	0.284253	0.712611	0.262596	0.358043	0.549054	0.225941	0.470471
sll1713	hisC	histidinol-phosphate aminotransferase	Amino acid biosynthesis	Aromatic amino acid family	5.26395	4.84346	5.2355	4.72287	4.42872	5.44536	4.95512	4.76621	4.9191	5.47627	4.36242	4.84135	0.841683	0.850181	0.857998	1.0101	1.01938	1.00919	0.494436	0.187619	0.562081	0.964669	0.953029	0.969793	0.712611	0.256008	0.31104	0.56769	0.379931	0.676299
sll1712	-	DNA binding protein HU	Translation	Nucleoproteins	9.49782	10.6188	10.3	10.1404	10.1173	10.1901	8.94448	9.23406	8.92141	8.94945	9.30755	9.02488	1.00723	0.464728	0.484678	0.461391	0.481198	1.04293	0.976671	0.0337287	0.0408049	0.000409651	0.000685359	0.703588	0.755697	0.146488	0.0771099	0.0279726	0.00996748	0.609357
slr1536	recQ	ATP-dependent DNA helicase RecQ	DNA replication, restriction, modification, recombination, and repair		4.93629	4.66501	5.02322	4.66123	4.83754	4.89828	5.80709	5.73854	5.37603	5.38495	5.67549	4.86732	0.948798	1.70021	1.35136	1.79196	1.42429	0.794821	0.588779	0.0111905	0.169823	0.00513559	0.107552	0.289482	0.714863	0.110439	0.156738	0.0547875	0.100137	0.471365
slr1537	-	unknown protein	Unknown		3.94736	4.08756	4.01705	3.67353	3.92917	3.96809	5.00113	3.68959	4.12172	4.32734	3.79546	3.8933	0.894781	1.19209	0.991747	1.33227	1.10837	0.831942	0.186988	0.549194	0.9468	0.355795	0.473404	0.560868	0.712611	0.409785	0.419594	0.341801	0.250334	0.562394
slr1538	cbiD	cobalamin biosynthesis protein D	Biosynthesis of cofactors, prosthetic groups, and carriers	Cobalamin, heme, phycobilin and porphyrin	4.07077	4.17001	3.79099	4.52087	4.05936	4.07255	4.1888	4.01373	4.18002	3.8971	4.14932	3.82034	1.15429	1.08442	0.962593	0.939473	0.833929	0.887656	0.33591	0.409203	0.733827	0.60788	0.222008	0.207712	0.712611	0.357836	0.362521	0.455012	0.154776	0.448172
slr1540	-	mRNA-binding protein	Translation	Nucleoproteins	5.83728	6.04898	5.53083	6.28516	5.86669	6.24694	6.00081	6.23961	6.50051	6.65756	6.11971	6.66039	1.25461	1.35781	1.59496	1.08226	1.27129	1.17466	0.179123	0.101671	0.0453041	0.593011	0.196939	0.370681	0.712611	0.2059	0.0812872	0.450064	0.145396	0.505624
slr1541	-	hypothetical protein	Hypothetical		6.14307	6.08935	6.05524	6.18344	5.90841	6.45369	6.71796	6.68931	6.84294	6.53701	6.54057	6.43917	1.0614	1.57373	1.32841	1.4827	1.25157	0.844114	0.618458	0.000259639	0.000614013	0.0258669	0.114499	0.0132866	0.714863	0.0443655	0.0181528	0.0962208	0.104163	0.445944
slr1543	-	DNA-damage-inducible protein F	DNA replication, restriction, modification, recombination, and repair		4.58389	4.37528	5.06417	4.85323	4.60533	4.83952	5.35083	4.17123	5.38495	4.58472	4.32879	4.20998	1.06554	1.22651	0.812282	1.15107	0.762322	0.662272	0.69761	0.54687	0.265665	0.644188	0.0457713	0.224385	0.714863	0.409623	0.197969	0.466745	0.0580569	0.45983
sll1468	crtR, bhy	beta-carotene hydroxylase	Biosynthesis of cofactors, prosthetic groups, and carriers	Carotenoid	5.02322	5.39989	6.38202	6.73788	5.11591	7.12843	5.61594	5.30339	6.25943	6.65283	5.22654	6.40343	1.6537	1.09016	1.40694	0.659227	0.850782	1.29058	0.380738	0.813083	0.456316	0.424971	0.773473	0.519797	0.712611	0.490928	0.275813	0.376819	0.337305	0.548185
ssr2595	hliB, scpD	high light-inducible polypeptide HliB, CAB/ELIP/HLIP superfamily	Other categories	Adaptations and atypical conditions	7.05339	7.64295	8.09774	9.56745	7.99813	9.06314	9.6566	8.84152	9.67545	10.4036	9.95233	10.2409	2.42538	3.46573	6.06671	1.42894	2.50134	1.75048	0.0817516	0.0117962	0.00139876	0.392754	0.0513839	0.0570345	0.712611	0.111389	0.0209858	0.35893	0.0622289	0.445944
slr1544	-	unknown protein	Unknown		6.56341	6.69828	7.06639	8.57353	6.93686	8.1738	8.96271	8.56263	8.90726	9.84599	9.63915	9.64841	2.17152	4.09778	7.64841	1.88706	3.52214	1.86647	0.0955974	0.000482106	5.83323e-05	0.14583	0.021712	0.00318316	0.712611	0.053818	0.00928703	0.21351	0.0396293	0.445944
slr1545	sigG, rpoE	RNA polymerase ECF-type (group 3) sigma-E factor	Transcription	RNA synthesis, modification, and DNA transcription	11.4027	11.1901	10.853	10.2611	11.1749	10.8131	10.5841	10.1731	10.0953	9.67044	10.3	9.66188	0.758428	0.549257	0.414324	0.724204	0.546292	0.754335	0.267794	0.0172324	0.00867469	0.202719	0.0620113	0.192888	0.712611	0.118676	0.0349159	0.252	0.0705921	0.445944
slr1546	-	hypothetical protein	Hypothetical		7.88542	8.56918	8.1738	7.38956	8.40332	7.32444	6.72825	7.08608	6.20289	6.37839	7.33808	6.22519	0.705298	0.344587	0.338624	0.488569	0.480115	0.982695	0.278045	0.00902325	0.0175585	0.075603	0.0984033	0.95636	0.712611	0.109352	0.049587	0.15261	0.0949186	0.674656
slr1547	-	hypothetical protein	Hypothetical		7.92894	8.14036	7.72361	7.36071	7.61535	7.65348	7.00253	7.41302	6.82369	7.54715	7.63284	7.22961	0.764299	0.554314	0.72643	0.725258	0.950452	1.3105	0.0625392	0.0159057	0.0550068	0.0784829	0.65736	0.141324	0.712611	0.117883	0.0882791	0.156068	0.304861	0.445944
sll1466	-	probable glycosyltransferase	Other categories	Other	5.57153	4.10938	4.20338	4.79254	3.56035	5.4017	5.65454	4.78935	6.56189	5.88619	4.56984	5.20355	0.970476	2.05694	1.50709	2.11951	1.55294	0.732686	0.954918	0.209512	0.384387	0.219507	0.391551	0.520281	0.752743	0.266601	0.24966	0.263696	0.220472	0.548254
ssl2823	-	hypothetical protein	Hypothetical		5.61963	7.07059	6.96913	7.33273	6.74699	6.53701	5.06923	6.11763	5.11892	5.62304	6.20289	6.28396	1.24758	0.460778	0.699072	0.369338	0.560344	1.51715	0.575945	0.125752	0.370052	0.0260107	0.0574321	0.207076	0.713852	0.22273	0.244221	0.0963329	0.0674322	0.448172
sll1463	ftsH	cell division protein FtsH	Cellular processes	Cell division	5.5216	5.50379	5.7478	5.71225	5.06923	5.12628	6.60423	6.17057	5.96977	6.23658	5.70959	5.92564	0.818766	1.57694	1.28896	1.92599	1.57427	0.817381	0.259958	0.031774	0.100218	0.0272382	0.0629244	0.29518	0.712611	0.143955	0.118122	0.0978869	0.0709806	0.471691
sll1462	hypE	putative hydrogenase expression/formation protein HypE	Other categories	Hydrogenase	4.93936	4.92747	4.69534	4.97526	4.91126	4.78654	4.37329	4.69083	4.76899	4.78812	4.28607	4.53065	1.02595	0.844975	0.801564	0.823602	0.78129	0.948625	0.722139	0.168446	0.125718	0.103202	0.083432	0.707558	0.717136	0.245832	0.13349	0.177182	0.0856207	0.610733
sll1461	-	hypothetical protein	Hypothetical		5.53406	5.88306	5.73726	5.9639	5.71534	5.64457	5.96253	5.41861	5.825	5.73603	5.38146	5.55722	1.03992	1.01203	0.895094	0.973179	0.86073	0.884452	0.707398	0.932747	0.328924	0.846399	0.199432	0.410003	0.717136	0.524307	0.226332	0.530647	0.146392	0.516014
sll1459	-	stationary-phase survival protein SurE homolog	Other categories	Other	4.91695	4.97095	4.99159	5.63691	4.79368	5.32977	5.10587	4.7365	5.79616	5.4827	4.59726	5.79324	1.22571	1.19169	1.25809	0.972247	1.02642	1.05572	0.30096	0.462002	0.408389	0.923343	0.93522	0.876965	0.712611	0.376199	0.257959	0.557329	0.37591	0.659677
slr1549	def, fms	polypeptide deformylase	Translation	Protein modification and translation factors	7.14513	7.58994	7.10049	7.54715	7.73624	7.12295	7.3917	7.844	7.5238	7.57732	8.12605	8.21776	1.14097	1.23797	1.6191	1.08502	1.41906	1.30786	0.471181	0.20925	0.0519292	0.629409	0.134734	0.183195	0.712611	0.266601	0.0859813	0.462412	0.114945	0.445944
ssr2611	-	hypothetical protein	Hypothetical		6.96716	7.0321	7.29936	7.50937	6.74026	7.35704	6.40636	5.95673	6.97974	6.4788	5.83886	7.01257	1.07377	0.636428	0.634579	0.592704	0.590982	0.997094	0.709014	0.105685	0.137589	0.11664	0.139883	0.993007	0.717136	0.207624	0.140532	0.18933	0.11751	0.682898
slr1550	lysS, herC	lysyl-tRNA synthetase	Translation	Aminoacyl tRNA synthetases and tRNA modification	5.85321	5.80065	6.0809	6.32909	5.51059	6.61732	5.49416	5.4897	6.21596	6.37241	5.2801	6.68	1.1816	0.883736	1.1481	0.747913	0.971645	1.29914	0.520825	0.524778	0.669568	0.364561	0.942305	0.482745	0.712611	0.401413	0.34457	0.345247	0.377485	0.53768
sll1457	rfbJ	probable glycosyltransferase	Cell envelope	Surface polysaccharides, lipopolysaccharides and antigens	4.23714	4.13779	4.4761	4.53707	3.88939	5.1122	3.59877	3.70421	4.36698	4.10474	4.02146	4.32157	1.17219	0.76118	0.911036	0.649364	0.777206	1.19687	0.566319	0.205314	0.374029	0.218622	0.374754	0.36934	0.71375	0.265301	0.245816	0.263425	0.214916	0.505624
sll1456	-	unknown protein	Unknown		4.15449	4.66123	4.7258	5.11073	4.18471	4.89699	4.05087	3.95977	3.91842	3.88715	3.90063	3.99655	1.16229	0.68897	0.666312	0.592769	0.573275	0.967113	0.550401	0.0437624	0.0333692	0.0558544	0.0465846	0.407049	0.71375	0.162791	0.0706666	0.134197	0.0586364	0.514495
slr1552	-	unknown protein	Unknown		4.02271	3.70421	4.49038	4.37329	4.31022	4.45565	3.61877	3.8766	3.75134	4.06069	4.17386	4.73875	1.23738	0.799112	1.19086	0.645808	0.962402	1.49023	0.256201	0.249147	0.461893	0.00180047	0.808798	0.0609257	0.712611	0.288112	0.278025	0.0394423	0.345899	0.445944
sll1454	narB	ferredoxin-nitrate reductase	Amino acid biosynthesis	Glutamate family / Nitrogen assimilation	3.75706	4.84011	4.9827	4.94051	4.34708	4.29186	4.19908	4.65383	4.25039	5.04903	3.67353	4.93793	0.999904	0.895734	1.0188	0.89582	1.0189	1.1374	0.999764	0.71997	0.965664	0.563812	0.95847	0.709395	0.760775	0.465325	0.42467	0.436297	0.381159	0.611618
sll1453	nrtD	nitrate/nitrite transport system ATP-binding protein	Transport and binding proteins		5.3383	7.31551	6.59025	7.35475	6.90653	6.11971	5.28674	6.22021	5.42428	6.88676	5.11591	6.16657	1.30042	0.586033	0.780098	0.450649	0.599882	1.33115	0.60754	0.299063	0.667196	0.0681909	0.305679	0.523326	0.714863	0.308902	0.344044	0.147161	0.189405	0.54947
sll1452	nrtC	nitrate/nitrite transport system ATP-binding protein	Transport and binding proteins		6.984	8.01467	7.53508	8.55521	7.60075	7.40242	6.94848	7.24685	6.66596	8.10074	5.75856	7.03405	1.26711	0.679484	0.684537	0.536248	0.540236	1.00744	0.502513	0.178165	0.500756	0.0842854	0.310037	0.988507	0.712611	0.250283	0.29125	0.159146	0.191461	0.682069
sll1451	nrtB	nitrate/nitrite transport system permease protein	Transport and binding proteins		7.87136	9.37617	8.74519	9.64841	8.83726	8.84152	7.84176	8.01184	8.01467	9.04755	6.96216	8.1702	1.36115	0.612104	0.657804	0.449697	0.483272	1.07466	0.434723	0.182817	0.463095	0.0138906	0.188174	0.872468	0.712611	0.254355	0.278617	0.0764996	0.141575	0.658751
sll1450	nrtA	nitrate/nitrite transport system substrate-binding protein	Transport and binding proteins		8.02565	8.931	8.50534	9.67044	8.51499	8.83726	7.55378	7.53665	8.19686	9.39607	6.82846	8.13211	1.43419	0.60504	0.774615	0.421869	0.540107	1.28027	0.295176	0.0999695	0.663649	0.0377063	0.338006	0.668441	0.712611	0.204721	0.342632	0.112717	0.201913	0.595662
slr1748	-	probable phosphoglycerate mutase	Other categories	Other	6.53905	6.03025	6.3805	6.99681	6.39256	6.51607	6.14055	5.86265	5.71225	5.95539	6.06967	6.14478	1.24707	0.751868	0.835095	0.602905	0.669643	1.11069	0.251491	0.103476	0.179676	0.0306684	0.0396457	0.330946	0.712611	0.206413	0.161115	0.102606	0.053039	0.484986
ssl3177	repA	hypothetical protein	Hypothetical		9.60316	8.49147	9.03677	9.32836	8.67623	9.49782	8.58954	8.35592	8.54919	8.57353	8.40625	8.7325	1.0895	0.685114	0.720444	0.628833	0.66126	1.05157	0.776437	0.17253	0.230181	0.06211	0.0895989	0.573873	0.723217	0.24828	0.182892	0.140733	0.0890359	0.566029
sll1633	ftsZ	cell division protein FtsZ	Cellular processes	Cell division	7.99813	8.2539	8.50178	8.39819	8.2663	8.50764	7.66674	7.86191	7.55378	8.06261	7.83151	7.89544	1.10148	0.679656	0.800285	0.61704	0.726556	1.17749	0.436011	0.0311382	0.116429	0.00361697	0.00930783	0.106068	0.712611	0.143955	0.127072	0.0486926	0.0257692	0.445944
sll1632	-	hypothetical protein	Hypothetical		7.26185	7.27066	6.41313	6.09643	7.13927	6.42055	6.23838	6.77348	6.21889	6.28231	6.97033	6.38885	0.742367	0.672857	0.739838	0.906368	0.996593	1.09955	0.363305	0.165549	0.288852	0.711991	0.990155	0.651135	0.712611	0.24394	0.209353	0.491539	0.388545	0.590053
slr1751	prc, tsp	periplasmic carboxyl-terminal protease	Translation	Degradation of proteins, peptides, and glycopeptides	10.6567	10.1901	9.9324	10.6027	10.2256	10.183	11.1526	12.0762	11.3639	11.4808	11.3194	11.7426	1.05509	2.41359	2.38592	2.28757	2.26135	0.988534	0.772801	0.0222621	0.00690445	0.0182082	0.00292209	0.959165	0.723217	0.129779	0.0324918	0.0828273	0.0141486	0.675336
slr1752	-	hypothetical protein	Hypothetical		7.93553	8.69294	8.41391	9.19384	8.60499	8.68135	8.65047	8.7325	8.75335	8.85211	8.78322	8.97532	1.39403	1.28757	1.4367	0.923629	1.0306	1.11582	0.171711	0.177915	0.0837665	0.574091	0.832947	0.0699649	0.712611	0.250152	0.109652	0.44065	0.351142	0.445944
sll1144	-	hypothetical protein	Hypothetical		4.00147	3.82367	4.93114	4.04897	4.00259	3.82793	4.00812	4.13303	4.72069	4.08399	3.97674	4.31739	0.816619	1.02469	0.916334	1.2548	1.12211	0.894255	0.450564	0.935361	0.742392	0.227233	0.241507	0.541065	0.712611	0.525037	0.36452	0.26929	0.162223	0.557204
slr1218	ycf39	hypothetical protein YCF39	Hypothetical		5.60009	5.79828	5.44536	5.15596	5.38146	4.9499	4.72069	5.6872	4.6739	4.5285	4.40335	4.91126	0.730962	0.665585	0.499929	0.91056	0.683933	0.751112	0.0485127	0.164549	0.0055335	0.721233	0.0498252	0.319872	0.712611	0.243502	0.0298941	0.494498	0.0612981	0.481033
slr1219	ureE	urease accessory protein E	Central intermediary metabolism	Other	5.09316	5.05178	5.12814	5.02322	5.09316	5.28502	4.50505	4.46386	4.26797	4.52254	4.66747	4.44402	1.03009	0.624714	0.68475	0.606464	0.664747	1.0961	0.626683	0.000886614	0.00138169	0.00253102	0.00446506	0.248674	0.714863	0.0615168	0.0209858	0.0435175	0.0177782	0.462839
slr1220	-	hypothetical protein	Hypothetical		5.27883	6.0667	6.79275	6.95191	6.21745	7.03405	5.50778	5.28899	5.89243	6.08935	5.15143	6.01996	1.61147	0.715474	0.816477	0.443988	0.506666	1.14117	0.247194	0.363435	0.611154	0.0202539	0.0693697	0.614664	0.712611	0.339767	0.325545	0.0878661	0.0755859	0.580339
slr1222	-	unknown protein	Unknown		4.68317	4.5415	5.21436	5.52562	4.71366	5.70439	4.88624	5.226	5.55041	6.4722	5.04405	6.30836	1.41573	1.32673	2.18635	0.937131	1.54433	1.64793	0.243795	0.21967	0.0850297	0.807614	0.313723	0.215536	0.712611	0.274086	0.110362	0.520681	0.192807	0.450332
sll1143	uvrD, mutU	ATP-dependent helicase PcrA	DNA replication, restriction, modification, recombination, and repair		4.66038	4.50741	4.91126	5.23639	4.58793	5.06058	4.72419	4.81699	5.25454	5.69154	4.82026	5.49116	1.20465	1.18008	1.55974	0.979606	1.29476	1.32172	0.301457	0.301389	0.0903701	0.912281	0.317964	0.264149	0.712611	0.309653	0.113737	0.55365	0.194675	0.467134
sll1142	-	hypothetical protein	Hypothetical		6.11304	6.50212	6.10704	6.16315	6.13434	5.99752	6.02524	5.99916	5.4983	5.29643	6.02698	5.34044	0.906015	0.757945	0.621525	0.83657	0.685999	0.820013	0.367649	0.137271	0.064051	0.223579	0.0879375	0.382592	0.712611	0.229399	0.0949391	0.267262	0.0885308	0.507468
slr1223	sulA, rcp	hypothetical protein	Hypothetical		4.7403	4.87055	4.97526	5.00335	4.78074	4.94709	4.60663	4.5572	5.11313	4.77921	4.72978	4.95999	1.03409	0.93106	0.973299	0.900369	0.941215	1.04537	0.638603	0.616718	0.709398	0.469697	0.417434	0.754284	0.714863	0.432036	0.356146	0.396971	0.230231	0.621375
slr1224	lacK	ATP-binding protein of sugar ABC transporter	Transport and binding proteins		8.21578	7.57199	8.19265	8.14036	7.52931	8.49147	8.34908	7.94785	8.2023	8.37555	7.5564	7.71264	1.04264	1.12735	0.925337	1.08125	0.887496	0.820806	0.872214	0.513079	0.749958	0.730117	0.671505	0.362009	0.739079	0.396124	0.366631	0.498192	0.30849	0.503947
slr1225	spkF, pknF	serine/threonine kinase	Regulatory functions		4.00474	3.79991	4.22938	3.82367	3.8379	4.23382	4.38709	4.22938	4.34708	4.4499	4.34708	3.68959	0.968475	1.23957	1.11022	1.27992	1.14636	0.895651	0.812961	0.0798974	0.60425	0.0668632	0.511019	0.54835	0.726961	0.188614	0.32364	0.146189	0.262999	0.557921
sll1138	-	hypothetical protein	Hypothetical		4.54604	5.063	4.86243	4.80425	5.31879	4.69083	5.61963	5.11073	5.24445	4.9037	5.39551	4.50875	1.08233	1.41531	1.08085	1.30766	0.998634	0.763683	0.665416	0.0793394	0.725197	0.190847	0.995393	0.262256	0.714863	0.187574	0.360476	0.243401	0.390069	0.467134
slr1226	purC	phosphoribosyl aminoidazole succinocarboxamide synthetase	Purines, pyrimidines, nucleosides, and nucleotides	Purine ribonucleotide biosynthesis	4.53065	4.90597	5.20496	5.65454	4.46386	5.34044	4.06627	4.72161	4.42276	5.00513	4.84346	4.97336	1.20783	0.718481	1.04256	0.594851	0.863163	1.45106	0.539158	0.15426	0.779997	0.136837	0.586776	0.05172	0.712611	0.23739	0.374632	0.20712	0.28563	0.445944
slr1227	IAP75	chloroplastic outer envelope membrane protein homolog	Cell envelope	Membranes, lipoproteins, and porins	6.23367	6.40006	7.31112	7.12466	6.16315	7.07588	5.84186	4.77921	5.62883	5.68239	5.01355	5.11313	1.10161	0.425831	0.384594	0.386553	0.34912	0.903162	0.775776	0.0575268	0.0250005	0.0383086	0.0155967	0.722591	0.723217	0.175142	0.058751	0.113487	0.0326483	0.614488
slr1228	prfC, tos	peptide-chain-release factor 3	Translation	Protein modification and translation factors	6.11534	6.25943	6.34114	6.12307	6.23658	6.25943	6.58507	6.73475	6.52961	6.80178	6.72933	6.61279	0.977877	1.29939	1.39088	1.32879	1.42234	1.07041	0.701414	0.0137451	0.00519689	0.00527838	0.00184368	0.299237	0.714863	0.112392	0.0291829	0.0548068	0.0122592	0.472381
slr1229	-	sulfate permease	Transport and binding proteins		4.05087	4.52254	4.44017	5.15898	5.08515	4.11507	4.14932	5.30544	4.21848	4.14932	5.85773	5.22654	1.36466	1.16464	1.67018	0.85343	1.22388	1.43407	0.288103	0.613173	0.227448	0.67315	0.653357	0.451179	0.712611	0.430786	0.181399	0.475663	0.304861	0.530135
sll1135	-	unknown protein	Unknown		5.10448	5.71362	3.91055	4.2565	5.45025	4.05301	3.85068	4.29864	4.13303	3.61877	4.28724	3.85068	0.799427	0.568238	0.50325	0.710807	0.629514	0.885632	0.662235	0.209244	0.154209	0.33999	0.234846	0.498341	0.714863	0.266601	0.149249	0.334516	0.160037	0.541041
slr1232	-	unknown protein	Unknown		7.64295	7.06938	6.59242	6.4804	7.11538	6.46451	7.69583	7.67386	7.28198	7.39788	7.42364	6.6058	0.750113	1.36507	1.02873	1.81982	1.37143	0.753606	0.326961	0.247804	0.924553	0.0269319	0.255333	0.245595	0.712611	0.287902	0.414057	0.0975683	0.168812	0.462839
ssr2047	-	hypothetical protein	Hypothetical		9.7892	9.61177	9.08117	9.13022	9.9324	9.45282	10.7059	11.2194	10.4889	10.9447	11.4808	11.0187	1.00773	2.48056	3.1471	2.46154	3.12296	1.2687	0.973605	0.0124701	0.00364038	0.0150391	0.00461701	0.278321	0.755318	0.111733	0.0258204	0.0794338	0.0179645	0.470471
slr1233	frdA	succinate dehydrogenase flavoprotein subunit	Energy metabolism	TCA cycle	6.59242	6.81437	5.63309	5.7478	6.44156	5.71726	6.28008	5.23996	6.22519	4.84346	5.48072	5.37289	0.769636	0.741466	0.461925	0.963398	0.600186	0.622989	0.432042	0.433	0.05403	0.902527	0.074909	0.155827	0.712611	0.367355	0.0877122	0.550536	0.0797636	0.445944
ssr2049	-	unknown protein	Unknown		5.13326	6.21093	6.11534	6.02417	6.07536	5.95492	5.52957	6.04294	5.36011	5.9198	5.92395	5.60991	1.14735	0.885377	0.998645	0.771669	0.870391	1.12793	0.597395	0.683958	0.995922	0.146941	0.141937	0.492402	0.714863	0.452789	0.43219	0.213947	0.118269	0.539193
slr1234	-	protein kinase C inhibitor	Regulatory functions		7.96407	8.29924	8.07279	7.98751	8.18013	8.23459	7.59832	8.08463	7.54081	8.18013	8.21018	8.17643	1.0154	0.773365	1.05474	0.761638	1.03874	1.36383	0.867483	0.135521	0.482022	0.104985	0.508971	0.0606647	0.738911	0.228614	0.285552	0.178771	0.262696	0.445944
slr1235	-	hypothetical protein	Hypothetical		5.66595	5.36751	5.71726	6.56734	5.55153	6.41124	6.56954	5.7602	6.96446	6.99499	5.95374	7.11278	1.50852	1.79979	2.1489	1.19308	1.42451	1.19397	0.150519	0.0842008	0.0453202	0.620058	0.352089	0.643077	0.712611	0.191411	0.0812872	0.459026	0.207208	0.58679
slr1236	-	hypothetical protein	Hypothetical		5.54529	5.61404	6.17413	5.18785	6.06967	4.34029	4.98059	5.2247	4.76696	5.00757	5.56674	5.57599	0.669637	0.579519	0.760813	0.865424	1.13616	1.31283	0.342362	0.0301457	0.223224	0.707058	0.747318	0.162678	0.712611	0.143945	0.179888	0.48918	0.330149	0.445944
ssl2250	-	bacterioferritin-associated ferredoxin	Other categories	Drug and analog sensitivity	8.74519	8.33717	8.73665	8.30156	9.09999	8.11857	9.08117	8.84786	8.2901	8.47247	9.18385	8.63269	0.933272	1.09685	1.11471	1.17528	1.19441	1.01628	0.777772	0.647863	0.570803	0.574764	0.527052	0.945224	0.723217	0.442775	0.313775	0.440751	0.268354	0.673434
sll1132	-	unknown protein	Unknown		4.69941	3.9646	4.28607	4.83105	4.27219	4.47741	4.55367	4.29654	4.16451	3.9323	4.09836	4.67709	1.15684	1.01505	0.945548	0.877434	0.817356	0.93153	0.476849	0.933172	0.80737	0.397345	0.355208	0.706583	0.712611	0.524319	0.381002	0.361974	0.208618	0.610498
sll1131	-	unknown protein	Unknown		6.50405	6.30519	6.73155	6.83285	6.16897	6.79275	6.11534	6.73666	5.93887	7.08285	6.70348	6.82044	1.06039	0.840911	1.27927	0.793022	1.20642	1.52129	0.749921	0.409286	0.0998809	0.359618	0.32666	0.0857484	0.721721	0.357836	0.117918	0.344025	0.198007	0.445944
sll1130	-	unknown protein	Unknown		10.9447	11.2481	11.2761	10.8293	10.9002	11.1016	11.0834	10.8438	10.8656	10.9689	10.6027	10.9689	0.862986	0.855372	0.806939	0.991177	0.935054	0.943377	0.187294	0.15992	0.128202	0.914462	0.545335	0.590676	0.712611	0.241085	0.135172	0.554577	0.273938	0.570998
ssl2245	-	unknown protein	Unknown		11.9555	11.7724	11.7724	11.299	11.3194	11.7724	11.7974	11.3194	11.7974	11.6172	11.299	11.6172	0.773883	0.873367	0.799829	1.12855	1.03353	0.915799	0.0899905	0.31614	0.0579995	0.475753	0.81211	0.543621	0.712611	0.3171	0.0895854	0.400295	0.346455	0.557735
sll1129	todF	2-hydroxy-6-oxohepta-2,4-dienoate hydrolase	Other categories	Other	4.12646	4.31539	5.25167	5.68455	3.95768	3.86429	4.11823	5.11454	4.04594	5.9881	4.7403	5.80065	0.957713	0.908607	1.92543	0.948726	2.01044	2.1191	0.932014	0.791714	0.144128	0.91706	0.227765	0.105318	0.746253	0.486755	0.144318	0.555782	0.157079	0.445944
ssr2060	-	unknown protein	Unknown		4.36411	5.0203	5.27353	4.88685	4.28132	4.99295	4.0742	4.04242	3.9843	3.82793	3.99342	3.97481	0.891552	0.553885	0.516226	0.621259	0.57902	0.93201	0.660835	0.0351626	0.025903	0.0370526	0.0257857	0.15795	0.714863	0.14815	0.0598764	0.112077	0.0425821	0.445944
ssr2061	grxC	glutaredoxin	Biosynthesis of cofactors, prosthetic groups, and carriers	Thioredoxin, glutaredoxin, and glutathione	6.01996	6.48852	7.21921	7.34668	6.64929	6.99681	6.27184	6.24391	6.52427	7.2641	6.38748	7.31551	1.3395	0.853095	1.33157	0.636874	0.99408	1.56088	0.35428	0.559074	0.420743	0.0417065	0.982267	0.110275	0.712611	0.413433	0.263078	0.118067	0.387032	0.445944
slr1238	gshB	glutathione synthetase	Biosynthesis of cofactors, prosthetic groups, and carriers	Thioredoxin, glutaredoxin, and glutathione	7.24685	6.43316	7.17954	7.49048	7.03035	7.818	7.46461	7.64042	8.27417	8.56918	7.49048	8.38449	1.40746	1.78991	2.28924	1.27173	1.6265	1.27897	0.227976	0.0790603	0.0475965	0.359824	0.157293	0.43952	0.712611	0.187191	0.0830057	0.344025	0.126452	0.525666
ssr2062	-	hypothetical protein	Hypothetical		10.2256	10.5097	9.35654	8.28361	10.3722	8.23205	9.73067	9.28031	8.63879	7.92102	9.21387	6.8991	0.476984	0.568792	0.246681	1.19248	0.517168	0.433692	0.245626	0.158161	0.0553863	0.758943	0.383308	0.179115	0.712611	0.239922	0.0885119	0.50414	0.21788	0.445944
sll1127	menB	1,4-dihydroxy-2-naphthoate synthase	Biosynthesis of cofactors, prosthetic groups, and carriers	Menaquinone and ubiquinone	5.07421	5.12177	5.72968	5.73355	5.17225	5.14374	5.03611	4.53456	5.164	4.74418	4.35477	4.56042	1.02904	0.759438	0.59237	0.73801	0.575656	0.780011	0.891924	0.23652	0.0342072	0.181891	0.0231655	0.182618	0.740337	0.28424	0.0713825	0.237332	0.0410263	0.445944
slr1239	pntA	pyridine nucleotide transhydrogenase alpha subunit	Biosynthesis of cofactors, prosthetic groups, and carriers	Nicotinate and nicotinamide	8.71847	9.30103	8.29924	7.73994	8.38845	7.86191	8.29924	7.55378	8.06633	7.27583	7.46461	7.24026	0.583925	0.574431	0.367035	0.983741	0.628565	0.638954	0.0921996	0.0932468	0.00839356	0.940312	0.0336115	0.0488938	0.712611	0.199917	0.0347099	0.562809	0.0484493	0.445944
slr1240	-	unknown protein	Unknown		4.67243	5.84186	4.79368	4.70814	5.16549	4.39355	5.13016	5.09988	4.33107	4.59535	5.03474	4.89416	0.786256	0.841511	0.834371	1.07028	1.0612	0.991516	0.468519	0.61269	0.542794	0.790125	0.757236	0.968417	0.712611	0.430786	0.305096	0.514559	0.332871	0.676285
slr1241	-	hypothetical protein	Hypothetical		6.70742	6.68729	5.90679	5.19998	6.19418	5.55216	6.20583	7.36071	5.73355	6.86768	7.1518	7.08108	0.580327	0.999671	1.51538	1.7226	2.61126	1.51588	0.116202	0.999354	0.096418	0.236688	0.0102959	0.288507	0.712611	0.54208	0.116293	0.275364	0.0268948	0.470919
slr1434	pntB	pyridine nucleotide transhydrogenase beta subunit	Biosynthesis of cofactors, prosthetic groups, and carriers	Nicotinate and nicotinamide	6.57592	6.45939	6.72409	6.23658	6.29478	5.83886	6.44919	6.07129	6.16049	5.9639	5.87257	5.84543	0.725446	0.779449	0.618781	1.07444	0.852966	0.79387	0.046374	0.0590074	0.0012112	0.601822	0.195222	0.049523	0.712611	0.175142	0.0209858	0.4527	0.144221	0.445944
slr1435	pmbA	PmbA protein homolog	Translation	Protein modification and translation factors	4.0444	5.07936	5.51867	5.64613	4.7523	5.38691	4.91695	4.81117	4.85703	5.349	4.74294	5.27103	1.30222	0.986854	1.18114	0.757826	0.907022	1.19687	0.497641	0.967329	0.640839	0.208769	0.688709	0.24991	0.712611	0.534202	0.334918	0.256798	0.312529	0.462839
slr1436	-	unknown protein	Unknown		4.21619	3.99655	4.32454	7.21921	4.18646	4.11195	11.2194	4.14756	10.4367	5.05712	4.5623	4.46631	1.99094	21.4382	1.43013	10.7679	0.718322	0.0667097	0.388616	0.119639	0.0671618	0.236021	0.67005	0.156969	0.712611	0.219206	0.097207	0.274965	0.30819	0.445944
slr1437	-	unknown protein	Unknown		7.86191	9.03677	7.06126	5.96707	8.23205	5.82939	7.36866	7.89253	6.4804	6.09731	8.01467	5.85144	0.403188	0.598968	0.397169	1.48558	0.985071	0.663089	0.246998	0.35427	0.209848	0.552328	0.9843	0.499079	0.712611	0.334135	0.173444	0.432136	0.387329	0.541041
slr1438	-	hypothetical protein	Hypothetical		4.75762	5.86963	4.69941	4.53456	4.68908	3.98712	4.33697	4.02146	4.41512	4.32048	4.16602	4.10586	0.613315	0.554387	0.531656	0.903919	0.866858	0.958999	0.181243	0.100062	0.0775955	0.583381	0.406348	0.680474	0.712611	0.204721	0.105589	0.444945	0.226524	0.600458
sll1362	ileS	isoleucyl-tRNA synthetase	Translation	Aminoacyl tRNA synthetases and tRNA modification	4.71692	5.04903	5.15898	5.56487	5.50379	5.22148	5.02129	5.87095	4.8367	5.59358	5.90679	4.97095	1.37085	1.20414	1.42945	0.878391	1.04275	1.18711	0.055253	0.480737	0.166767	0.606948	0.847611	0.588081	0.712611	0.383137	0.155495	0.455012	0.354464	0.569582
ssr2406	-	unknown protein	Unknown		6.66357	6.8462	6.6459	6.60022	6.53701	6.37839	5.78673	6.58507	5.85408	6.2268	6.45543	6.71494	0.862531	0.640263	0.839245	0.742307	0.973003	1.31078	0.0810829	0.0711303	0.177879	0.178766	0.81229	0.252085	0.712611	0.182653	0.160014	0.235101	0.346455	0.462839
sll1360	dnaX, dnaZ	DNA polymerase III subunit gamma/tau [Contains: Ssp dnaX intein]	DNA replication, restriction, modification, recombination, and repair		3.95607	3.75706	4.33107	4.38637	4.38256	4.44799	3.7129	4.26129	4.4761	3.92377	4.01076	4.15814	1.31122	1.09837	1.01126	0.837673	0.77124	0.920694	0.0825105	0.657116	0.933394	0.325504	0.00637114	0.641813	0.712611	0.444928	0.416698	0.326321	0.0206904	0.586724
slr1440	-	hypothetical protein	Hypothetical		4.60193	4.43069	4.29364	4.10586	4.25197	4.12526	5.23098	4.89033	5.08313	4.85323	4.97211	4.30009	0.822989	1.54335	1.20279	1.87529	1.46149	0.779341	0.0486442	0.00924888	0.302809	0.00112868	0.0612312	0.191893	0.712611	0.109352	0.214267	0.0359844	0.0699614	0.445944
sll1358	-	putative oxalate decarboxylase, periplasmic protein	Hypothetical		5.60753	6.12307	5.16803	3.79099	5.42544	4.01373	4.3612	5.37861	4.39002	3.99342	5.24299	3.96616	0.428442	0.527434	0.425721	1.23105	0.993648	0.807155	0.103284	0.100376	0.0706861	0.649439	0.989597	0.596247	0.712611	0.204798	0.100257	0.468223	0.388516	0.57358
sll1356	glgP, glgY	glycogen phosphorylase	Central intermediary metabolism	Polysaccharides and glycoproteins	5.31495	5.46083	4.83352	4.74294	4.92747	4.50938	5.55722	5.81211	5.58242	5.00887	5.32526	5.12299	0.718718	1.36366	0.965451	1.89735	1.3433	0.707985	0.101424	0.0957338	0.821752	0.00316085	0.0490142	0.0154763	0.712611	0.201375	0.385837	0.0474506	0.0608393	0.445944
slr1441	-	hypothetical protein	Hypothetical		4.29364	3.96616	5.27883	7.10049	4.17228	5.21344	4.04242	4.85703	5.79146	5.94055	4.77322	4.88461	1.97592	1.30504	1.60947	0.660471	0.814541	1.23327	0.356467	0.581347	0.274106	0.579918	0.767253	0.654918	0.712611	0.419409	0.202097	0.4437	0.335482	0.590403
sll1355	-	hypothetical protein	Hypothetical		4.78313	5.02322	4.48121	4.06944	5.42978	4.07824	4.81699	4.87055	4.62471	4.08285	5.12628	5.07296	0.848685	1.00572	0.998737	1.18503	1.1768	0.993056	0.646714	0.964475	0.99634	0.621227	0.699034	0.978299	0.714863	0.533868	0.432224	0.459026	0.316218	0.679103
slr1442	-	hypothetical protein	Hypothetical		6.04064	6.99117	6.68069	7.01043	6.97974	6.67877	6.13068	5.36613	6.40006	5.5885	5.66595	5.75221	1.2473	0.657375	0.535163	0.527037	0.429056	0.814091	0.346634	0.220654	0.0335971	0.0476522	0.000459407	0.397144	0.712611	0.274456	0.0706666	0.124545	0.00886207	0.510056
slr1443	spkE, pknG	serine/threonine kinase	Regulatory functions		4.27784	6.0514	3.74333	5.26607	3.88336	4.63318	4.20338	4.30889	4.62629	3.79546	3.82034	3.81115	0.935199	0.805896	0.542663	0.861737	0.580265	0.673366	0.910098	0.683268	0.274816	0.635666	0.120924	0.0109737	0.742244	0.452789	0.202097	0.464361	0.107878	0.445944
ssr2422	-	unknown protein	Unknown		5.08515	5.45296	5.25318	5.0102	5.34399	5.11591	5.45631	5.78842	5.09398	5.41138	5.84186	5.07421	0.928476	1.13483	1.13188	1.22225	1.21907	0.997403	0.501055	0.466485	0.508205	0.26471	0.304785	0.990599	0.712611	0.377583	0.293421	0.292246	0.189077	0.68255
sll1354	recJ	single-strand-DNA-specific exonuclease RecJ	DNA replication, restriction, modification, recombination, and repair		4.20338	4.26267	3.99458	4.36698	4.22938	4.66367	5.25635	5.20192	4.93114	5.72237	5.24956	5.31633	1.20286	1.96736	2.42146	1.63557	2.01309	1.23082	0.153962	0.00164963	0.00163577	0.012086	0.00669134	0.168948	0.712611	0.080335	0.021099	0.0746805	0.0211138	0.445944
sll1353	hik15	two-component sensor histidine kinase	Regulatory functions		4.53456	4.88205	4.03663	4.14756	4.52087	4.30328	4.93465	4.98839	4.98435	4.70814	4.88624	4.33894	0.894708	1.39931	1.11731	1.56399	1.2488	0.798471	0.581711	0.120054	0.614607	0.00416582	0.174087	0.115707	0.713963	0.219206	0.326578	0.0492387	0.135359	0.445944
sll1352	-	unknown protein	Unknown		3.9727	3.73776	4.77012	4.26267	4.17001	4.52087	3.80436	3.97674	4.28607	4.48121	4.02979	4.32454	1.11548	0.908902	1.08547	0.814812	0.973101	1.19427	0.657361	0.708181	0.74487	0.16797	0.827277	0.255815	0.714863	0.461093	0.365055	0.2283	0.350269	0.464537
slr1449	-	hypothetical protein	Hypothetical		7.43042	7.19042	7.14998	6.70563	7.22655	7.31551	6.96913	7.48036	7.04778	7.28069	7.47419	7.16848	0.886151	0.938751	1.03587	1.05936	1.16896	1.10346	0.451783	0.641671	0.705043	0.754025	0.344143	0.479414	0.712611	0.440481	0.355219	0.503431	0.204202	0.536739
slr1450	-	unknown protein	Unknown		7.04424	6.85937	6.65756	6.3664	6.72684	6.78413	6.53366	6.36748	6.75117	6.79275	6.32566	7.00253	0.853858	0.81059	0.903288	0.949326	1.05789	1.11436	0.255593	0.126774	0.556688	0.684478	0.751149	0.532292	0.712611	0.223707	0.31003	0.479823	0.331146	0.551559
sll1350	rfrA	hypothetical protein	Hypothetical		6.33977	6.25777	6.77348	7.01257	6.34962	6.95329	6.26824	5.50932	6.49514	5.85952	5.44074	6.06083	1.24385	0.775874	0.628517	0.623766	0.505298	0.810076	0.301246	0.340049	0.0508872	0.136057	0.0244215	0.433761	0.712611	0.329007	0.0848346	0.206444	0.0419202	0.52182
sll1349	cbbZp	phosphoglycolate phosphatase	Energy metabolism	Glycolate pathway	6.07536	4.67012	4.5186	5.14374	4.64432	4.71973	5.01236	5.60009	5.18145	4.80611	5.51607	5.063	0.839676	1.13022	1.02837	1.34602	1.22473	0.909887	0.65281	0.753704	0.943725	0.140672	0.322431	0.641893	0.714863	0.475973	0.418932	0.210026	0.196481	0.586724
sll1348	-	hypothetical protein	Hypothetical		4.39196	4.30523	4.32734	4.51441	4.10474	4.35356	4.26026	4.22402	3.93897	4.58625	4.41944	5.14374	0.988095	0.870292	1.29681	0.880777	1.31243	1.49009	0.8942	0.128577	0.1643	0.307107	0.19076	0.0757022	0.740337	0.224193	0.153932	0.315664	0.142241	0.445944
sll1282	ribH	riboflavin synthase beta subunit	Biosynthesis of cofactors, prosthetic groups, and carriers	Riboflavin	7.16848	7.38306	7.46461	7.53508	7.10266	7.23652	6.9544	6.11971	6.71995	6.15385	6.05236	6.25068	0.967747	0.59845	0.439391	0.618395	0.454035	0.734216	0.775965	0.0484098	0.000352898	0.0681386	0.00124301	0.15546	0.723217	0.165781	0.0181528	0.147161	0.010386	0.445944
sll1281	psbZ, ycf9	photosystem II PsbZ protein	Hypothetical		7.68083	8.26302	8.33203	8.48452	8.08766	7.94146	7.28408	7.03962	7.19481	6.95329	7.00613	7.0724	1.05647	0.528831	0.472585	0.500564	0.447324	0.893641	0.77787	0.0136304	0.00667738	0.00488961	0.00219493	0.110202	0.723217	0.112392	0.0319153	0.0528279	0.012988	0.445944
sll1280	-	hypothetical protein	Hypothetical		5.75004	6.13831	5.86503	6.09956	5.86503	5.94741	6.44585	5.94502	6.52254	6.10825	5.88932	6.14598	1.03733	1.30738	1.09434	1.26033	1.05496	0.837046	0.713442	0.145911	0.406134	0.159891	0.504797	0.264619	0.717136	0.233316	0.257226	0.223428	0.261296	0.467479
slr1356	rps1, rps1a	30S ribosomal protein S1	Translation	Ribosomal proteins: synthesis and modification	11.1168	11.0834	11.3844	11.7426	11.1901	11.9118	10.9144	9.44661	11.8422	10.1035	9.41117	10.3596	1.33791	0.726758	0.424328	0.543203	0.317157	0.583864	0.152153	0.548701	0.0144003	0.294611	0.00976735	0.360671	0.712611	0.409749	0.044915	0.310989	0.0262833	0.503353
slr1357	ISY100c	putative transposase [ISY100c: 1098251 - 1099197]	Other categories	Transposon-related functions	8.22769	7.91226	7.85009	7.59559	8.113	8.01184	7.85009	8.73665	7.65632	8.63879	8.69792	8.90208	0.939607	1.0602	1.6813	1.12835	1.78937	1.58583	0.671611	0.822663	0.00609909	0.660877	0.00906925	0.123632	0.714863	0.493583	0.0308264	0.471644	0.0254142	0.445944
sll1276	-	ATP-binding protein of ABC transporter	Transport and binding proteins		3.79099	4.20998	5.05335	5.15288	4.26129	4.81699	4.08554	3.76239	4.09303	4.08914	3.79991	3.75706	1.31247	0.773181	0.722262	0.589106	0.550309	0.934144	0.435543	0.391744	0.290361	0.0536417	0.037068	0.550228	0.712611	0.352003	0.20989	0.132215	0.0510058	0.557921
sll1275	pyk2	pyruvate kinase 2	Energy metabolism	Glycolysis	5.94226	6.22519	5.99429	6.30836	6.09275	6.17975	5.16549	4.67512	5.83289	4.63318	4.53707	5.04903	1.10168	0.562756	0.402161	0.510816	0.365043	0.714628	0.262273	0.0749235	0.00185438	0.0468966	0.00100628	0.260854	0.712611	0.184757	0.0220918	0.123907	0.0101288	0.467134
slr1362	-	hypothetical protein	Hypothetical		4.61444	4.71366	4.49741	4.13303	4.62281	4.14932	4.30009	5.02322	4.29028	4.54887	5.09566	4.45666	0.808441	0.952214	1.06577	1.17784	1.3183	1.11925	0.149672	0.792021	0.682843	0.462652	0.194456	0.632142	0.712611	0.486755	0.348864	0.393764	0.14384	0.584108
sll1274	-	hypothetical protein	Hypothetical		5.95673	5.8022	5.49721	5.88826	5.46327	5.77382	5.79324	5.65894	5.82132	6.01171	5.78191	6.16049	0.970233	1.00402	1.175	1.03482	1.21105	1.1703	0.825573	0.969869	0.252651	0.735806	0.175574	0.134013	0.730237	0.53453	0.192879	0.499044	0.135804	0.445944
slr1363	-	hypothetical protein	Hypothetical		5.4983	5.45758	5.82676	5.28674	5.21538	5.56764	4.03663	4.87282	5.05448	4.96715	4.56733	5.39216	0.848139	0.521389	0.651272	0.614745	0.767884	1.24911	0.208891	0.048375	0.0800619	0.101526	0.218509	0.460703	0.712611	0.165781	0.107478	0.175727	0.153639	0.534013
slr1364	bioB	biotin synthetase	Biosynthesis of cofactors, prosthetic groups, and carriers	Biotin	7.30137	7.08108	7.01257	7.57199	6.7958	7.60857	6.71125	6.17975	7.38583	6.98054	6.12099	7.36435	1.14376	0.772319	0.806802	0.675246	0.705395	1.04465	0.525548	0.358615	0.458338	0.265704	0.328824	0.907051	0.712611	0.336545	0.276277	0.292312	0.19882	0.667135
slr1365	bioY	hypothetical protein	Hypothetical		7.71745	7.0421	7.22961	6.78721	7.1655	7.22807	7.00923	6.89283	6.86182	6.9544	6.96913	6.99681	0.82963	0.753444	0.781179	0.908168	0.941599	1.03681	0.331199	0.118727	0.152025	0.391663	0.564166	0.325397	0.712611	0.219206	0.148898	0.358311	0.279347	0.482707
slr1366	lspA	lipoprotein signal peptidase (signal peptidase II)	Cellular processes	Protein and peptide secretion	5.57599	4.89033	4.52609	4.42696	5.0702	4.84346	4.83754	4.67919	4.86096	4.80425	4.74963	5.01487	0.860193	0.867594	0.906751	1.0086	1.05412	1.04513	0.579566	0.548454	0.680148	0.952943	0.729467	0.555	0.713852	0.409749	0.348046	0.565954	0.325006	0.56069
sll1273	-	unknown protein	Unknown		5.00238	5.49239	5.66777	5.49632	5.40074	5.52957	4.55867	5.23794	4.67709	5.71033	5.3566	5.78191	1.06292	0.676918	1.17183	0.636849	1.10247	1.73113	0.686649	0.123272	0.391959	0.0378107	0.362431	0.0328696	0.714863	0.222168	0.252019	0.112717	0.211138	0.445944
sll1272	-	unknown protein	Unknown		4.89828	4.84908	4.42548	4.53189	4.50741	4.7523	4.18471	4.57806	4.42696	4.61603	4.84733	4.93293	0.915683	0.796804	1.05299	0.870174	1.14995	1.32151	0.494084	0.157631	0.696193	0.221104	0.175405	0.0537337	0.712611	0.239467	0.352086	0.265051	0.135804	0.445944
sll1271	-	probable porin; major outer membrane protein	Cell envelope	Membranes, lipoproteins, and porins	4.60812	5.0466	4.35169	4.67919	5.04047	4.21465	4.26267	4.09034	4.10474	4.22862	4.09034	3.93469	0.98348	0.699201	0.666993	0.710947	0.678197	0.953936	0.942577	0.0700562	0.056595	0.115271	0.0917616	0.538496	0.749085	0.182653	0.0889927	0.188146	0.0902507	0.555748
sll1270	bgtB, glnHP	periplasmic substrate-binding and integral membrane protein of the ABC-type Bgt permease for basic amino acids and glutamine BgtB	Transport and binding proteins		7.54513	7.90589	7.36071	7.14513	7.83769	7.00076	7.38956	7.66332	7.10781	8.32067	7.41472	7.61535	0.825851	0.860346	1.13263	1.04177	1.37147	1.31648	0.415063	0.392467	0.602214	0.855502	0.293392	0.280416	0.712611	0.352058	0.323409	0.533704	0.184375	0.470471
ssl2501	-	unknown protein	Unknown		7.10266	8.31694	8.54291	8.66601	8.54291	8.14345	7.70993	8.77889	7.57388	8.54919	8.76606	7.66071	1.37868	1.02342	1.26384	0.742319	0.916705	1.23492	0.3839	0.957394	0.579309	0.356058	0.753568	0.582318	0.712611	0.531607	0.315996	0.341801	0.331616	0.568981
slr1367	glgP, glgY	glycogen phosphorylase	Central intermediary metabolism	Polysaccharides and glycoproteins	6.48595	6.43092	6.99342	7.62448	5.99429	7.25508	6.83777	6.38661	6.69395	6.71995	6.03025	6.59837	1.24936	1.00186	0.878284	0.801897	0.702987	0.876656	0.573716	0.990998	0.5374	0.566943	0.397609	0.491008	0.713852	0.539464	0.304075	0.437921	0.222807	0.538676
slr1368	cbiT, cobL	precorrin decarbocylase	Biosynthesis of cofactors, prosthetic groups, and carriers	Cobalamin, heme, phycobilin and porphyrin	4.83352	5.08515	5.14209	5.42428	4.93629	5.0702	4.7523	4.7913	5.0388	5.07735	4.7365	4.82805	1.08925	0.895364	0.907759	0.821998	0.833378	1.01384	0.516912	0.288898	0.372427	0.173504	0.212946	0.890872	0.712611	0.306423	0.245396	0.23192	0.151715	0.663779
slr1369	cdsA, cds	phosphatidate cytidylyltransferase	Fatty acid, phospholipid and sterol metabolism		7.29169	7.28526	7.42364	7.20571	7.62718	6.97683	7.3285	7.49676	6.452	6.5448	7.53508	5.76319	0.956859	0.846095	0.607445	0.884243	0.634832	0.717939	0.761436	0.501827	0.234829	0.661274	0.296829	0.474586	0.721852	0.391642	0.185178	0.471692	0.18582	0.534207
sll1268	-	unknown protein	Unknown		6.48852	6.18488	5.44371	5.44371	6.5771	5.49992	6.09109	6.10612	6.19252	5.98937	6.03661	5.25454	0.871279	1.06501	0.824241	1.22236	0.946012	0.773925	0.701148	0.785274	0.524577	0.477606	0.866643	0.220903	0.714863	0.484783	0.300018	0.401257	0.358847	0.455785
sll1267	-	unknown protein	Unknown		8.6726	9.35654	9.44661	9.9324	9.4014	9.51484	8.61901	9.08808	8.93791	9.78543	9.3146	9.78543	1.37329	0.825354	1.38502	0.601006	1.00854	1.67809	0.193216	0.379877	0.180985	0.0259282	0.959144	0.0233715	0.712611	0.346214	0.161652	0.0962376	0.381181	0.445944
sll1265	-	unknown protein	Unknown		4.74963	4.87493	4.67618	4.60812	5.15143	4.34708	4.77124	4.41944	4.3716	4.55867	5.01942	4.05301	0.956141	0.843142	0.856654	0.881818	0.895949	1.01603	0.803908	0.150645	0.477345	0.535996	0.687342	0.943887	0.72658	0.235911	0.283309	0.425507	0.312155	0.673434
sll0877	-	hypothetical protein	Hypothetical		4.88344	5.47097	4.81699	5.65656	5.81565	5.79467	4.97526	5.0301	5.46083	5.33275	5.24702	5.30679	1.62281	1.07048	1.17967	0.659648	0.726932	1.102	0.030837	0.723054	0.318405	0.0205107	0.00119487	0.418804	0.712611	0.466211	0.221488	0.0885273	0.010386	0.51838
slr0875	mscL	large-conductance mechanosensitive channel	Transport and binding proteins		8.3615	8.42724	8.69792	8.90208	8.10788	8.21578	7.76819	8.59591	7.76091	8.40625	8.59591	8.45631	0.941495	0.730074	0.993507	0.775441	1.05524	1.36083	0.762792	0.199503	0.940117	0.380231	0.776214	0.191206	0.721852	0.26246	0.418379	0.353019	0.337992	0.445944
sll0875	-	hypothetical protein	Hypothetical		5.95004	5.85408	6.39256	6.46178	5.73603	6.46631	5.58242	5.20108	5.60009	5.60753	5.1029	5.40289	1.11405	0.657759	0.617942	0.590422	0.554681	0.939465	0.624096	0.0456112	0.0349125	0.0508228	0.0399691	0.669645	0.714863	0.165781	0.0720698	0.128669	0.0532175	0.596113
slr0876	-	hypothetical protein	Hypothetical		7.70006	6.86864	6.48966	6.90198	6.25312	7.1518	7.12843	6.65882	7.76665	7.15682	6.56341	7.41931	0.840612	1.1213	1.01893	1.33391	1.21213	0.908703	0.604854	0.748313	0.953707	0.376387	0.493282	0.752478	0.714863	0.473982	0.421603	0.35148	0.257418	0.620678
ssr1480	rbp2	putative RNA-binding protein	Translation	Nucleoproteins	9.96117	11.0187	11.3639	11.1749	11.0834	10.8438	10.1404	10.4367	10.675	10.5937	10.6373	10.7662	1.19149	0.777079	0.923065	0.652189	0.774712	1.18786	0.591011	0.463555	0.799322	0.0282724	0.0298233	0.202407	0.714863	0.376658	0.378607	0.0994958	0.0457364	0.445954
slr0877	-	glutamyl-tRNA(Gln) amidotransferase subunit A	Translation	Aminoacyl tRNA synthetases and tRNA modification	7.08285	6.96913	7.48601	7.56669	6.9084	7.67968	7.66332	7.19481	7.818	7.98454	6.95191	7.87509	1.15316	1.30078	1.34212	1.12801	1.16386	1.03178	0.513499	0.195423	0.307268	0.599123	0.618608	0.910543	0.712611	0.261141	0.215586	0.451671	0.295627	0.668671
slr0878	-	hypothetical protein	Hypothetical		5.12923	4.57907	4.98839	4.82257	5.24299	5.42168	4.90597	4.78173	5.55722	4.62629	4.8952	4.82653	1.2004	1.13504	0.922597	0.945549	0.768574	0.812834	0.33812	0.564913	0.561217	0.80037	0.123385	0.303854	0.712611	0.414408	0.31104	0.517947	0.109217	0.475784
slr0879	gcvH	glycine decarboxylase complex H-protein	Energy metabolism	Amino acids and amines	6.67593	7.22217	7.30667	7.1758	6.68239	7.10781	5.97777	5.94741	6.37241	6.41313	6.20065	6.89131	0.946327	0.51084	0.675226	0.539813	0.713523	1.3218	0.766875	0.0157296	0.117008	0.0125382	0.129933	0.176959	0.723217	0.117883	0.127485	0.0746805	0.113068	0.445944
sll0873	napC	carboxynorspermidine decarboxylase	Other categories	Other	4.33558	4.37019	5.39216	5.53741	4.46631	5.75856	4.59726	4.25284	4.87644	4.94254	4.63035	4.53604	1.46895	0.917769	1.00255	0.624777	0.68249	1.09237	0.353092	0.767189	0.992519	0.196153	0.257302	0.590472	0.712611	0.480323	0.431007	0.24754	0.169499	0.570998
ssl1633	hliC, scpB	high light-inducible polypeptide HliC, CAB/ELIP/HLIP superfamily	Hypothetical		8.54291	7.9191	7.86191	8.68658	8.10421	8.75335	10.3273	10.0824	10.1976	11.0187	10.6274	10.6027	1.32569	4.27066	6.24028	3.22147	4.7072	1.4612	0.246797	0.00079684	0.000500303	0.00149824	0.000817451	0.0228431	0.712611	0.0605534	0.0181528	0.0381435	0.0101288	0.445944
slr0881	-	unknown protein	Unknown		6.75874	6.55521	6.09643	5.92139	6.43917	5.56426	5.9914	5.95539	5.92271	5.63564	6.01171	5.84921	0.709468	0.700459	0.642627	0.987301	0.905788	0.917438	0.197485	0.0594846	0.0465536	0.945778	0.63269	0.324233	0.712611	0.175142	0.0826368	0.564686	0.299588	0.482042
sll0872	-	unknown protein	Unknown		5.07735	4.90839	5.04903	4.72866	4.57142	4.51985	4.27784	4.83105	4.49741	5.0203	4.5727	4.90839	0.755265	0.718889	0.884054	0.951838	1.17052	1.22975	0.00772133	0.0480299	0.285322	0.701147	0.200663	0.227773	0.712611	0.165781	0.207459	0.48623	0.147039	0.459918
slr0882	ycf84	hypothetical protein YCF84	Hypothetical		6.40006	5.90679	6.9259	7.10266	6.11534	6.41702	5.60852	5.08683	5.61749	5.6488	5.27103	5.72433	1.0974	0.509338	0.549861	0.464131	0.501058	1.07956	0.762585	0.0468073	0.0571438	0.0313739	0.0370459	0.648622	0.721852	0.165781	0.0889927	0.103584	0.0510058	0.589716
slr0883	psr	hypothetical protein	Hypothetical		4.40057	4.46901	4.93053	4.50356	3.93622	4.39728	4.08914	5.3477	4.08914	5.64457	4.58959	5.14878	0.800505	0.938625	1.44154	1.17254	1.80079	1.5358	0.253456	0.849431	0.203252	0.639746	0.0729244	0.298524	0.712611	0.501313	0.170912	0.465337	0.0784938	0.472381
sll0871	-	hypothetical protein	Hypothetical		6.79439	6.64364	6.16049	6.00081	6.73897	5.92395	6.68239	6.74989	6.57592	5.92395	6.58441	6.06231	0.80575	1.09928	0.788609	1.36429	0.978726	0.717387	0.38877	0.527894	0.2845	0.165698	0.929311	0.081973	0.712611	0.402	0.207063	0.227952	0.375136	0.445944
slr0885	-	hypothetical protein	Hypothetical		5.84266	6.44156	6.15162	5.92271	6.65756	5.86963	6.26204	6.69828	5.80709	6.26728	6.79275	6.09109	1.00325	1.07962	1.17971	1.07612	1.17588	1.09271	0.988568	0.739451	0.431157	0.784386	0.518147	0.720119	0.757992	0.471262	0.265934	0.512703	0.265698	0.614451
sll0869	aat	Leu/Phe-tRNA-protein transferase	Translation	Protein modification and translation factors	4.23126	3.64546	4.42085	4.38131	3.67353	6.01171	4.12172	4.49947	4.02545	3.91055	4.42548	4.0444	1.50489	1.084	1.01933	0.720313	0.677343	0.940346	0.464837	0.693518	0.926097	0.539985	0.472447	0.696318	0.712611	0.455635	0.414417	0.426617	0.250041	0.606303
sll0868	lipA, lip	lipoic acid synthetase	Biosynthesis of cofactors, prosthetic groups, and carriers	Lipoate	4.14326	4.91695	4.58472	4.93793	4.65497	4.87493	5.1029	4.89309	5.04188	5.02129	5.01797	5.43688	1.20941	1.37966	1.52668	1.14077	1.26234	1.10657	0.316727	0.11661	0.0816382	0.147546	0.108841	0.392062	0.712611	0.21816	0.108387	0.214644	0.101011	0.508448
sll0867	-	hypothetical protein	Hypothetical		4.33894	5.25077	4.25197	4.86924	5.01236	4.89033	4.44666	4.13779	5.67974	4.22402	4.39196	4.86353	1.23978	1.10254	0.919725	0.889305	0.741845	0.834185	0.390781	0.816733	0.762037	0.738625	0.0934964	0.634058	0.712611	0.491533	0.369465	0.499729	0.0916438	0.584108
slr0886	fabG1	3-oxoacyl-[acyl-carrier protein] reductase	Fatty acid, phospholipid and sterol metabolism		5.80065	6.37839	6.10973	6.48852	5.82132	6.21093	4.87823	4.23382	5.90084	4.81699	4.28437	5.26836	1.05507	0.469124	0.404342	0.444639	0.383238	0.86191	0.777263	0.10048	0.0166538	0.0888265	0.0158292	0.722486	0.723217	0.204798	0.0482079	0.163774	0.0327646	0.614488
slr0887	-	hypothetical protein	Hypothetical		6.01829	5.17069	4.96228	5.46006	5.31993	5.31751	5.41342	5.69448	5.8022	5.48595	5.38691	5.75004	0.987654	1.19163	1.11513	1.20653	1.12907	0.935801	0.958836	0.501875	0.668386	0.096331	0.212468	0.57884	0.75294	0.391642	0.344433	0.17164	0.151519	0.568379
slr0888	-	hypothetical protein	Hypothetical		9.09999	10.062	6.96716	4.68799	9.44661	4.8916	8.50764	8.05349	5.28502	4.60324	8.38449	3.86097	0.193759	0.371727	0.117156	1.9185	0.604647	0.315166	0.259291	0.353165	0.138088	0.638348	0.74606	0.388908	0.712611	0.333492	0.140816	0.464951	0.329847	0.507911
slr0890	-	unknown protein	Unknown		4.77921	5.51867	4.66038	4.55526	5.39216	4.84135	5.51059	6.39256	4.7258	5.98082	6.72192	5.96253	0.961596	1.4711	2.3549	1.52985	2.44895	1.60078	0.88413	0.369513	0.0281125	0.319784	0.0210895	0.279071	0.739795	0.342439	0.0625982	0.323262	0.0388627	0.470471
sll0865	uvrC	excinuclease ABC subunit C	DNA replication, restriction, modification, recombination, and repair		4.71276	4.59277	4.53604	4.07077	4.58389	4.64711	5.12713	5.41608	4.86458	4.73303	5.22847	5.2769	0.882742	1.43602	1.3809	1.62677	1.56433	0.96162	0.396755	0.035679	0.0622102	0.0441949	0.0625248	0.82247	0.712611	0.14815	0.093328	0.120745	0.0708769	0.643028
sll0863	-	hypothetical protein	Hypothetical		4.40498	3.95132	4.03166	4.18292	4.63318	4.04594	4.44581	4.91126	3.97866	4.88685	5.17649	4.55219	1.11576	1.24481	1.6731	1.11566	1.49952	1.34406	0.522636	0.356455	0.0312587	0.649951	0.0819912	0.258391	0.712611	0.3356	0.0674802	0.468223	0.0845397	0.466856
sll0862	-	hypothetical protein	Hypothetical		5.97777	5.95492	6.52427	6.35185	6.3805	6.13954	6.33977	5.92139	6.36144	5.73854	5.92271	5.35083	1.10061	1.03901	0.716169	0.944028	0.650699	0.689279	0.529234	0.825659	0.127518	0.635266	0.0284846	0.0721898	0.712611	0.493673	0.134785	0.464268	0.0446952	0.445944
sll0861	-	hypothetical protein	Hypothetical		4.89699	5.22148	4.90657	5.44942	5.24445	4.98839	4.75762	4.69824	4.86243	4.90217	4.4761	4.82257	1.16399	0.849338	0.826601	0.729681	0.710147	0.97323	0.268734	0.114126	0.178802	0.0326548	0.057361	0.792654	0.712611	0.215534	0.16049	0.105305	0.0674322	0.633613
sll0860	-	hypothetical protein	Hypothetical		5.98937	6.33501	6.28516	7.08608	5.9508	6.83461	6.29005	5.91716	6.56954	6.22519	5.69024	6.23002	1.33853	1.03939	0.898322	0.776516	0.671126	0.864279	0.308392	0.810464	0.500478	0.405373	0.212326	0.464307	0.712611	0.490282	0.29125	0.365557	0.151511	0.534013
sll1317	petA	apocytochrome f, component of cytochrome b6/f complex	Photosynthesis and respiration	Cytochrome b6/f complex	9.77773	9.15747	9.00098	9.47361	9.12388	9.16528	10.0953	10.4486	10.0344	10.6027	10.1976	10.3	0.960726	1.84128	2.07728	1.91655	2.1622	1.12817	0.835932	0.0310433	0.0167207	0.00523865	0.00247707	0.38222	0.733742	0.143955	0.0482626	0.0548068	0.0132078	0.507468
sll1316	petC, petC1	cytochrome b6-f complex iron-sulfur subunit (Rieske iron sulfur protein)	Photosynthesis and respiration	Cytochrome b6/f complex	9.28031	9.48318	9.53257	9.79431	9.28843	9.26988	9.48318	9.49076	9.64841	9.35654	9.25009	9.62781	1.01315	1.0783	0.985864	1.0643	0.973064	0.914274	0.925078	0.31218	0.887583	0.643743	0.8572	0.358273	0.745691	0.316163	0.404151	0.466745	0.356667	0.501949
ssl2598	psbH	photosystem II PsbH protein	Photosynthesis and respiration	Photosystem II	9.76788	10.2611	10.1539	10.285	10.4036	9.96117	9.6224	10.4036	9.6566	10.2102	10.3273	10.4261	1.1139	0.890843	1.19768	0.799749	1.07521	1.34443	0.479499	0.60283	0.183977	0.324378	0.51379	0.179022	0.712611	0.428017	0.163271	0.32572	0.26417	0.445944
smr0009	psbN	photosystem II PsbN protein	Photosynthesis and respiration	Photosystem II	7.5238	7.44467	7.83151	8.12904	7.89544	8.57353	7.70645	7.75749	8.21776	7.53879	7.78133	7.68416	1.51502	1.22595	1.04833	0.809198	0.691959	0.855117	0.0605698	0.217315	0.646245	0.300206	0.0655113	0.271593	0.712611	0.273265	0.336648	0.311833	0.0729741	0.470471
ssl2595	-	hypothetical protein	Hypothetical		7.21472	7.63773	7.41302	7.48262	7.46692	7.17954	6.47579	7.29936	6.55409	7.21189	7.39788	7.81436	0.968979	0.639313	1.03734	0.65978	1.07055	1.62259	0.786479	0.0896724	0.818613	0.0990722	0.654205	0.0924891	0.723726	0.194804	0.385166	0.173606	0.304861	0.445944
sll1314	dctP	putative C4-dicarboxylase binding protein, periplasmic protein	Hypothetical		5.31993	5.78052	6.08777	6.09876	5.28971	6.21234	4.7985	5.0162	5.15288	5.63104	4.7545	5.25774	1.10002	0.59865	0.699803	0.544216	0.636172	1.16897	0.726358	0.0395082	0.202336	0.0465142	0.166064	0.457422	0.717136	0.157228	0.170765	0.123762	0.131089	0.533582
slr1406	-	periplasmic protein, function unknown	Hypothetical		8.88955	8.65665	9.04428	7.27413	8.62631	8.84786	8.05608	7.2974	8.10421	7.39321	7.20449	7.88542	0.653356	0.484892	0.387127	0.742156	0.59252	0.798377	0.290492	0.0213898	0.00413435	0.482944	0.228867	0.381756	0.712611	0.128809	0.0270042	0.40414	0.157649	0.507468
slr1407	-	unknown protein	Unknown		7.37215	6.41555	6.82477	4.58188	6.60263	6.85937	6.16897	6.13434	6.2268	5.89423	6.30519	6.63224	0.552408	0.618086	0.662687	1.1189	1.19963	1.07216	0.329408	0.0672589	0.164953	0.833091	0.744286	0.66474	0.712611	0.181742	0.154177	0.527933	0.329315	0.594721
slr1409	-	periplasmic WD-repeat protein	Other categories	WD repeat proteins	5.33086	6.19737	6.28008	4.66367	5.9914	5.9849	4.91126	5.23098	4.84733	5.10181	5.43975	5.16803	0.763422	0.521383	0.615753	0.682955	0.80657	1.181	0.507565	0.0448893	0.094587	0.295187	0.531579	0.20197	0.712611	0.164205	0.115678	0.310989	0.269689	0.445954
slr1410	-	periplasmic WD-repeat protein	Other categories	WD repeat proteins	6.71656	7.48262	7.43721	5.84735	7.09895	7.02853	5.95216	6.40006	5.81211	6.17609	6.39491	6.11534	0.681198	0.448334	0.505804	0.658155	0.742521	1.12818	0.3091	0.0191874	0.0199537	0.244771	0.35891	0.426093	0.712611	0.124471	0.0522083	0.280163	0.209935	0.521556
sll1307	-	periplasmic protein, function unknown	Hypothetical		6.77885	6.63224	6.63224	5.39216	6.0809	6.11304	4.62629	4.92937	4.77519	4.05805	4.42872	4.12324	0.566804	0.267172	0.179521	0.471365	0.316725	0.671931	0.0270083	4.52014e-05	3.73305e-05	0.012396	0.00315988	0.0163188	0.712611	0.0240446	0.00679241	0.0746805	0.0144506	0.445944
sll1306	-	periplasmic protein, function unknown	Unknown		7.92537	8.33203	8.44168	7.13369	8.00189	7.70402	6.28516	7.10049	6.50601	6.07129	6.37345	6.3805	0.650748	0.329311	0.257395	0.50605	0.395537	0.781615	0.107065	0.00522089	0.000472448	0.0493712	0.00817515	0.249288	0.712611	0.101607	0.0181528	0.126775	0.0241422	0.462839
sll1305	-	probable hydrolase	Other categories	Other	7.69061	7.66973	7.98926	6.97434	7.30392	7.45567	6.34439	6.91365	6.43917	6.51749	6.43092	6.12904	0.68846	0.430039	0.372664	0.624639	0.541301	0.866583	0.0374064	0.00396742	0.000810348	0.0399213	0.00865488	0.384656	0.712611	0.0953273	0.0190399	0.11539	0.024796	0.50776
sll1304	-	unknown protein	Unknown		5.30112	5.15596	5.57838	4.31022	4.64073	4.74294	4.51441	5.18973	4.96585	4.59894	4.45093	4.75335	0.582156	0.72943	0.597048	1.25298	1.02558	0.818513	0.0122933	0.123755	0.007994	0.242873	0.827929	0.25376	0.712611	0.222168	0.0341691	0.279392	0.350269	0.464023
sll1785	-	periplasmic protein, function unknown	Unknown		9.28843	8.65047	8.90726	7.68416	8.01467	8.38845	7.45567	8.64675	8.1738	7.89544	7.69385	7.94405	0.528645	0.552233	0.465135	1.04462	0.879863	0.842281	0.0287897	0.0946102	0.00530441	0.882983	0.443492	0.523467	0.712611	0.200389	0.0291829	0.543848	0.239041	0.54947
sll1784	-	periplasmic protein, function unknown	Unknown		7.93118	8.38449	8.62631	7.27936	7.65632	8.00562	6.4349	7.37215	6.71656	6.89623	6.86182	7.09317	0.62986	0.360284	0.388615	0.572007	0.616985	1.07863	0.0846991	0.0128815	0.00322605	0.0814765	0.0347845	0.722775	0.712611	0.111733	0.024662	0.157509	0.0490482	0.614488
sll1783	-	hypothetical protein	Hypothetical		8.10788	9.13022	8.75912	7.41302	8.07515	7.99156	5.95972	6.99342	6.39387	6.35838	6.49638	7.12843	0.558966	0.215127	0.249191	0.384866	0.445807	1.15834	0.0825436	0.00634783	0.00627161	0.0195149	0.02094	0.608473	0.712611	0.10914	0.0312403	0.0864594	0.038649	0.578771
slr1852	-	unknown protein	Unknown		9.51484	10.1731	9.96117	9.14194	9.32836	9.67044	7.48601	7.9093	8.43112	7.83347	7.33097	8.22769	0.705735	0.260453	0.235587	0.369052	0.333817	0.904526	0.112714	0.0044204	0.00299564	0.0101943	0.00634459	0.720441	0.712611	0.0953273	0.0239966	0.069567	0.0206904	0.614451
slr1853	-	carboxymuconolactone decarboxylase	Other categories	Other	8.83258	9.23406	9.34978	8.65047	8.56263	9.18873	7.52105	7.97294	8.06261	7.99156	7.5039	8.18013	0.791031	0.409915	0.42134	0.518203	0.532647	1.02787	0.248684	0.00496821	0.00813021	0.0211879	0.0318147	0.88703	0.712611	0.100095	0.0346329	0.0893455	0.0472186	0.66182
slr1854	-	unknown protein	Unknown		8.42724	9.08117	9.30755	8.41744	8.40903	9.11729	6.82194	7.47419	7.50229	7.44467	6.73788	7.82001	0.817487	0.313707	0.328857	0.383746	0.402278	1.04829	0.456657	0.00835567	0.0177195	0.0128999	0.0291277	0.869088	0.712611	0.109352	0.0498208	0.0746805	0.0451509	0.657892
slr1855	-	unknown protein	Unknown		8.57353	8.39819	8.79885	7.66674	7.92102	8.44168	6.98054	7.50937	7.53665	7.10266	6.57178	7.20571	0.66879	0.42103	0.323057	0.629541	0.483047	0.767301	0.0858836	0.0043786	0.00202745	0.0835818	0.0251727	0.225735	0.712611	0.0953273	0.0229	0.159146	0.0421124	0.45983
slr1856	-	phosphoprotein substrate of icfG gene cluster	Transcription	RNA synthesis, modification, and DNA transcription	7.82527	7.8355	8.49147	7.20259	7.76091	7.69385	6.53109	6.4788	6.41555	5.60686	5.84735	5.5216	0.707942	0.335503	0.190499	0.473913	0.269089	0.567803	0.152004	0.00211322	0.00057838	0.00384988	0.000710231	0.00137507	0.712611	0.0809225	0.0181528	0.0492387	0.0100986	0.445944
slr1857	glgX	isoamylase	Central intermediary metabolism	Polysaccharides and glycoproteins	7.10485	6.75117	7.84794	6.41124	6.67877	6.73788	5.89075	6.17609	5.68239	5.4897	5.53838	5.51607	0.64826	0.401022	0.303562	0.618613	0.468271	0.756969	0.138362	0.020304	0.00601912	0.01664	0.00041877	0.0491249	0.712611	0.12786	0.0306921	0.0819728	0.00886207	0.445944
slr1859	-	anti-sigma f factor antagonist	Transcription	RNA synthesis, modification, and DNA transcription	7.0421	6.2268	7.04778	5.50932	6.37839	6.35985	6.22021	6.78616	5.6703	5.92859	6.2069	5.88306	0.619981	0.684598	0.588029	1.10422	0.948463	0.858941	0.156255	0.264945	0.0579803	0.756764	0.8141	0.551323	0.712611	0.295973	0.0895854	0.504034	0.346751	0.558201
slr1860	icfG	carbon metabolisms regulatory protein IcfG	Regulatory functions		5.41861	5.47877	6.32159	4.86732	5.74615	5.50379	5.1627	6.10973	4.17489	5.12713	5.65176	5.15143	0.775266	0.664088	0.742493	0.856595	0.957727	1.11806	0.401848	0.401672	0.272567	0.735709	0.85186	0.796498	0.712611	0.35416	0.201435	0.499044	0.355215	0.634376
slr1861	-	probable sigma regulatory factor	Transcription	RNA synthesis, modification, and DNA transcription	4.3986	4.88461	5.17518	4.19768	4.9191	4.15187	4.09303	4.67709	3.79099	4.29466	4.34602	4.26129	0.759655	0.645089	0.697949	0.849187	0.918771	1.08194	0.303559	0.140631	0.0850887	0.547817	0.650107	0.686051	0.712611	0.229899	0.110362	0.429843	0.30405	0.602688
slr1862	-	unknown protein	Unknown		5.94741	5.07145	4.60193	5.68239	5.63309	6.59025	6.35074	6.68729	5.82766	6.79802	6.65174	5.82939	1.69542	2.11643	2.32859	1.24832	1.37345	1.10025	0.204005	0.0814382	0.0699169	0.46773	0.35025	0.742696	0.712611	0.189711	0.099813	0.39661	0.20639	0.618524
sll1780	ISY203b	putative transposase [ISY203b: 1200306 - 1201479]	Other categories	Transposon-related functions	6.28824	5.24956	5.38034	5.02563	5.49992	5.82676	6.60022	7.30137	6.15557	6.15162	7.15947	7.19718	0.877453	2.06529	2.29217	2.35373	2.61229	1.10985	0.662579	0.0884775	0.0647365	0.0385047	0.0286535	0.768803	0.714863	0.193418	0.0951773	0.113487	0.0448531	0.625419
slr1863	-	unknown protein	Unknown		5.55153	4.8916	5.12177	4.4761	4.58625	5.44712	5.12299	5.64087	6.26981	4.92937	5.08154	4.94461	0.7836	1.40404	0.868668	1.79179	1.10856	0.61869	0.387108	0.271182	0.365847	0.136068	0.657293	0.107564	0.712611	0.298404	0.243068	0.206444	0.304861	0.445944
slr1864	-	hypothetical protein	Hypothetical		5.44796	4.72866	4.74744	4.36538	4.59894	4.70685	5.04405	5.56764	5.1081	5.58135	5.71726	5.20871	0.748653	1.20184	1.44168	1.60533	1.9257	1.19957	0.179828	0.409883	0.133891	0.0241511	0.00659044	0.306778	0.712611	0.357836	0.138591	0.09353	0.0211138	0.475784
slr1865	-	unknown protein	Unknown		5.20496	5.72089	5.37603	5.00887	5.5232	5.20578	4.55025	4.93114	5.1029	4.43627	5.12923	5.09048	0.877816	0.672438	0.683668	0.766035	0.778828	1.0167	0.427736	0.0620799	0.113131	0.157746	0.252833	0.935603	0.712611	0.17585	0.125076	0.221503	0.167738	0.673165
slr1866	-	unknown protein	Unknown		5.68349	4.25197	4.27852	4.64073	4.8072	4.54604	4.80277	5.9849	4.85589	5.43975	6.01053	5.84062	0.950436	1.39139	2.03586	1.46395	2.14203	1.46318	0.885711	0.478369	0.110643	0.234315	0.00407734	0.262115	0.739795	0.382847	0.123483	0.274108	0.0170918	0.467134
slr1867	trpD	anthranilate phosphoribosyltransferase	Amino acid biosynthesis	Aromatic amino acid family	6.15042	6.05679	5.83142	6.17609	5.95539	6.10468	5.90355	5.03201	5.63309	5.17649	5.08912	5.00238	1.0467	0.712028	0.527212	0.680263	0.503691	0.740437	0.597126	0.148698	0.000997297	0.104537	0.000272925	0.173843	0.714863	0.235148	0.0198733	0.17862	0.00764415	0.445944
sll1776	deoC, dra	deoxyribose-phosphate aldolase	Purines, pyrimidines, nucleosides, and nucleotides	Interconversions and salvage of nucleosides and nucleotides	6.13831	5.57153	5.51723	5.64457	5.91716	5.30244	5.56764	6.13249	5.02769	5.50666	6.06083	6.11411	0.919571	0.891052	1.11073	0.968986	1.20788	1.24654	0.67352	0.680722	0.614442	0.906952	0.359249	0.442534	0.714863	0.452444	0.326578	0.551403	0.209935	0.526416
sll1774	-	hypothetical protein	Hypothetical		6.39074	6.64111	6.40006	6.71995	6.789	6.16315	6.9348	5.97341	6.24293	7.48036	7.75412	6.8441	1.05706	0.937186	1.84321	0.886593	1.74371	1.96675	0.727766	0.769028	0.0351395	0.644128	0.074528	0.0681037	0.717424	0.480516	0.072304	0.466745	0.0797636	0.445944
slr1869	-	unknown protein	Unknown		6.31243	6.89623	6.22808	5.75083	6.87444	5.89917	5.85525	5.96566	5.87594	5.36878	6.00203	5.61749	0.809946	0.668978	0.567956	0.825954	0.701227	0.848991	0.499729	0.0526836	0.0431942	0.479403	0.267318	0.275835	0.712611	0.170525	0.0794903	0.401771	0.173255	0.470471
slr1870	-	hypothetical protein	Hypothetical		5.11892	5.12299	5.07536	4.79545	5.3835	4.72419	4.63404	5.44536	4.62281	4.50104	4.92747	5.57279	0.908753	0.867527	0.929598	0.954636	1.02294	1.07155	0.545888	0.494066	0.752587	0.854794	0.934682	0.821447	0.713628	0.388622	0.367258	0.533655	0.37591	0.642594
sll1773	pirA	hypothetical protein	Hypothetical		5.24836	4.76816	5.08154	4.98652	4.94594	5.02322	5.61132	5.50379	5.44942	5.38691	5.37728	4.95228	0.967637	1.4033	1.15359	1.45023	1.19218	0.822059	0.755839	0.0302172	0.362791	0.000519296	0.155267	0.134486	0.721852	0.143945	0.242052	0.0293208	0.125246	0.445944
sll1772	mutS	DNA mismatch repair protein MutS	DNA replication, restriction, modification, recombination, and repair		3.81575	4.28868	5.72604	5.61594	4.44666	5.55633	5.24557	5.22021	5.3045	6.09876	5.09133	5.35867	1.51168	1.56548	1.87397	1.03559	1.23966	1.19706	0.435614	0.323664	0.234948	0.901059	0.557638	0.439114	0.712611	0.32115	0.185178	0.549989	0.277666	0.525666
sll1771	pphA	protein serin-threonin phosphatase	Regulatory functions		8.50178	8.41391	8.42343	8.55875	8.65047	8.2901	7.46179	7.69061	7.46997	7.41931	7.70402	7.35024	1.03771	0.533817	0.515777	0.514419	0.497034	0.966205	0.657423	0.00034632	0.00102981	0.0018829	0.00274398	0.725547	0.714863	0.0443655	0.0198733	0.0394423	0.0140432	0.615289
sll1770	-	hypothetical protein	Hypothetical		7.38054	7.48433	8.1665	8.40903	8.00562	8.43642	8.32609	8.33717	8.45161	8.59591	8.44168	8.46905	1.52263	1.61833	1.77165	1.06285	1.16354	1.09474	0.0988273	0.0497849	0.0303148	0.576776	0.211694	0.103645	0.712611	0.167334	0.0658893	0.441695	0.151318	0.445944
sll1769	-	hypothetical protein	Hypothetical		9.38271	8.37263	8.88955	9.86618	8.96271	9.68623	9.53257	8.80346	9.46842	9.5983	8.50534	9.86618	1.54051	1.30724	1.35815	0.848574	0.881622	1.03894	0.19552	0.358981	0.43387	0.547869	0.734332	0.913581	0.712611	0.336588	0.267219	0.429843	0.326695	0.669822
ssl3383	-	unknown protein	Unknown		8.81189	8.28361	7.65876	8.1353	8.61901	8.11591	8.55521	8.7284	8.40625	9.00911	9.23406	9.74325	1.02715	1.24131	2.11021	1.2085	2.05443	1.69999	0.922186	0.418404	0.0536194	0.221955	0.0189029	0.0316724	0.744509	0.361879	0.0876465	0.265696	0.0365281	0.445944
ssl3382	-	hypothetical protein	Hypothetical		7.9093	8.36801	7.78504	8.2663	8.39819	8.1353	7.92894	7.82214	8.04086	7.89744	7.94405	7.93553	1.18576	0.939435	0.936202	0.792263	0.789536	0.996558	0.271425	0.656977	0.621167	0.0272054	0.0115611	0.942458	0.712611	0.444928	0.32842	0.0978869	0.0284274	0.673434
slr1874	ddlA	D-alanine--D-alanine ligase	Cell envelope	Murein sacculus and peptidoglycan	5.74291	5.10448	5.38691	5.42037	4.86732	5.26714	4.78074	4.78461	4.64269	4.55025	4.83754	4.89626	0.854713	0.62615	0.637244	0.732585	0.745564	1.01772	0.412046	0.0239003	0.0381721	0.0587886	0.0973365	0.83867	0.712611	0.131155	0.0746833	0.138328	0.0940471	0.648906
slr1875	exoD	hypothetical protein	Hypothetical		3.88336	4.24758	4.80611	4.56042	4.46501	4.9535	4.75941	4.18002	4.15571	4.13207	4.01918	4.08914	1.27217	1.0372	0.851325	0.8153	0.669188	0.820788	0.321403	0.881947	0.438786	0.299815	0.0193343	0.227452	0.712611	0.510497	0.269075	0.311809	0.0369281	0.459918
ssl3379	-	hypothetical protein	Hypothetical		6.17751	6.18629	6.15842	5.8683	6.13249	6.15557	6.39387	5.78673	6.28008	5.53083	5.59655	5.53406	0.918946	0.985885	0.650554	1.07284	0.707935	0.659869	0.257882	0.917736	1.10831e-05	0.651104	0.00622269	0.0329731	0.712611	0.520398	0.00352904	0.468484	0.0204123	0.445944
slr1876	-	hypothetical protein	Hypothetical		7.11538	6.9259	6.93686	7.09317	7.00923	6.32278	6.66159	6.85066	6.54989	6.48212	6.74989	6.78273	0.880064	0.809256	0.80044	0.919543	0.909525	0.989106	0.504462	0.0463891	0.0471283	0.665035	0.629029	0.908754	0.712611	0.165781	0.0829329	0.473379	0.298992	0.668144
sll1767	rpsF, rps6	30S ribosomal protein S6	Translation	Ribosomal proteins: synthesis and modification	10.0344	10.183	10.459	10.3722	10.459	10.3477	10.0749	10.459	10.2256	10.7778	10.5097	10.8293	1.12312	1.0194	1.39488	0.907653	1.24197	1.36833	0.263538	0.876344	0.0391806	0.297099	0.0404475	0.0387759	0.712611	0.508654	0.0758148	0.311281	0.0536911	0.445944
slr1877	hpcE	2-hydroxyhepta-2,4-diene-1,7-dioate isomerase	Energy metabolism	Amino acids and amines	5.70776	5.92718	5.8683	6.0667	5.50932	5.77595	5.4897	5.55153	5.46006	5.85408	5.31993	5.88448	0.965652	0.793343	0.902345	0.821562	0.934441	1.1374	0.786127	0.00923015	0.48882	0.157278	0.70892	0.372885	0.723726	0.109352	0.288222	0.221267	0.318934	0.505624
slr1878	cpcE	phycocyanin alpha-subunit phycocyanobilin lyase	Photosynthesis and respiration	Phycobilisome	5.65016	5.1845	5.16549	5.31239	5.30112	5.16803	5.45495	5.10181	5.38034	5.09133	5.17518	5.08793	0.950745	0.985539	0.861406	1.0366	0.906033	0.874045	0.681794	0.917894	0.25231	0.680606	0.0590812	0.155586	0.714863	0.520398	0.192777	0.47844	0.0686628	0.445944
sll1766	aslB, astB	hypothetical protein	Hypothetical		5.41342	5.825	5.93578	5.8035	5.56764	5.89243	5.4983	6.02417	5.86265	6.26824	5.89917	6.17057	1.02086	1.04994	1.30851	1.02848	1.28177	1.24628	0.880597	0.767668	0.115478	0.835839	0.0713656	0.171182	0.739795	0.480323	0.126467	0.527933	0.0773218	0.445944
sll1765	-	unknown protein	Unknown		6.30883	6.99499	6.82194	6.789	6.91968	6.90997	6.08935	6.73788	6.19737	6.13249	6.52821	6.80844	1.12062	0.775364	0.859236	0.691906	0.76675	1.10817	0.478253	0.270876	0.484489	0.0605344	0.128629	0.625283	0.712611	0.298381	0.286348	0.140084	0.112486	0.582563
sll1764	-	unknown protein	Unknown		8.43112	8.18013	7.99572	8.05349	8.2901	8.24791	8.23205	8.16121	8.35205	7.76665	7.92246	8.3127	0.99643	1.03248	0.869513	1.03618	0.872629	0.842161	0.973446	0.754924	0.382199	0.605948	0.331429	0.222361	0.755318	0.476179	0.248987	0.454594	0.199536	0.457297
sll1763	-	unknown protein	Unknown		6.72595	6.30388	6.13068	5.78191	5.64231	6.23112	6.2268	5.3235	6.55521	5.64231	5.08313	5.60009	0.706262	0.783677	0.519431	1.10961	0.735464	0.662812	0.115846	0.437828	0.0199785	0.732201	0.154302	0.221212	0.712611	0.369291	0.0522083	0.498192	0.124886	0.455862
slr1879	cbiL, cobI	precorrin-2 methyltransferase	Biosynthesis of cofactors, prosthetic groups, and carriers	Cobalamin, heme, phycobilin and porphyrin	6.76884	6.47059	4.74587	5.45631	4.24758	4.21224	8.05349	4.86732	8.29589	4.17123	4.52087	4.58029	0.390559	2.10984	0.336582	5.4021	0.861797	0.15953	0.145412	0.444779	0.0710522	0.107726	0.642739	0.0758781	0.712611	0.371206	0.100553	0.181158	0.302021	0.445944
sll1761	-	unknown protein	Unknown		4.67512	4.50938	5.07145	4.38709	4.40498	4.58188	4.72673	4.8916	3.99342	4.38361	4.19842	4.38256	0.815637	0.861707	0.742027	1.05648	0.909751	0.861113	0.17386	0.541955	0.0726255	0.793258	0.19382	0.488118	0.712611	0.40815	0.101843	0.515276	0.143646	0.538676
sll1760	thrB	homoserine kinase	Amino acid biosynthesis	Aspartate family	5.97588	5.47497	6.21745	5.60436	5.26109	5.78842	5.70621	5.41535	5.49116	5.2411	5.46327	5.16549	0.791057	0.783574	0.659989	0.99054	0.834313	0.842281	0.275208	0.209242	0.0641193	0.942094	0.217028	0.118229	0.712611	0.266601	0.0949391	0.563146	0.153356	0.445944
sll1758	-	MrsA protein homolog	Other categories	Other	6.59641	6.29827	6.56501	6.40454	5.9881	6.60134	6.46451	6.02141	6.20583	5.8683	6.18629	5.63691	0.897984	0.837417	0.66462	0.932553	0.740125	0.793654	0.489103	0.183921	0.0334649	0.673227	0.145871	0.178571	0.712611	0.254824	0.0706666	0.475663	0.120605	0.445944
ssr3184	-	4Fe-4S type iron-sulfur protein	Photosynthesis and respiration	Soluble electron carriers	7.76665	7.46461	8.28361	8.38845	7.87782	8.28699	8.58013	8.04086	8.68658	8.45631	8.2539	8.65665	1.27115	1.51316	1.53403	1.19039	1.20681	1.01379	0.292153	0.127655	0.0809821	0.377564	0.235908	0.935995	0.712611	0.223914	0.108005	0.352085	0.160117	0.673207
slr1881	natE	ATP-binding subunit of the ABC-type Nat permease for neutral amino acids	Transport and binding proteins		5.64087	4.91312	5.65656	5.6728	6.09876	6.16482	6.68069	6.51749	6.97279	6.65486	6.68375	7.12295	1.48997	2.49691	2.6703	1.67582	1.79219	1.06944	0.118001	0.00910048	0.00795128	0.0216555	0.01762	0.656109	0.712611	0.109352	0.0341691	0.0893455	0.0348084	0.590403
slr1882	ribF	riboflavin biosynthesis protein RibF	Biosynthesis of cofactors, prosthetic groups, and carriers	Riboflavin	3.86097	3.90627	3.92377	3.93897	4.06627	3.73776	4.01175	3.86097	4.24257	4.23126	4.02366	3.9843	1.01209	1.103	1.13504	1.08982	1.12148	1.02905	0.867459	0.277208	0.0813804	0.44462	0.248374	0.774605	0.738911	0.300528	0.108387	0.38511	0.165351	0.628114
sll1757	-	hypothetical protein	Hypothetical		9.70285	8.92663	9.16528	9.57148	8.63269	9.81002	9.18873	9.7892	9.75116	10.4889	9.38271	10.3135	1.05201	1.24095	1.73724	1.1796	1.65135	1.39992	0.872128	0.358724	0.125874	0.590899	0.21905	0.285832	0.739079	0.336545	0.13349	0.448862	0.153926	0.470471
ssr3188	-	hypothetical protein	Hypothetical		6.99858	7.14369	6.98054	6.97974	7.0724	6.39878	6.90475	6.84761	6.73897	6.62324	6.84124	7.30392	0.856212	0.864244	0.921379	1.00938	1.07611	1.06611	0.360412	0.0412381	0.599116	0.953334	0.734555	0.677833	0.712611	0.160119	0.322382	0.565954	0.326695	0.599008
ssl3364	cp12	CP12 polypeptide	Hypothetical		8.92141	8.86853	9.09999	9.36681	8.7284	8.89442	8.7325	8.1738	8.61901	8.35205	8.27417	8.41391	1.0233	0.729574	0.652205	0.712962	0.637355	0.893954	0.878301	0.069102	0.00158776	0.129469	0.0292529	0.40825	0.739216	0.182653	0.021099	0.200911	0.0451899	0.514772
slr1884	trpS	tryptophanyl-tRNA synthetase	Translation	Aminoacyl tRNA synthetases and tRNA modification	9.11729	7.22655	8.66601	9.38271	7.44467	9.48318	9.42328	9.47361	9.36681	10.7662	8.90208	10.3722	1.35057	2.12081	3.19733	1.57031	2.3674	1.5076	0.646127	0.130289	0.105416	0.382428	0.227431	0.356004	0.714863	0.224493	0.120525	0.354409	0.156942	0.501122
ssr3189	-	hypothetical protein	Hypothetical		7.79172	7.97684	8.33717	8.21018	7.95281	7.65033	8.41744	8.61901	8.03026	8.26917	8.42343	8.21578	0.934671	1.24861	1.20376	1.33589	1.2879	0.96408	0.690576	0.245476	0.194422	0.152286	0.102997	0.788073	0.714863	0.286655	0.167621	0.21887	0.0973919	0.632173
slr1885	-	hypothetical protein	Hypothetical		6.26204	6.00367	5.74615	5.93042	5.91871	6.30035	5.99752	6.53606	6.03287	6.19006	6.67709	6.41555	1.03231	1.13671	1.34128	1.10114	1.2993	1.17997	0.825248	0.464726	0.107539	0.552072	0.115497	0.34603	0.730237	0.377225	0.121406	0.432136	0.104494	0.495717
slr1886	-	hypothetical protein	Hypothetical		8.47735	8.89442	8.1353	8.29589	9.21387	7.99813	8.88955	8.79885	8.42343	7.98751	9.069	8.37555	1.00019	1.14996	0.982818	1.14975	0.982634	0.854652	0.999525	0.484239	0.951336	0.635207	0.960829	0.549398	0.760775	0.384753	0.421018	0.464268	0.381613	0.557921
sll1755	-	unknown protein	Unknown		5.07145	4.56984	3.92188	4.31398	4.48707	4.2228	4.31539	4.38256	3.8766	4.00474	4.70216	4.09738	0.882839	0.795787	0.83917	0.901395	0.950535	1.05452	0.626577	0.421867	0.559747	0.44409	0.768183	0.790889	0.714863	0.363059	0.310948	0.38511	0.335633	0.633037
slr1887	hemC	porphobilinogen deaminase (hydroxymethylbilane synthase, preuroporphyrinogen synthase)	Biosynthesis of cofactors, prosthetic groups, and carriers	Cobalamin, heme, phycobilin and porphyrin	6.60022	6.73475	6.6058	7.03035	6.42353	6.79802	6.30836	5.35534	7.03962	6.64787	5.57838	6.79075	1.07453	0.75133	0.807806	0.699215	0.751773	1.07517	0.599553	0.446935	0.468694	0.375954	0.383976	0.874211	0.714863	0.371206	0.280122	0.35148	0.217956	0.658834
slr1888	-	4-hydroxybutyrate coenzyme A transferase.	Other categories	Other	6.78721	4.57396	4.25765	4.77799	4.66501	4.32254	7.16848	6.01324	6.51749	5.62511	6.63824	5.1627	0.651682	2.56709	1.51825	3.93917	2.32974	0.59143	0.486858	0.190194	0.542995	0.00542046	0.0557188	0.239825	0.712611	0.257436	0.305096	0.0550565	0.0663623	0.462839
sll2015	-	hypothetical protein	Hypothetical		4.55025	5.01236	6.28651	5.64231	5.10911	5.24836	6.78119	7.00367	6.28651	6.54057	4.619	4.73417	1.03542	2.65262	1.01036	2.56187	0.975797	0.380893	0.93078	0.0660685	0.986236	0.00691135	0.958757	0.101512	0.74587	0.18147	0.429766	0.0607428	0.381159	0.445944
sll2014	sfsA	sugar fermentation stimulation protein	Regulatory functions		5.17225	4.47346	4.59423	4.67618	4.94254	4.39578	5.07536	5.79267	5.1796	5.43537	6.36994	6.33692	0.949245	1.51841	2.46359	1.5996	2.59532	1.62248	0.792504	0.124517	0.0255026	0.0685881	0.0162062	0.139414	0.724087	0.222237	0.0591658	0.147642	0.0329769	0.445944
sll2013	-	hypothetical protein	Hypothetical		5.09133	6.07996	5.47717	6.23367	6.22808	5.78963	6.03166	5.3045	6.03567	5.66063	5.60436	5.69024	1.44824	1.18191	1.07345	0.816098	0.741208	0.908234	0.173534	0.556851	0.741144	0.360388	0.0443323	0.600226	0.712611	0.412553	0.364047	0.344104	0.0571761	0.575816
sll2012	sigD, rpoD	group2 RNA polymerase sigma factor SigD	Transcription	RNA synthesis, modification, and DNA transcription	7.73624	7.20571	7.50631	8.931	8.02565	9.08808	8.86077	8.2901	9.42328	9.06314	8.48452	9.16528	2.29552	2.59422	2.67875	1.13012	1.16695	1.03259	0.0303676	0.0190125	0.00557714	0.72383	0.601268	0.911249	0.712611	0.123849	0.0299211	0.495677	0.289745	0.668714
sll2010	murD	UDP-N-acetylmuramoylalanine--D-glutamate ligase	Cell envelope	Murein sacculus and peptidoglycan	4.76899	4.55367	4.84346	5.15747	4.47194	5.5534	4.10586	3.85788	5.20578	4.77012	3.92529	5.08912	1.26479	0.794325	0.915607	0.628029	0.72392	1.15269	0.359392	0.476373	0.740246	0.267115	0.376945	0.723748	0.712611	0.382083	0.364028	0.293074	0.215451	0.61495
sll2009	-	processing protease	Translation	Degradation of proteins, peptides, and glycopeptides	5.43906	5.36613	5.73076	6.20583	5.63104	5.81565	6.0667	6.37345	6.28396	6.45075	6.40636	6.32909	1.29431	1.65793	1.84474	1.28094	1.42527	1.11267	0.140324	0.00713498	0.00164467	0.13688	0.0418396	0.190265	0.712611	0.109352	0.021099	0.20712	0.0548207	0.445944
sll2008	-	processing protease	Translation	Degradation of proteins, peptides, and glycopeptides	5.99054	5.76597	6.19006	6.28396	6.26728	5.59836	6.76884	6.15963	6.15385	5.28971	6.27184	5.46596	1.04803	1.30006	0.808685	1.24048	0.771623	0.622034	0.80521	0.186867	0.40081	0.364737	0.377676	0.1336	0.72658	0.255803	0.255396	0.345247	0.215762	0.445944
slr2135	hupE	hydrogenase accessory protein HupE	Other categories	Hydrogenase	5.12299	5.30112	6.25312	7.06938	5.47097	6.44727	5.50379	4.31739	5.3095	5.08515	4.67618	4.72866	1.70543	0.699544	0.603289	0.410187	0.353746	0.862403	0.256756	0.367581	0.122743	0.0959278	0.0359914	0.612386	0.712611	0.341244	0.131826	0.171101	0.0501233	0.580339
slr2136	gcpE	GcpE protein homolog	Other categories	Other	7.4218	7.49048	7.68083	8.32609	7.5258	8.32945	7.50937	6.88676	8.02406	7.36435	6.6706	7.40242	1.44334	0.960834	0.765648	0.665703	0.530471	0.796858	0.129918	0.872797	0.198385	0.238195	0.0628903	0.464769	0.712611	0.508335	0.169355	0.276738	0.0709806	0.534013
sll2007	-	hypothetical protein	Hypothetical		5.3341	5.12814	4.67709	4.71692	5.15596	5.01355	4.95069	5.68869	5.00757	5.59546	5.56132	5.6703	0.943242	1.12444	1.47691	1.1921	1.56578	1.31347	0.735975	0.610134	0.0458988	0.401037	0.00831445	0.175496	0.719093	0.430378	0.0819916	0.36358	0.0243308	0.445944
sll2006	-	hypothetical protein	Hypothetical		5.70439	6.26204	6.19737	6.03025	6.39074	5.77671	5.44942	5.79828	5.33755	5.55216	5.50532	5.52441	1.00786	0.694388	0.693852	0.68897	0.688439	0.999228	0.966181	0.0787649	0.0405188	0.0759606	0.0393744	0.994009	0.755024	0.186769	0.077063	0.15261	0.053039	0.682898
sll2005	gyrB	DNA gyrase B subunit [Contains: Ssp gyrB intein]	DNA replication, restriction, modification, recombination, and repair		5.51165	5.98664	6.68611	6.46631	6.24524	6.31843	5.3566	6.2091	5.35867	6.01829	6.03422	5.7478	1.21576	0.747421	0.915082	0.614775	0.752682	1.22432	0.462491	0.397477	0.735571	0.0735166	0.022478	0.383593	0.712611	0.35416	0.362701	0.151633	0.0403468	0.507468
ssl3829	-	hypothetical protein	Hypothetical		5.65797	5.92139	5.64231	5.60753	6.05374	5.50778	5.17824	4.99159	5.53201	5.06923	5.01487	5.60753	0.987918	0.703876	0.702219	0.712484	0.710807	0.997646	0.931156	0.0500332	0.0718151	0.101496	0.123322	0.989665	0.74587	0.167334	0.101294	0.175727	0.109217	0.682232
sml0007	psbY, ycf32	photosystem II protein Y	Photosynthesis and respiration	Photosystem II	9.75116	9.9191	10.1173	9.95233	9.86618	9.70991	10.062	9.30103	10.3	9.46145	9.37617	9.4168	0.941888	0.971652	0.701719	1.0316	0.745013	0.722191	0.534956	0.902892	0.00927897	0.891708	0.00482008	0.195286	0.712611	0.516994	0.0353708	0.546246	0.0182012	0.445944
slr2141	-	hypothetical protein	Hypothetical		6.10825	6.00881	5.95972	6.05524	5.8956	6.29478	5.485	4.39196	6.13434	5.164	4.15338	4.97526	1.03978	0.620502	0.417145	0.596762	0.401186	0.67227	0.673346	0.24856	0.0157843	0.226409	0.0164249	0.390567	0.714863	0.287902	0.0470819	0.268912	0.0332031	0.508361
sll2003	-	hypothetical protein	Hypothetical		4.51653	3.91055	4.64432	4.37853	4.09981	4.53707	4.28005	4.4761	4.08033	4.4761	4.10474	4.23931	0.987148	0.947167	0.9436	0.959499	0.955885	0.996234	0.946207	0.772828	0.755386	0.745424	0.717657	0.974101	0.749749	0.482068	0.367761	0.501396	0.321485	0.677337
slr2143	-	L-cysteine/cystine lyase	Amino acid biosynthesis	Glutamate family / Nitrogen assimilation	5.17649	5.00238	5.48741	5.85321	4.77322	5.80709	5.40386	4.2228	5.4827	4.78074	4.32562	5.0301	1.19395	0.879258	0.702251	0.736427	0.588173	0.798685	0.537852	0.689168	0.111296	0.458688	0.134114	0.516837	0.712611	0.454658	0.123804	0.392359	0.114586	0.54726
sll2002	-	hypothetical protein	Hypothetical		4.10938	4.08159	4.15814	4.64432	3.85466	4.2649	3.75134	3.7312	4.06627	4.00675	4.44666	4.47346	1.10058	0.831181	1.14281	0.755223	1.03837	1.37492	0.578748	0.0736956	0.276442	0.183977	0.852315	0.0691488	0.713852	0.183187	0.203054	0.239135	0.355265	0.445944
slr2144	-	periplasmic protein, function unknown	Hypothetical		7.44467	7.43721	6.72684	7.48791	7.48036	7.71745	6.67593	7.11278	7.69061	7.40825	7.07464	8.10421	1.28254	0.970544	1.25364	0.756738	0.977472	1.29169	0.225007	0.914685	0.445252	0.256426	0.921438	0.431249	0.712611	0.519599	0.271213	0.286914	0.372887	0.521556
slr1803	mbpA	adenine-specific DNA methylase	DNA replication, restriction, modification, recombination, and repair		4.47741	4.39002	4.23382	4.2228	4.44799	5.0162	4.70814	4.83952	4.92937	4.87823	5.21092	5.68595	1.14492	1.3742	1.85483	1.20026	1.62005	1.34975	0.472777	0.00877189	0.0219941	0.342319	0.104544	0.149595	0.712611	0.109352	0.0538717	0.335165	0.0979704	0.445944
sll1710	ISY523b	putative transposase [ISY523b: 1275354 - 1276224]	Other categories	Transposon-related functions	5.37121	4.88624	4.50637	4.25197	5.0388	4.48121	5.08406	5.57045	5.30679	5.65016	5.55153	5.61404	0.795197	1.31874	1.60655	1.65838	2.02032	1.21825	0.388903	0.236728	0.0532627	0.0554341	0.0125468	0.118154	0.712611	0.28424	0.0874217	0.133754	0.0292518	0.445944
sll1709	gdh	3-ketoacyl-acyl carrier protein reductase	Energy metabolism	Pentose phosphate pathway	7.97684	7.54715	7.48791	7.70993	7.48791	7.89253	7.511	7.76665	7.51486	7.67386	7.52105	7.96407	1.0183	0.950576	1.03457	0.933495	1.01598	1.08836	0.898959	0.698699	0.819759	0.52941	0.902254	0.474801	0.74091	0.457491	0.385563	0.42319	0.367968	0.534207
ssl3291	-	hypothetical protein	Hypothetical		6.87124	7.12466	7.24533	7.46997	6.89283	7.25859	5.96977	6.23838	6.4279	6.43984	6.2239	7.00367	1.09181	0.547757	0.695149	0.501697	0.636695	1.26908	0.563413	0.00733789	0.111045	0.00976682	0.0858897	0.268492	0.71375	0.109352	0.12374	0.0691985	0.0873858	0.470471
slr1805	hik16	two-component sensor histidine kinase	Regulatory functions		4.68697	4.45565	4.21465	4.11507	5.52957	4.48543	4.99159	4.87644	4.32734	4.5643	5.07296	4.02979	1.19549	1.21366	1.0742	1.0152	0.898544	0.88509	0.593622	0.319801	0.770377	0.965318	0.781251	0.654062	0.714863	0.319067	0.371951	0.56769	0.3389	0.590403
sll1703	sppA1	protease IV	Translation	Degradation of proteins, peptides, and glycopeptides	4.48402	4.07077	4.53707	4.46275	3.59877	4.92251	3.88336	3.97866	4.94168	5.14209	4.77921	5.92718	0.975395	0.93559	1.89064	0.959191	1.93833	2.0208	0.935158	0.807352	0.0676927	0.912641	0.13741	0.101254	0.747167	0.489605	0.0974218	0.553671	0.116281	0.445944
sll1702	ycf51	hypothetical protein YCF51	Hypothetical		4.55867	4.94168	4.94254	4.81867	4.31739	4.65907	4.18127	3.67353	4.10586	4.15571	3.94297	4.32048	0.860998	0.563542	0.626517	0.654522	0.727664	1.11175	0.331238	0.0152414	0.0159752	0.0476287	0.0671428	0.471147	0.712611	0.115822	0.0473189	0.124545	0.0738583	0.534207
slr1807	-	hypothetical protein	Hypothetical		7.4059	5.51059	4.99949	5.20192	5.37728	5.19998	7.24533	6.94848	7.15328	6.97279	6.68611	6.32566	0.610361	2.20948	1.61276	3.61995	2.6423	0.729928	0.386998	0.195754	0.413065	6.15527e-05	0.00203107	0.0929923	0.712611	0.261141	0.259679	0.0116009	0.0127108	0.445944
slr1808	hemA	transfer RNA-Gln reductase	Translation	Aminoacyl tRNA synthetases and tRNA modification	7.68416	8.42343	7.67386	7.63284	7.70993	7.0724	7.06938	7.17815	7.35233	6.96716	7.26858	7.19042	0.729294	0.604077	0.580314	0.828303	0.79572	0.960663	0.226908	0.0497653	0.0410248	0.278926	0.208816	0.660493	0.712611	0.167334	0.0772962	0.300398	0.150405	0.591976
slr1809	-	unknown protein	Unknown		7.98454	7.99813	7.58549	7.28526	8.1573	7.36071	8.70183	8.10788	8.37555	7.93118	8.39819	7.63539	0.838009	1.453	1.09596	1.73387	1.30782	0.754277	0.457092	0.0693014	0.63794	0.0724647	0.338592	0.220839	0.712611	0.182653	0.333961	0.150906	0.202145	0.455785
sll1699	appA	oligopeptide-binding protein of oligopeptide ABC transporter	Transport and binding proteins		5.21006	5.11591	5.68869	5.19364	5.01487	5.75731	5.63691	5.69853	6.02909	5.79616	5.04807	5.63838	0.98878	1.366	1.11418	1.3815	1.12682	0.81565	0.957264	0.104624	0.617542	0.141153	0.618068	0.318423	0.75294	0.207406	0.327108	0.210026	0.295492	0.481033
sll1698	-	hypothetical protein	Hypothetical		6.80178	6.147	6.04172	6.45075	6.04064	6.41313	7.10049	7.01404	6.71494	6.74026	6.625	6.71307	0.980331	1.52942	1.28575	1.56011	1.31155	0.840676	0.920986	0.0816697	0.205786	0.0216252	0.0446025	0.109149	0.744467	0.189711	0.171641	0.0893455	0.0572437	0.445944
sll1697	-	hypothetical protein	Hypothetical		6.15385	6.28824	6.46892	7.1518	6.31243	7.5564	7.07059	6.72684	7.86191	8.1702	7.08108	8.0429	1.62812	1.88703	2.7531	1.15902	1.69097	1.45896	0.13599	0.0581379	0.0147625	0.690505	0.205927	0.320329	0.712611	0.175142	0.0450901	0.481564	0.148883	0.481033
slr1811	-	hypothetical protein	Hypothetical		5.38262	5.70334	5.05896	4.94254	5.7478	4.33432	5.49116	5.825	5.48595	5.29141	5.85706	5.2411	0.771949	1.16398	1.05815	1.50784	1.37075	0.909083	0.452954	0.370263	0.778704	0.235236	0.373456	0.577502	0.712611	0.342705	0.374552	0.274381	0.214916	0.567786
slr1812	-	hypothetical protein	Hypothetical		5.4757	6.46892	5.55041	5.75856	6.31843	5.04188	5.5534	6.19418	5.49239	5.94367	6.24172	5.78842	0.916758	0.94277	1.11697	1.02837	1.21839	1.18478	0.810025	0.838233	0.668535	0.930093	0.508154	0.401543	0.726961	0.498178	0.344433	0.559853	0.262617	0.510556
slr1813	-	hypothetical protein	Hypothetical		8.88073	8.63269	8.04971	8.0176	8.68658	7.78133	9.04755	9.9191	8.69294	9.62781	9.85707	9.41117	0.779594	1.62318	2.15991	2.08208	2.77056	1.33067	0.382266	0.18723	0.0161642	0.080256	0.00805081	0.346208	0.712611	0.256008	0.0474376	0.156609	0.0238976	0.495717
slr1814	-	hypothetical protein	Hypothetical		6.24852	7.14167	6.61959	6.68729	7.24533	6.45543	6.50778	7.30906	6.29327	7.0724	7.34668	7.1928	1.09133	1.02345	1.44797	0.937802	1.32679	1.41479	0.736425	0.937895	0.120033	0.822988	0.174635	0.19183	0.719093	0.525904	0.129926	0.525084	0.135532	0.445944
slr1815	-	hypothetical protein	Hypothetical		9.07456	8.85211	7.12981	6.59446	8.30708	6.53366	8.1573	9.6566	7.18569	8.26302	9.75982	8.32945	0.433141	0.986943	1.34904	2.27857	3.11457	1.36689	0.226745	0.984962	0.611384	0.26803	0.0969838	0.631176	0.712611	0.539407	0.325545	0.293242	0.0938921	0.584108
slr1816	-	hypothetical protein	Hypothetical		4.78812	6.05784	4.45424	4.27457	5.61749	4.8072	4.45093	5.27004	4.76816	5.2769	5.31495	5.66206	0.870361	0.829115	1.24652	0.95261	1.43218	1.50343	0.764755	0.645033	0.562165	0.885729	0.274092	0.0932529	0.723006	0.442167	0.31104	0.544748	0.176454	0.445944
sll1696	-	hypothetical protein	Hypothetical		6.77166	6.92809	6.83777	6.01324	6.66039	6.76629	6.6058	6.92985	6.33501	7.00076	6.86675	7.01929	0.776001	0.857205	1.08405	1.10464	1.39697	1.26463	0.201601	0.279414	0.152809	0.64811	0.115092	0.130658	0.712611	0.30169	0.148955	0.468223	0.104336	0.445944
sll1695	pilA2	pilin polypeptide PilA2	Cellular processes	Chemotaxis	7.45962	7.62448	7.25508	6.63457	7.47668	7.40062	7.09317	7.35233	7.20259	7.32176	7.54513	7.31956	0.826008	0.85242	0.965326	1.03198	1.16866	1.13245	0.394551	0.152532	0.716198	0.878697	0.46566	0.165795	0.712611	0.236271	0.357586	0.542389	0.247489	0.445944
sll1694	pilA1	pilin polypeptide PilA1	Cellular processes	Chemotaxis	10.7469	11.2194	11.0834	10.7177	10.8656	11.0376	10.6274	9.9324	10.8759	10.2256	10.2508	10.1539	0.905673	0.688725	0.571779	0.760457	0.631331	0.830199	0.443069	0.163167	0.00491211	0.254354	0.0023801	0.397759	0.712611	0.24296	0.0286992	0.2857	0.0131158	0.510477
sll1693	-	hypothetical protein	Hypothetical		4.56615	4.75762	4.53938	4.69083	4.41944	4.40498	3.86429	4.00008	4.37528	4.17739	4.27852	4.5186	0.922769	0.687217	0.81439	0.744734	0.88255	1.18505	0.372599	0.0319825	0.0726284	0.0762243	0.259811	0.252334	0.712611	0.143955	0.101843	0.15261	0.170404	0.462839
slr1818	-	hypothetical protein	Hypothetical		4.75671	5.04405	4.34479	4.29654	5.03201	4.22723	5.08793	5.71362	4.94254	5.11892	5.94741	5.66063	0.872612	1.44678	1.81563	1.65799	2.08069	1.25495	0.581054	0.162502	0.0530668	0.105285	0.0404913	0.388625	0.713963	0.242587	0.0872125	0.178946	0.0536911	0.507911
sll1692	-	hypothetical protein	Hypothetical		7.80289	8.12904	7.41931	7.14082	8.36431	7.28198	7.73439	7.83769	8.1353	7.53665	7.7723	7.39604	0.877795	1.08576	0.861294	1.23692	0.981202	0.793261	0.689479	0.643734	0.406842	0.490677	0.948938	0.109332	0.714863	0.441656	0.257418	0.407134	0.378825	0.445944
sll1691	-	hypothetical protein	Hypothetical		5.54739	6.84294	6.56954	6.13068	6.98554	5.92859	5.93887	5.88826	5.96253	5.91205	6.23367	5.68869	1.01982	0.763092	0.771021	0.748263	0.756039	1.01039	0.958414	0.379155	0.427054	0.267005	0.325706	0.93008	0.75294	0.34609	0.264798	0.293074	0.197819	0.670866
slr1819	-	hypothetical protein	Hypothetical		5.00757	5.95374	5.77942	5.2769	5.81994	5.15747	5.11892	5.55633	4.7523	5.40289	5.83394	5.04482	0.893699	0.738296	0.899361	0.826113	1.00633	1.21816	0.67163	0.304785	0.700041	0.423056	0.97767	0.431339	0.714863	0.311342	0.353472	0.375711	0.385749	0.521556
sll1689	sigE, rpoD2-V, rpoD	group2 RNA polymerase sigma factor SigE	Transcription	RNA synthesis, modification, and DNA transcription	6.789	7.00076	6.67709	6.15385	6.47059	5.37861	4.99692	4.38361	4.39578	4.19428	4.31878	4.06069	0.565944	0.213132	0.161428	0.376596	0.285238	0.757411	0.071974	0.000567544	2.61791e-05	0.0211132	0.00555095	0.136686	0.712611	0.053818	0.00561081	0.0893455	0.0191986	0.445944
sll1688	thrC	threonine synthase	Amino acid biosynthesis	Aspartate family	8.38449	7.73624	9.13728	9.63915	9.16528	9.63915	9.09452	8.3127	8.94945	8.931	8.52378	8.56263	2.08762	1.28897	1.19179	0.617437	0.570885	0.924604	0.0709324	0.479974	0.583594	0.0727326	0.0167298	0.699859	0.712611	0.383137	0.317885	0.150906	0.033568	0.608598
slr1820	-	hypothetical protein	Hypothetical		4.00259	4.07255	5.16725	4.5623	4.31878	4.88205	4.65907	4.79718	6.25433	4.73192	6.06426	5.07936	1.12785	1.76875	1.83746	1.56824	1.62917	1.03885	0.694396	0.2645	0.185133	0.292302	0.177706	0.936433	0.714863	0.295794	0.163977	0.309692	0.137015	0.673282
sll1687	hik17	unknown protein	Unknown		5.74385	5.48741	4.66245	4.73192	5.88306	4.78935	5.76911	6.35185	5.71362	6.64364	6.62857	5.31751	0.893087	1.56586	1.86434	1.75331	2.08753	1.19062	0.759056	0.168032	0.175992	0.13035	0.139806	0.63091	0.721852	0.24556	0.159593	0.200911	0.11751	0.584108
slr1821	-	hypothetical protein	Hypothetical		7.02322	7.13927	6.92809	7.09095	7.01043	7.13624	6.92985	6.16131	7.33097	6.72409	6.12586	6.74699	1.03456	0.856891	0.708149	0.828266	0.684493	0.826417	0.529514	0.557422	0.0789379	0.47496	0.0571819	0.528378	0.712611	0.412785	0.106731	0.399826	0.0674322	0.550078
slr1822	nth	endonuclease III	DNA replication, restriction, modification, recombination, and repair		4.64269	4.19842	4.27329	4.90499	4.59277	4.77619	4.78935	4.7545	4.95228	5.54049	4.70814	5.66903	1.30723	1.37609	1.91112	1.05268	1.46196	1.3888	0.0785587	0.037455	0.0476803	0.534791	0.156442	0.197914	0.712611	0.152869	0.0830057	0.425507	0.12591	0.445954
slr1732	-	hypothetical protein	Hypothetical		5.57279	6.01053	5.40604	5.05896	5.67181	4.79718	4.97782	5.42544	5.04047	5.12628	5.55633	5.64231	0.713439	0.699692	0.857685	0.980731	1.20218	1.2258	0.197683	0.0868955	0.409684	0.928655	0.432049	0.23865	0.712611	0.193186	0.257959	0.559561	0.234654	0.462839
sll1630	-	unknown protein	Unknown		3.80436	3.79099	11.5938	3.8301	3.82793	5.99429	3.65693	4.16119	3.7129	4.52455	4.04242	4.02146	0.278237	0.170434	0.217601	0.612551	0.782069	1.27674	0.531375	0.382376	0.445701	0.392946	0.656892	0.198683	0.712611	0.347301	0.271356	0.35893	0.304861	0.445954
sll1629	phr	bacterial cryptochrome	DNA replication, restriction, modification, recombination, and repair		4.66501	4.15338	4.14756	4.08554	4.33107	4.45424	5.05178	5.2355	5.56487	4.25197	5.36751	5.87257	0.978265	1.9481	1.79257	1.99138	1.8324	0.920166	0.883398	0.0134661	0.173122	0.00581501	0.149693	0.82268	0.739795	0.112392	0.158317	0.0566878	0.122444	0.643028
sll1628	-	hypothetical protein	Hypothetical		5.10587	5.56281	5.93746	6.37583	5.3566	6.27184	5.32251	4.64579	6.21745	6.19252	4.5572	6.04294	1.38132	0.907437	1.04403	0.656936	0.755825	1.15053	0.312199	0.798925	0.919062	0.338863	0.546763	0.784725	0.712611	0.488849	0.412383	0.334183	0.274148	0.631245
slr1734	opcA	glucose 6-phosphate dehydrogenase assembly protein	Energy metabolism	Pentose phosphate pathway	7.55983	7.53508	7.18829	7.29936	7.4059	7.11278	7.86191	7.32176	7.47668	7.3917	7.38754	7.22807	0.898098	1.09105	0.938244	1.21484	1.0447	0.859946	0.352138	0.564528	0.522791	0.197777	0.566757	0.268092	0.712611	0.414408	0.299265	0.248207	0.279928	0.470471
slr1735	bgtA, glnQ	ATP-binding subunit of the ABC-type Bgt permease for basic amino acids and glutamine	Transport and binding proteins		7.67968	7.42544	7.3917	7.17954	8.03792	6.75874	7.5258	6.80025	7.25508	6.42477	6.74026	6.30689	0.886666	0.809315	0.497131	0.912762	0.560675	0.614262	0.677238	0.255817	0.00310138	0.775614	0.103966	0.0471535	0.714863	0.291184	0.024234	0.50982	0.0976665	0.445944
sll1626	lexA	LexA repressor	Regulatory functions		7.7779	8.52378	8.48934	8.32067	8.14345	8.06815	7.27066	7.0321	6.9228	7.04778	7.49493	6.32159	0.941969	0.438764	0.403626	0.465794	0.428492	0.919917	0.751596	0.0107925	0.0355218	0.000972448	0.0250451	0.752822	0.721852	0.110439	0.0726176	0.0358589	0.0421124	0.620678
sll1625	sdhB	succinate dehydrogenase iron- sulphur protein subunit	Energy metabolism	TCA cycle	6.25219	6.39697	5.6488	5.95539	5.88448	6.05784	5.49992	5.1081	5.84186	5.346	4.97892	5.42978	0.911672	0.652467	0.555651	0.715682	0.609486	0.851616	0.599924	0.119673	0.0339577	0.0911074	0.00834464	0.411855	0.714863	0.219206	0.0711364	0.166506	0.0243308	0.516176
sll1624	rre18	two-component response regulator	Regulatory functions		4.21224	4.13303	4.32879	4.40498	4.18292	4.30247	4.19633	4.32454	4.69941	5.43906	4.52609	5.05335	1.05125	1.13451	1.71889	1.07921	1.6351	1.51509	0.447644	0.322062	0.0446751	0.539254	0.0597093	0.120489	0.712611	0.320621	0.080826	0.426239	0.0691404	0.445944
sll1623	ndhM	ABC transporter ATP-binding protein	Transport and binding proteins		5.16725	5.04482	4.99833	5.346	4.48037	5.03611	4.74152	4.8367	5.02563	4.84472	4.93793	5.41535	0.92276	0.869235	0.99714	0.941995	1.08061	1.14715	0.676562	0.106823	0.983139	0.762646	0.735543	0.368263	0.714863	0.208912	0.428835	0.505731	0.326695	0.505624
slr1736	-	homogentisate phytyltransferase	Hypothetical		4.99692	5.37463	5.78191	5.76319	5.13583	5.70334	5.79898	5.45758	5.5885	6.30883	5.63691	5.90504	1.10929	1.17327	1.48018	1.05768	1.33435	1.26159	0.646481	0.404379	0.13159	0.735417	0.210687	0.200813	0.714863	0.355089	0.137106	0.499044	0.150997	0.445954
slr1737	-	hypothetical protein	Hypothetical		5.37038	5.13929	4.88344	5.52441	5.15898	5.12713	5.46083	5.32627	5.69583	6.23367	5.6974	5.87947	1.10125	1.28634	1.74812	1.16807	1.58741	1.35899	0.504133	0.109835	0.0188239	0.250793	0.0301821	0.0813188	0.712611	0.210215	0.0512296	0.283416	0.0459198	0.445944
sll1621	-	AhpC/TSA family protein	Other categories	Other	10.2508	10.675	11.2053	11.6378	10.9447	11.4027	11.0619	11.2481	11.2194	11.456	11.1526	11.3194	1.5348	1.38135	1.51464	0.900018	0.986868	1.0965	0.145922	0.173869	0.107547	0.512268	0.935553	0.274709	0.712611	0.248287	0.121406	0.414963	0.37591	0.470471
slr1738	slr1738, perR	transcription regulator Fur family	Regulatory functions		5.60436	5.75221	5.88826	6.8991	6.29827	6.03166	5.12177	4.88685	5.10587	4.7523	5.06417	4.81243	1.58162	0.611272	0.546398	0.386486	0.345468	0.89387	0.0699992	0.00313258	0.00227984	0.00685138	0.00498688	0.255077	0.712611	0.0916691	0.0229	0.0607428	0.0182913	0.464537
sll1620	-	hypothetical protein	Hypothetical		6.08777	6.53905	6.8462	7.13154	6.2069	7.01627	5.58359	5.83142	5.76319	6.01324	5.92139	6.58796	1.22595	0.588477	0.802842	0.480018	0.654875	1.36427	0.465713	0.0301429	0.355255	0.0242813	0.163184	0.112835	0.712611	0.143945	0.238272	0.0938203	0.129794	0.445944
slr1739	psb28-2	photosystem II 13 kDa protein homolog	Photosynthesis and respiration	Photosystem II	6.94098	7.57998	7.28713	8.30708	8.09285	7.70993	7.67968	8.08766	7.19888	7.5489	8.2663	6.89021	1.70203	1.3068	1.23038	0.767792	0.722892	0.941521	0.0392232	0.289375	0.532335	0.287004	0.341491	0.86316	0.712611	0.306423	0.303094	0.305904	0.203677	0.65639
slr1740	appA	oligopeptide binding protein of ABC transporter	Transport and binding proteins		4.40423	4.35987	5.76911	6.25312	4.62629	6.02304	4.69669	4.84346	4.62173	4.79368	4.48543	4.8293	1.72877	0.917782	0.906512	0.530886	0.524367	0.987721	0.314526	0.80411	0.780571	0.149215	0.147696	0.895261	0.712611	0.489593	0.374632	0.216514	0.12159	0.665009
sll1618	-	hypothetical protein	Hypothetical		6.03025	6.54265	5.94615	6.22808	6.10825	6.09731	6.26637	5.13479	6.21234	5.70776	5.08683	5.9581	0.980462	0.811213	0.664902	0.827378	0.678152	0.81964	0.888763	0.505348	0.138763	0.501963	0.0995636	0.558732	0.739795	0.392782	0.14083	0.411136	0.0957172	0.561442
slr1742	-	probable cobyric acid synthase	Biosynthesis of cofactors, prosthetic groups, and carriers	Cobalamin, heme, phycobilin and porphyrin	5.8169	5.69583	6.51938	6.36994	5.52049	6.52254	5.4757	4.7985	5.57838	5.56674	4.91803	5.53201	1.09199	0.604365	0.627734	0.553455	0.574855	1.03867	0.768946	0.109861	0.113144	0.0975627	0.101006	0.873614	0.723217	0.210215	0.125076	0.172386	0.0963794	0.658834
slr1743	ndbB, ndh	type 2 NADH dehydrogenase NdbB	Photosynthesis and respiration	NADH dehydrogenase	4.66898	4.36698	5.03611	5.65894	4.28868	5.42544	5.81565	4.7258	6.09367	5.93578	4.86243	6.28135	1.35066	1.80794	2.00346	1.33857	1.48333	1.10814	0.404151	0.136871	0.0993426	0.518184	0.397747	0.816315	0.712611	0.229399	0.117702	0.41677	0.222807	0.640068
slr1744	amiA	N-acetylmuramoyl-L-alanine amidase, periplasmic protein	Cell envelope	Murein sacculus and peptidoglycan	6.9583	7.12981	7.80991	7.65632	7.33644	7.46179	6.79439	6.07817	6.4349	6.3664	6.00367	5.96128	1.13722	0.549609	0.43864	0.483294	0.385714	0.798095	0.538596	0.0600956	0.0148721	0.00983162	0.00097816	0.252372	0.712611	0.175142	0.0453161	0.0691985	0.0101288	0.462839
slr1746	murI, dga	glutamate racemase	Cell envelope	Murein sacculus and peptidoglycan	7.90319	8.66601	8.92141	8.80346	8.48934	8.99404	7.23652	7.40062	7.02172	7.52105	7.54715	7.47419	1.20198	0.41258	0.506017	0.343251	0.420988	1.22647	0.477935	0.0170922	0.0327366	0.00109658	0.00110179	0.0578693	0.712611	0.118676	0.069869	0.0359844	0.0102025	0.445944
slr1747	-	cell death suppressor protein Lls1 homolog	Cellular processes	Cell killing	4.05936	6.1113	5.6391	4.85589	6.00367	4.46631	5.77382	5.37928	5.3566	6.19578	5.66903	5.81362	0.894225	1.17553	1.53996	1.31458	1.72212	1.31001	0.844956	0.731936	0.385549	0.457989	0.18296	0.133604	0.737763	0.468155	0.249791	0.392157	0.139549	0.445944
slr0852	-	hypothetical protein	Hypothetical		4.32157	4.53707	4.77799	4.61154	4.84733	4.02979	4.58029	4.83754	4.46631	4.33432	5.26395	4.60088	0.966389	1.05886	1.13879	1.09568	1.1784	1.07549	0.867047	0.655697	0.573408	0.646895	0.554882	0.741855	0.738911	0.444928	0.314799	0.467929	0.277102	0.618524
slr0853	rimI	ribosomal-protein-alanine acetyltransferase	Translation	Ribosomal proteins: synthesis and modification	5.36878	5.67181	5.45758	5.51453	6.33773	4.96228	5.66352	5.58487	5.38691	5.17366	5.87594	4.95706	1.07584	1.03219	0.892647	0.959433	0.829723	0.864806	0.809525	0.726695	0.604147	0.890661	0.609322	0.508934	0.726961	0.467288	0.32364	0.546246	0.292647	0.545859
slr0854	phrA, phr	DNA photolyase	DNA replication, restriction, modification, recombination, and repair		4.84011	5.15008	4.87644	5.2411	5.09834	5.08313	5.8736	4.75335	5.68455	4.8952	4.85703	4.73747	1.13707	1.39632	0.916596	1.228	0.806106	0.656439	0.167367	0.251711	0.312303	0.444743	0.0108746	0.157272	0.712611	0.289079	0.217838	0.38511	0.0280903	0.445944
sll0858	-	hypothetical protein	Hypothetical		6.95329	6.09876	5.67848	5.77781	6.17275	5.72089	7.14082	7.0462	6.79075	6.73475	6.95329	6.70348	0.78294	1.68072	1.46781	2.14668	1.87474	0.87332	0.428447	0.126701	0.222011	0.0033463	0.00504343	0.209443	0.712611	0.223707	0.179746	0.0474506	0.0183817	0.448172
sll0857	-	unknown protein	Unknown		5.93578	5.96977	5.35867	5.3477	6.21428	5.2187	6.65882	5.51165	6.38885	5.0268	5.82378	5.33086	0.894293	1.34882	0.778665	1.50825	0.870705	0.577295	0.685717	0.340175	0.302666	0.272642	0.635012	0.130076	0.714863	0.329007	0.214267	0.296453	0.300105	0.445944
sll0856	sigH, rpoE	RNA polymerase ECF-type (group 3) sigma-E factor	Transcription	RNA synthesis, modification, and DNA transcription	5.61846	6.13249	5.38495	5.38874	6.33692	5.43688	6.54265	6.52427	6.47579	5.97777	6.77885	5.84396	1.00617	1.74384	1.40272	1.73314	1.39412	0.804385	0.982447	0.0223836	0.253106	0.0621321	0.32204	0.343548	0.755698	0.129893	0.192946	0.140733	0.196481	0.493939
sll0855	-	putative channel transporter	Transport and binding proteins		4.04242	4.10474	4.32254	4.11982	4.29466	4.16451	4.07605	4.22026	3.93469	3.8766	3.96198	3.9323	1.02558	0.946343	0.850899	0.922743	0.82968	0.899145	0.733557	0.538239	0.058108	0.300829	0.00976645	0.149646	0.719093	0.406256	0.0896011	0.311986	0.0262833	0.445944
sll0854	-	hypothetical protein	Hypothetical		5.19905	5.41608	5.543	5.75359	5.41138	5.65288	5.19364	5.21538	5.39216	5.43322	5.0654	6.20416	1.16466	0.920837	1.1341	0.79065	0.973764	1.2316	0.198428	0.372063	0.631556	0.0469727	0.918144	0.428371	0.712611	0.342705	0.33212	0.123915	0.372208	0.521556
sll0853	-	hypothetical protein	Hypothetical		5.04903	5.79616	5.43975	5.66595	5.66063	5.49632	3.97674	4.58472	5.0268	4.64073	4.73192	5.67703	1.13235	0.536299	0.75171	0.473615	0.663848	1.40166	0.466053	0.073612	0.356452	0.0252499	0.153304	0.339808	0.712611	0.183187	0.238698	0.0957052	0.124252	0.491437
slr0856	ISY100l	putative transposase [ISY100l: 1346125 - 1347070]	Other categories	Transposon-related functions	10.5937	9.41117	9.70285	9.66188	9.97582	9.7892	10.2409	11.2761	9.97582	11.1749	11.3844	11.4808	0.937172	1.51049	2.72096	1.61175	2.90338	1.80138	0.811329	0.326637	0.017027	0.165927	0.000277852	0.105172	0.726961	0.322676	0.0486855	0.228082	0.00764415	0.445944
slr0857	ISY100l	putative transposase [ISY100l: 1346125 - 1347070]	Other categories	Transposon-related functions	7.34457	7.71264	7.48433	7.54081	7.95818	7.47419	6.97434	7.87509	6.82194	7.86426	7.83347	7.8355	1.10488	0.817872	1.25751	0.740238	1.13814	1.53754	0.481461	0.448635	0.0373502	0.296597	0.286102	0.132088	0.712611	0.371206	0.0741182	0.311281	0.181848	0.445944
sll0851	psbC	photosystem II CP43 protein	Photosynthesis and respiration	Photosystem II	12.524	13.069	12.8894	12.9864	13.069	12.7888	12.9864	12.7084	12.8894	12.3937	12.6542	12.524	1.08719	1.02379	0.810277	0.941685	0.745295	0.791448	0.540833	0.859585	0.161703	0.497831	0.0193761	0.0382698	0.712611	0.503951	0.152787	0.409924	0.0369466	0.445944
sll0849	psbD1	photosystem II reaction center D2 protein	Photosynthesis and respiration	Photosystem II	12.6542	13.2167	12.9864	13.2167	13.2167	13.069	13.2167	12.9864	13.069	12.7888	12.9864	12.9864	1.16075	1.1006	0.978135	0.948176	0.842675	0.888732	0.275871	0.47747	0.865068	0.40963	0.0398458	0.145208	0.712611	0.382366	0.398274	0.368026	0.0531147	0.445944
sll0847	-	unknown protein	Unknown		4.42276	5.71033	5.96253	4.98909	5.54529	4.51653	4.20998	4.52609	4.29466	4.45969	4.98839	4.86096	0.785545	0.492561	0.661805	0.627032	0.842479	1.3436	0.568991	0.103449	0.301753	0.0970404	0.504118	0.0828776	0.713802	0.206413	0.21401	0.172097	0.261179	0.445944
slr0861	purT	glycinamide ribonucleotide transformylase	Purines, pyrimidines, nucleosides, and nucleotides	Purine ribonucleotide biosynthesis	6.05679	6.01632	6.04528	5.87781	6.08777	6.02698	6.05236	5.09398	6.07536	5.21538	5.24836	5.3284	0.971346	0.812874	0.584221	0.836853	0.601455	0.718711	0.54517	0.40792	2.64313e-05	0.478836	0.000490768	0.21659	0.713628	0.35748	0.00561081	0.401661	0.00911656	0.450943
sll0846	-	hypothetical protein	Hypothetical		7.20057	7.96953	7.82735	10.3	8.2023	9.95233	7.94146	7.90589	8.46362	7.78504	7.96108	7.79668	3.5285	1.35457	1.13429	0.383895	0.321464	0.837375	0.0579739	0.214625	0.495926	0.109652	0.0658617	0.246998	0.712611	0.2714	0.290279	0.182887	0.0731476	0.462839
slr0862	lmbP	probable sugar kinase	Other categories	Other	4.48707	5.22847	5.43906	5.08912	5.18145	5.24299	4.10938	4.33894	4.11507	4.38709	4.48402	4.40799	1.08647	0.549527	0.648343	0.505791	0.596741	1.17982	0.703114	0.0443747	0.0975141	0.00036225	0.00015486	0.0423592	0.716034	0.163384	0.11695	0.0279302	0.00642395	0.445944
slr0863	-	hypothetical protein	Hypothetical		6.01324	5.9849	5.61485	5.94055	6.15385	5.53604	6.19418	6.28651	5.9914	6.06559	6.39074	6.24391	1.00404	1.21956	1.28558	1.21466	1.28041	1.05413	0.980367	0.138637	0.0849564	0.235358	0.155537	0.584926	0.755698	0.229899	0.110362	0.274381	0.125357	0.569582
sll0844	-	tRNA (5-methylaminomethyl-2-thiouridylate)-methyltransferase	Translation	Aminoacyl tRNA synthetases and tRNA modification	7.09317	6.6306	6.05784	6.35838	6.86481	6.28824	6.85222	6.04444	6.33773	5.61594	5.90084	5.69288	0.939484	0.881234	0.551978	0.937999	0.587534	0.626369	0.809746	0.657368	0.0511611	0.772032	0.0186936	0.0546898	0.726961	0.444928	0.0850685	0.508961	0.0363049	0.445944
sll0843	-	unknown protein	Unknown		5.51307	5.43688	5.49116	6.06559	5.74291	5.63455	5.78842	6.36357	4.99159	5.44942	5.20696	5.41608	1.26049	1.17622	0.918348	0.933145	0.728566	0.780764	0.0638948	0.588306	0.195631	0.823111	0.038227	0.427738	0.712611	0.422335	0.167746	0.525084	0.0521673	0.521556
slr0864	-	ATP-binding protein of ABC transporter	Transport and binding proteins		5.21538	5.2355	6.36357	5.58487	5.9198	5.51723	6.19252	6.69953	6.21093	7.06126	6.66465	5.20496	1.0491	1.69684	1.63068	1.61742	1.55436	0.961013	0.870922	0.139284	0.358167	0.0287483	0.332703	0.927005	0.739079	0.229899	0.239594	0.100752	0.200094	0.6707
slr0865	-	hypothetical protein	Hypothetical		4.53371	4.64432	4.72161	5.26836	4.80425	5.56132	4.71049	4.82026	5.80518	6.58215	5.13479	6.73788	1.49288	1.39354	2.86472	0.93346	1.91892	2.05571	0.0635619	0.24573	0.041632	0.821304	0.166031	0.167685	0.712611	0.286655	0.0779787	0.524746	0.131089	0.445944
sll0839	-	hypothetical protein	Hypothetical		6.96446	6.59242	6.58215	6.55957	6.85937	6.88676	7.4397	7.1518	7.22655	7.94146	7.10485	7.06465	1.03926	1.47394	1.57714	1.41826	1.51756	1.07002	0.751392	0.0213889	0.103059	0.0205784	0.11924	0.760029	0.721852	0.128809	0.119985	0.0885939	0.107122	0.622958
sll0838	pyrF	orotidine 5' monophosphate decarboxylase	Purines, pyrimidines, nucleosides, and nucleotides	Pyrimidine ribonucleotide biosynthesis	6.31972	6.80025	6.68729	7.19042	6.59446	7.00923	6.4804	5.8956	6.85066	6.52061	5.79324	6.06967	1.2561	0.87446	0.719676	0.696171	0.572945	0.822994	0.223188	0.570517	0.138371	0.187721	0.0435125	0.466515	0.712611	0.416894	0.14083	0.241229	0.0564349	0.534013
sll0837	-	periplasmic protein, function unknown	Hypothetical		7.14369	7.1194	6.80178	7.22217	7.06126	7.24873	6.64364	5.99429	7.05471	6.60134	5.98265	6.9583	1.11401	0.728293	0.703427	0.653757	0.631436	0.965857	0.279888	0.235312	0.172041	0.122729	0.0848175	0.910796	0.712611	0.283625	0.158098	0.194539	0.0865243	0.668671
slr0869	-	hypothetical protein	Hypothetical		4.19092	4.81867	4.10474	4.37662	3.95378	4.71852	5.89733	5.90841	4.35477	4.89828	4.67243	5.7602	0.985002	2.02146	1.66886	2.05224	1.69427	0.825569	0.948225	0.145614	0.138876	0.138409	0.128885	0.675424	0.750377	0.23326	0.14083	0.208617	0.112624	0.598442
slr0872	-	hypothetical protein	Hypothetical		4.00675	4.67243	3.94558	4.66501	4.48914	4.13779	4.02146	4.3612	3.96809	4.39355	4.08756	4.16269	1.16667	0.938655	1.00441	0.804558	0.860921	1.07005	0.470955	0.746172	0.980973	0.188125	0.296869	0.559673	0.712611	0.473545	0.428297	0.241564	0.18582	0.561755
sll1165	mutS, fdv	DNA mismatch repair protein	DNA replication, restriction, modification, recombination, and repair		4.28868	3.96198	3.9024	4.65666	6.80178	4.74152	5.07296	4.57396	4.90597	5.54739	4.61154	4.88205	2.54729	1.74103	1.94887	0.683483	0.765076	1.11938	0.130862	0.0134712	0.0335871	0.48624	0.635577	0.632073	0.712611	0.112392	0.0706666	0.405299	0.300249	0.584108
slr1243	-	unknown protein	Unknown		4.79254	4.62067	5.4757	4.44799	4.16781	4.46501	4.53789	4.99554	5.23996	5.13583	5.37038	5.56281	0.65852	0.973661	1.31345	1.47856	1.99456	1.34899	0.0963055	0.913368	0.244884	0.0679783	0.00313239	0.146272	0.712611	0.519082	0.189606	0.147161	0.0144506	0.445944
sll1164	-	hypothetical protein	Hypothetical		4.307	4.80425	4.20459	4.69348	4.45857	5.23794	6.42477	5.66595	7.22217	5.56487	4.80277	6.44585	1.28169	3.99727	2.2437	3.11875	1.75058	0.56131	0.292931	0.0146896	0.0840461	0.031414	0.200673	0.271451	0.712611	0.114619	0.109772	0.103584	0.147039	0.470471
sll1162	-	hypothetical protein	Hypothetical		3.99458	4.26129	4.8952	5.06923	4.59423	4.81448	4.48309	4.35682	4.78812	4.47081	4.33346	4.50741	1.35876	1.1165	1.03781	0.821707	0.76379	0.929516	0.214771	0.619885	0.853706	0.205681	0.0574142	0.488972	0.712611	0.432168	0.395209	0.254153	0.0674322	0.538676
sll1161	cya3	probable adenylate cyclase	Regulatory functions		6.00687	5.12453	4.66123	4.66245	5.16725	5.14878	5.68595	6.35985	5.46596	6.12904	6.52961	6.43769	0.828525	1.48766	2.14538	1.79555	2.5894	1.44212	0.560389	0.296392	0.0559603	0.0554982	0.00258441	0.1478	0.71375	0.308175	0.0888709	0.133754	0.0134684	0.445944
sll1160	-	hypothetical protein	Hypothetical		4.08399	5.26547	4.969	5.01487	5.04903	4.73875	4.32734	4.99442	4.25893	4.87282	4.89699	4.68697	1.11837	0.843275	1.03248	0.75402	0.923196	1.22436	0.683797	0.594195	0.904544	0.184509	0.385821	0.297097	0.714863	0.424647	0.408834	0.239533	0.21825	0.472381
sll1159	-	probable bacterioferritin comigratory protein	Other categories	Drug and analog sensitivity	4.13207	4.22606	4.43069	4.22723	4.20196	4.15233	4.18002	4.41808	5.40759	3.8933	3.93622	4.1103	0.953235	1.32466	0.821882	1.38965	0.862203	0.620447	0.489322	0.352681	0.0623074	0.275877	0.037651	0.145513	0.712611	0.333492	0.0933508	0.298822	0.05157	0.445944
ssr2078	ISY802b	putative transposase [ISY802b(partial copy): 1384736 - 1385513]	Other categories	Transposon-related functions	6.5771	6.71656	6.23838	5.81856	6.80467	6.03287	6.86768	7.06126	6.45734	6.78721	7.18569	5.59655	0.816782	1.2182	1.00868	1.49146	1.23495	0.828012	0.428052	0.279295	0.981221	0.173173	0.617688	0.621378	0.712611	0.30169	0.428297	0.231695	0.295433	0.581719
slr1246	ISY802b	putative transposase [ISY802b(partial copy): 1384736 - 1385513]	Other categories	Transposon-related functions	4.63163	4.9535	4.95862	4.87644	5.51165	4.45969	4.8521	5.58135	4.05805	4.78173	5.76447	4.15338	1.07277	0.988	1.03666	0.92098	0.966339	1.04925	0.770354	0.97117	0.919227	0.83543	0.93392	0.919277	0.723217	0.534791	0.412383	0.527933	0.37591	0.67045
sll1157	ISY120b	putative transposase [ISY120b: 1385747 - 1386548]	Other categories	Transposon-related functions	5.22255	5.66352	5.77595	5.65016	5.85706	5.35534	4.90499	5.79146	4.94461	5.41861	5.70334	5.44074	1.04742	0.789867	0.977313	0.754104	0.933063	1.23731	0.779257	0.36691	0.871498	0.276864	0.592151	0.368302	0.723217	0.341161	0.399354	0.299318	0.287009	0.505624
sll1156	ISY120b	putative transposase [ISY120b: 1385747 - 1386548]	Other categories	Transposon-related functions	8.46113	8.73665	8.12904	7.85615	9.35654	7.92246	8.32945	9.4168	7.99572	8.00189	9.58049	8.58013	0.95668	1.10067	1.21299	1.15051	1.26791	1.10204	0.908142	0.780186	0.602535	0.771492	0.637372	0.834773	0.742244	0.483952	0.323409	0.508925	0.300726	0.647993
sll1155	-	hypothetical protein	Hypothetical		8.01184	8.54291	8.08188	7.97294	8.92141	7.77488	8.66133	8.41744	8.09774	7.70402	8.51499	7.61364	1.00756	1.13285	0.830474	1.12435	0.824241	0.733082	0.979161	0.48334	0.46415	0.68669	0.573342	0.245916	0.755698	0.384511	0.279042	0.480718	0.281951	0.462839
sll1154	norA	putative antibiotic efflux protein	Other categories	Drug and analog sensitivity	6.58441	6.58441	6.86864	7.37215	7.37789	6.9583	7.57732	7.06803	7.30667	7.12843	7.40242	7.08285	1.47116	1.55637	1.43935	1.05792	0.978372	0.924808	0.0295902	0.0218262	0.0188067	0.708604	0.862656	0.560297	0.712611	0.129779	0.0512296	0.489599	0.358061	0.562101
slr1251	cyp, rot1	peptidyl-prolyl cis-trans isomerase	Translation	Protein modification and translation factors	8.14345	8.21018	9.21387	9.49782	8.02406	8.81577	6.81828	7.33644	7.3705	7.91542	6.9084	9.07456	1.19476	0.392992	0.680009	0.328931	0.569161	1.73034	0.664302	0.0258543	0.480066	0.0254968	0.343234	0.291027	0.714863	0.133842	0.284526	0.0960484	0.203978	0.471691
ssl2296	dcoH	pterin-4a-carbinolamine dehydratase	Biosynthesis of cofactors, prosthetic groups, and carriers	Others	5.1081	5.64457	6.14478	5.84396	5.72237	5.81994	4.76621	5.2769	4.93936	5.35534	5.2187	6.01171	1.11957	0.642459	0.930516	0.573845	0.831138	1.44837	0.617721	0.129239	0.801445	0.00657642	0.34177	0.136109	0.714863	0.224193	0.37919	0.0602985	0.203677	0.445944
sll1151	-	unknown protein	Unknown		4.69824	4.90499	4.7365	5.04903	4.76899	4.64847	4.05301	3.97088	3.95768	3.99094	3.71821	3.77541	1.02972	0.579929	0.517014	0.56319	0.502091	0.891513	0.769236	0.000361411	0.000807317	0.00248321	0.00235976	0.13362	0.723217	0.0443655	0.0190399	0.0435175	0.0131158	0.445944
ssr2087	-	hypothetical protein	Hypothetical		4.65497	5.11454	5.04807	5.56281	4.74744	5.08912	4.11626	4.28005	3.97674	4.5186	4.34854	4.89309	1.14387	0.568471	0.783252	0.49697	0.684736	1.37782	0.521722	0.00834942	0.177267	0.0161165	0.128619	0.0650632	0.712611	0.109352	0.159828	0.0808801	0.112486	0.445944
sll1150	-	hypothetical protein	Hypothetical		6.74026	7.13154	7.39321	7.34457	7.21472	7.08608	7.7779	7.18829	7.45962	7.4331	7.12295	7.07588	1.09186	1.30761	1.08847	1.1976	0.996901	0.832415	0.567703	0.203775	0.608418	0.234495	0.975062	0.264191	0.71375	0.264813	0.324644	0.274128	0.385059	0.467134
slr1253	-	unknown protein	Unknown		8.64675	8.59591	7.68416	7.50631	8.33203	7.17312	8.19686	7.93737	7.5258	6.72684	7.70993	6.66159	0.642403	0.746255	0.412896	1.16166	0.642737	0.553291	0.241906	0.316015	0.0505123	0.614144	0.257526	0.0945415	0.712611	0.3171	0.0846365	0.457304	0.169499	0.445944
slr1254	crtP, pds, crtD	phytoene dehydrogenase (phytoene desaturase)	Biosynthesis of cofactors, prosthetic groups, and carriers	Carotenoid	4.20872	4.28322	5.13186	6.36357	4.74152	6.00881	5.60009	3.86429	6.27333	5.23224	4.20338	5.17824	2.23979	1.62973	1.25703	0.727627	0.561228	0.771313	0.112852	0.415387	0.500921	0.625998	0.234013	0.660746	0.712611	0.36007	0.29125	0.461253	0.159856	0.591976
slr1255	crtB, pys	phytoene synthase	Biosynthesis of cofactors, prosthetic groups, and carriers	Carotenoid	6.15842	5.82676	5.81565	6.8123	6.25943	6.70563	6.25219	5.35274	6.93962	6.56501	5.87095	6.49162	1.57882	1.18748	1.29737	0.752135	0.821734	1.09253	0.0316375	0.62791	0.203296	0.448575	0.365449	0.814461	0.712611	0.433852	0.170912	0.386633	0.212144	0.639264
sll1147	-	glutathione S-transferase	Biosynthesis of cofactors, prosthetic groups, and carriers	Thioredoxin, glutaredoxin, and glutathione	6.41939	6.19252	6.23658	6.35356	6.25433	6.02909	6.82369	6.88444	6.54057	6.82194	6.98054	6.68611	0.952305	1.38198	1.46074	1.45119	1.5339	1.05699	0.583832	0.02113	0.00760923	0.0198159	0.00857363	0.587851	0.714863	0.128809	0.0338987	0.0873055	0.024686	0.569582
slr1256	ureA	urease gamma subunit	Central intermediary metabolism	Other	6.01746	5.44074	5.23443	5.27353	5.12713	4.78812	5.70192	5.8683	4.85846	5.20696	5.46972	4.89033	0.706478	0.940838	0.770994	1.33173	1.09132	0.819476	0.142298	0.832856	0.262619	0.295927	0.598436	0.463423	0.712611	0.495909	0.196911	0.311007	0.288985	0.534013
slr1258	-	unknown protein	Unknown		5.96128	5.97984	4.92571	4.81699	5.9639	4.74849	5.68349	5.9198	5.5216	5.30244	5.78052	5.05608	0.734169	1.06144	0.845224	1.44577	1.15127	0.796301	0.444466	0.8262	0.584214	0.265145	0.673571	0.246135	0.712611	0.493811	0.31799	0.292312	0.309192	0.462839
slr1259	-	hypothetical protein	Hypothetical		4.42872	4.5441	3.9925	5.32713	4.36538	4.45093	4.06786	3.79546	3.90063	4.57612	4.56042	4.09506	1.31286	0.75762	1.06345	0.577077	0.810031	1.40368	0.324925	0.0973466	0.719749	0.0668358	0.428634	0.0503331	0.712611	0.202805	0.358376	0.146189	0.233301	0.445944
slr1262	-	hypothetical protein	Hypothetical		5.17366	5.07421	5.17649	5.28971	5.32251	5.30544	4.13945	4.66501	3.90627	4.56868	4.53604	4.02545	1.12072	0.534201	0.588563	0.476657	0.525163	1.10176	0.00926505	0.0163101	0.0129451	0.00890669	0.00619075	0.64954	0.712611	0.117883	0.0428949	0.0668493	0.0204123	0.589806
slr1263	-	hypothetical protein	Hypothetical		4.87823	5.7602	5.69583	5.07421	5.26547	5.4983	4.00928	4.05301	4.13779	4.36698	4.01989	4.25765	0.891665	0.384735	0.426343	0.43148	0.478143	1.10815	0.621017	0.00857108	0.015156	0.00069866	0.00263757	0.246335	0.714863	0.109352	0.0460559	0.0327009	0.0136221	0.462839
sll1961	-	hypothetical protein	Hypothetical		7.87782	8.06815	7.96108	7.66332	7.85282	7.93118	7.54081	7.48262	7.9093	7.83151	7.65632	8.19265	0.899226	0.798422	0.948997	0.887899	1.05535	1.18859	0.188311	0.087879	0.674947	0.331772	0.682921	0.294574	0.712611	0.193186	0.34623	0.330568	0.311128	0.471691
sll1960	-	hypothetical protein	Hypothetical		5.7602	5.96253	6.14307	6.09731	5.64087	5.90504	5.24299	4.35987	5.2989	4.48707	4.25039	4.51316	0.949873	0.504172	0.344269	0.530778	0.362437	0.682841	0.689171	0.0379109	0.000375003	0.0510937	0.000726776	0.15592	0.714863	0.153552	0.0181528	0.129162	0.0101288	0.445944
sll1959	suhB, ssyA	probable inositol monophosphatase	Other categories	Other	4.45857	4.45857	4.17868	3.84135	4.00008	4.55867	4.47886	5.40604	4.46753	4.21374	4.90839	4.43069	0.851507	1.33687	1.11136	1.57001	1.30517	0.831314	0.382665	0.266526	0.536207	0.161525	0.268168	0.51389	0.712611	0.296397	0.30394	0.224948	0.173611	0.54726
sll1958	hisC	histidinol phosphate aminotransferase	Amino acid biosynthesis	Aromatic amino acid family	7.02172	6.43984	6.06426	6.23555	6.39491	6.4804	6.82634	6.6217	7.1518	6.23002	6.39256	6.55957	0.908575	1.28165	0.923667	1.41062	1.01661	0.720683	0.655695	0.3238	0.71695	0.0434149	0.851635	0.0596465	0.714863	0.32115	0.357681	0.120497	0.355215	0.445944
sll1957	arsA, arsR	transcriptional regulator	Regulatory functions		4.93114	5.07536	4.72978	4.59894	4.8894	4.50356	4.81243	4.85323	4.44666	4.74294	4.94168	4.93114	0.841989	0.865745	0.972539	1.02821	1.15505	1.12336	0.180886	0.272411	0.753071	0.828582	0.192376	0.310045	0.712611	0.299189	0.367258	0.527098	0.142841	0.475784
slr2057	apqZ	water channel protein	Transport and binding proteins		8.78322	9.00911	9.48318	9.2644	8.44749	9.30103	7.56312	7.80698	7.40825	7.61535	7.67386	7.72723	0.941135	0.353786	0.373793	0.375914	0.397173	1.05655	0.8131	0.00318023	0.00244261	0.0094704	0.00897338	0.546028	0.726961	0.0916691	0.0230451	0.068358	0.0253304	0.557735
slr2058	topA	DNA topoisomerase I	DNA replication, restriction, modification, recombination, and repair		8.87423	7.82001	7.63284	7.70006	7.5238	8.03403	8.88073	9.46842	8.7909	9.4168	8.7909	9.09999	0.781113	1.91541	1.99106	2.45216	2.549	1.03949	0.438219	0.100613	0.0803231	0.0075977	0.00452282	0.850972	0.712611	0.204798	0.107577	0.0628662	0.0177782	0.653277
slr2059	-	iron-sulfur cluster binding protein homolog	Photosynthesis and respiration	Soluble electron carriers	7.36251	7.59559	7.47668	7.60423	8.22234	7.58264	7.80698	8.10074	7.66674	8.12605	8.53974	8.06633	1.2525	1.30124	1.70029	1.03892	1.35752	1.30667	0.214318	0.0582407	0.00939294	0.833552	0.161561	0.120655	0.712611	0.175142	0.0355934	0.527933	0.128592	0.445944
slr2060	-	hypothetical protein	Hypothetical		6.03166	5.70959	5.60852	5.14679	5.42037	5.36613	6.56501	6.96216	6.30212	6.74989	6.69828	6.7623	0.720887	1.77339	1.93665	2.46001	2.68649	1.09207	0.0363943	0.0230163	0.00179021	0.00343092	7.71819e-05	0.545977	0.712611	0.130865	0.0219244	0.0474506	0.00493843	0.557735
sll1956	-	hypothetical protein	Hypothetical		10.459	8.22234	8.0176	7.82214	7.84176	8.33717	9.28031	9.38271	9.04428	9.23406	8.90726	8.73665	0.536156	1.26237	1.04225	2.35448	1.94393	0.825626	0.323788	0.691755	0.943776	0.00324136	0.0126251	0.193404	0.712611	0.455227	0.418932	0.0474506	0.0292972	0.445944
sll1954	-	unknown protein	Unknown		6.16049	6.36748	6.5448	6.10145	6.45939	6.34962	6.40343	6.68611	6.04172	6.54776	6.4349	5.90355	0.963194	1.01361	0.957814	1.05234	0.994414	0.944954	0.742171	0.932727	0.798176	0.748704	0.973079	0.779248	0.721553	0.524307	0.37834	0.502419	0.384596	0.629097
ssl3692	-	hypothetical protein	Hypothetical		4.97211	4.50356	5.485	4.91126	4.08756	5.12299	5.33086	4.8882	4.69824	4.91126	3.93897	4.5174	0.823806	0.990027	0.692067	1.20177	0.840085	0.699039	0.545926	0.968093	0.255086	0.510228	0.584832	0.202128	0.713628	0.534202	0.193805	0.414963	0.284924	0.445954
slr2062	ISY052a	putative transposase [ISY052a: 1420842 - 1422331]	Other categories	Transposon-related functions	5.43537	6.38202	5.55518	5.05712	6.26981	5.07735	5.20696	4.90217	4.84908	4.66898	5.12299	4.74587	0.799536	0.572447	0.519463	0.715974	0.649705	0.907442	0.553207	0.0645025	0.0453768	0.311161	0.216844	0.477951	0.71375	0.18056	0.0812872	0.317572	0.153356	0.535584
sll1951	-	unknown protein	Unknown		12.2115	12.5671	11.6378	12.0309	12.3937	12.452	11.6172	11.1749	11.3844	11.0619	11.4027	10.9868	1.11218	0.595998	0.504066	0.535885	0.453226	0.845751	0.637225	0.06718	0.0299134	0.00801614	0.00340661	0.252285	0.714863	0.181742	0.0654638	0.0642319	0.014975	0.462839
sll1950	-	unknown protein	Unknown		6.73475	6.7958	7.02853	6.39878	6.78616	6.4349	6.56734	6.36483	6.25619	6.15963	6.21745	5.94055	0.804921	0.728546	0.595779	0.905115	0.740171	0.817765	0.109419	0.023247	0.00370814	0.401945	0.0440375	0.0796441	0.712611	0.130865	0.0258705	0.364208	0.0569875	0.445944
sll1949	-	unknown protein	Unknown		9.04755	9.09999	8.97532	8.46113	8.931	8.35873	8.21018	8.19686	7.94785	7.72723	8.23994	7.7512	0.72833	0.527537	0.455389	0.724311	0.62525	0.863235	0.0637907	0.000571111	0.00267042	0.0762319	0.0492901	0.321212	0.712611	0.053818	0.0231378	0.15261	0.0609155	0.481033
slr2067	apcA	allophycocyanin alpha subunit	Photosynthesis and respiration	Phycobilisome	13.5025	13.5025	13.8849	13.8849	13.5025	13.8849	13.5025	13.069	13.5025	12.9864	12.7888	13.2167	1.09238	0.828185	0.644989	0.758145	0.590442	0.778797	0.518519	0.230952	0.0235398	0.106863	0.012848	0.130772	0.712611	0.281344	0.0565698	0.18072	0.0293016	0.445944
slr1986	apcB	allophycocyanin beta subunit	Photosynthesis and respiration	Phycobilisome	12.7888	12.8894	13.069	13.069	12.6542	13.2167	12.5671	11.9912	12.7084	12.3217	11.6172	12.2115	1.04554	0.710299	0.548828	0.679361	0.524923	0.772672	0.74883	0.102769	0.0207444	0.113891	0.0280971	0.295995	0.721721	0.206235	0.0522927	0.186801	0.0446221	0.471691
ssr3383	apcC	phycobilisome small core linker polypeptide	Photosynthesis and respiration	Phycobilisome	11.456	11.7974	11.7974	11.9912	11.5715	11.5132	11.1016	10.7917	11.4027	10.5657	10.3722	10.5841	1.00578	0.666665	0.442481	0.662835	0.439939	0.663724	0.96698	0.0494692	0.000887748	0.0627521	0.00199847	0.0351958	0.755024	0.167334	0.0192959	0.141547	0.0125911	0.445944
sll1909	prmA	probable methyltransferase	Translation	Ribosomal proteins: synthesis and modification	7.2342	6.68931	8.34378	7.79668	7.24873	8.06261	7.76665	7.28713	7.62119	7.56312	7.05339	7.34668	1.2144	1.09878	0.932151	0.904789	0.76758	0.848353	0.632732	0.801944	0.851778	0.631592	0.246664	0.311223	0.714863	0.489582	0.394791	0.46289	0.16472	0.476392
sll1908	serA	D-3-phosphoglycerate dehydrogenase	Amino acid biosynthesis	Serine family / Sulfur assimilation	5.94615	6.33245	7.01627	7.08839	5.79828	6.52701	6.16131	5.53083	6.17975	6.0809	5.2625	6.18139	1.02783	0.719802	0.664331	0.700313	0.646344	0.922936	0.939123	0.278573	0.239451	0.298114	0.254329	0.764516	0.747933	0.301189	0.18722	0.311294	0.168342	0.624249
slr1990	-	hypothetical protein	Hypothetical		7.33644	6.76373	7.32176	9.00098	7.13624	8.0787	7.42544	6.56341	7.65348	7.5039	6.68239	7.40825	1.90704	1.05224	1.04069	0.551768	0.545709	0.989019	0.177832	0.85676	0.866308	0.246464	0.217471	0.971647	0.712611	0.502848	0.398337	0.280775	0.153378	0.676422
slr1991	cya1	adenylate cyclase	Regulatory functions		6.24172	5.00887	5.38146	6.58643	5.4017	6.10973	6.30883	5.68455	6.13068	6.18344	5.78963	5.65656	1.40308	1.41161	1.25922	1.00607	0.897464	0.892046	0.385268	0.291408	0.450283	0.983246	0.701432	0.536288	0.712611	0.306943	0.272972	0.572122	0.317053	0.554513
slr1992	gpx2	glutathione peroxidase-like NADPH peroxidase	Biosynthesis of cofactors, prosthetic groups, and carriers	Thioredoxin, glutaredoxin, and glutathione	6.91968	7.27583	7.96953	8.68135	7.5564	8.36801	8.5296	8.34908	8.57353	8.81577	8.7284	8.81189	1.75755	2.1372	2.63354	1.21601	1.49841	1.23224	0.148542	0.0255912	0.0107162	0.455915	0.157882	0.0154499	0.712611	0.133842	0.0383396	0.390972	0.126756	0.445944
slr1993	phaA, thl, thi	PHA-specific beta-ketothiolase	Fatty acid, phospholipid and sterol metabolism		6.07996	5.20355	5.04405	5.23794	4.85959	5.22255	6.31972	5.67549	5.87257	5.75856	5.53741	5.37728	0.792331	1.42742	1.08315	1.80154	1.36704	0.758818	0.385405	0.241976	0.752044	0.0201516	0.0529956	0.14501	0.712611	0.286039	0.367243	0.0878661	0.0637918	0.445944
slr1994	phaB, fabG2	PHA-specific acetoacetyl-CoA reductase	Fatty acid, phospholipid and sterol metabolism		7.76091	7.55983	7.9191	7.60075	7.46179	7.29169	8.04566	8.28361	7.98454	8.22234	8.28699	8.2663	0.814957	1.28164	1.42596	1.57265	1.74974	1.1126	0.0976141	0.0607884	0.0083775	0.00691104	0.000906866	0.173926	0.712611	0.175421	0.0347099	0.0607428	0.0101288	0.445944
sll1906	-	hypothetical protein	Hypothetical		6.39256	5.59358	6.65283	6.64247	6.09109	6.54655	7.0357	6.33977	6.32566	6.00367	6.16315	5.77781	1.15967	1.27815	0.851782	1.10217	0.734506	0.666419	0.585926	0.421372	0.530806	0.653263	0.0939834	0.0871737	0.714863	0.362892	0.302793	0.468936	0.0918086	0.445944
sll1905	hik19	two-component hybrid sensor and regulator	Regulatory functions		5.59546	5.00335	5.30339	5.23443	5.24836	4.53298	5.72817	5.54739	5.38997	5.2187	5.69853	5.62795	0.814802	1.19287	1.16016	1.464	1.42386	0.972578	0.368144	0.265854	0.398801	0.0978079	0.142276	0.833347	0.712611	0.296214	0.25448	0.17246	0.118397	0.647906
slr1998	-	hypothetical protein	Hypothetical		3.96198	3.82034	3.89152	4.00259	3.95607	3.94736	4.77619	3.59877	4.16602	3.87781	3.85466	4.14326	1.05511	1.22183	1.04775	1.15802	0.993031	0.857528	0.15584	0.446125	0.542464	0.567767	0.919822	0.563284	0.712611	0.371206	0.305096	0.438358	0.372626	0.563369
slr1999	-	hypothetical protein	Hypothetical		6.4733	6.32909	6.43584	6.4088	6.71307	6.48595	6.24391	7.12665	6.01746	6.65882	7.33644	6.53366	1.08914	1.03521	1.34744	0.950484	1.23716	1.30161	0.289663	0.890711	0.164365	0.844624	0.311971	0.416758	0.712611	0.512572	0.153932	0.530647	0.192037	0.518185
slr2000	-	hypothetical protein	Hypothetical		5.79467	5.41861	5.47097	5.27207	5.32627	5.32627	5.35421	5.42168	5.5534	5.73966	5.22255	5.13186	0.839024	0.921259	0.872528	1.09801	1.03993	0.947103	0.10041	0.418608	0.427237	0.0922895	0.781213	0.712511	0.712611	0.361879	0.264798	0.167787	0.3389	0.612473
slr2001	cphB, pepE	cyanophycinase	Other categories	Adaptations and atypical conditions	5.35421	5.8169	5.95673	5.62883	5.86963	5.59546	5.349	4.53789	5.28244	4.5727	4.69348	4.3612	0.992196	0.636029	0.445401	0.641032	0.448905	0.700284	0.957961	0.108843	0.00481921	0.0792283	0.000883992	0.137668	0.75294	0.209654	0.0286069	0.156124	0.0101288	0.445944
slr2002	cphA	cyanophycin synthetase	Other categories	Adaptations and atypical conditions	6.5522	6.69583	6.7958	7.27066	7.38306	6.77599	7.03962	7.61095	7.07059	7.90155	7.511	7.4059	1.37741	1.47336	1.89851	1.06966	1.37832	1.28856	0.0814511	0.0479991	0.00514474	0.730576	0.125764	0.200746	0.712611	0.165781	0.0291829	0.498192	0.110554	0.445954
slr2003	-	hypothetical protein	Hypothetical		6.95191	7.20942	7.38583	7.51912	7.79299	7.41472	7.71264	7.40242	7.72151	8.05349	7.28198	7.07059	1.31333	1.34705	1.21951	1.02568	0.928566	0.905321	0.0806576	0.0587069	0.427038	0.823983	0.754538	0.673858	0.712611	0.175142	0.264798	0.525443	0.331812	0.597316
slr2004	-	periplasmic protein, function unknown	Unknown		4.67618	5.21344	5.74291	5.09048	5.00757	5.20696	4.69824	4.79545	4.61444	4.75335	4.42696	4.90217	0.927118	0.703131	0.698977	0.758405	0.753924	0.994092	0.745076	0.179108	0.201523	0.00690171	0.0549569	0.957221	0.721721	0.251165	0.170765	0.0607428	0.0656585	0.674656
slr1712	-	hypothetical protein	Hypothetical		7.50937	8.71847	8.38449	8.15444	9.04428	8.45631	9.05786	9.81952	8.79885	9.75116	9.83096	8.95763	1.27242	2.02975	2.47794	1.5952	1.94743	1.22081	0.478612	0.0970078	0.0453422	0.169554	0.0655787	0.525335	0.712611	0.202478	0.0812872	0.228888	0.0729741	0.549747
sll1615	thdF, trmE	thiophen and furan oxidation protein	Cellular processes	Detoxification	4.67919	4.47741	3.97674	4.8367	4.44581	4.83105	4.67512	4.41049	4.64847	5.18145	4.38256	4.72978	1.25418	1.14889	1.3075	0.916053	1.04252	1.13805	0.25423	0.423989	0.282279	0.458387	0.831776	0.490598	0.712611	0.363576	0.205799	0.392299	0.350777	0.538676
sll1614	pma1	cation-transporting P-type ATPase	Transport and binding proteins		4.18292	3.88939	3.88939	4.65497	4.25408	4.05657	4.96126	3.83447	4.11626	4.03663	3.73776	3.9024	1.26107	1.24553	0.936293	0.987684	0.742461	0.75172	0.171934	0.419541	0.50724	0.964874	0.093619	0.303958	0.712611	0.362097	0.292998	0.56769	0.091686	0.475784
sll1612	folC, dedC	folylpolyglutamate synthase	Biosynthesis of cofactors, prosthetic groups, and carriers	Folic acid	4.2649	4.12864	4.87055	4.74849	4.24451	4.62471	4.17228	4.45565	3.80436	5.25077	4.9499	4.66898	1.08514	0.825154	1.44913	0.760415	1.33544	1.7562	0.689032	0.401746	0.131792	0.177772	0.138937	0.0323588	0.714863	0.35416	0.137106	0.234482	0.117056	0.445944
sll1611	-	unknown protein	Unknown		3.85466	4.05657	4.57612	5.12453	4.09034	5.19155	4.0444	8.42343	3.86429	5.1627	4.08159	4.85703	1.55799	2.43106	1.45195	1.56038	0.931935	0.597247	0.199108	0.442724	0.236763	0.696856	0.842622	0.651333	0.712611	0.371068	0.186133	0.484041	0.353547	0.590053
sll1609	-	hypothetical protein	Hypothetical		5.6218	6.5522	6.71307	6.37241	6.71796	6.20289	5.52049	6.51607	5.21244	6.31372	6.50778	6.39697	1.0984	0.684906	1.07958	0.623551	0.982868	1.57624	0.73455	0.352981	0.764681	0.181316	0.884896	0.173869	0.719093	0.333492	0.370043	0.237332	0.362816	0.445944
sll1608	-	hypothetical protein	Hypothetical		3.9811	4.00147	4.57806	4.30889	3.93897	4.19633	3.94736	4.02545	4.11323	3.87131	3.94736	3.73776	0.973454	0.896143	0.79293	0.920581	0.814553	0.884825	0.870971	0.476201	0.177913	0.374324	0.0777618	0.0857273	0.739079	0.382083	0.160014	0.350411	0.0817583	0.445944
slr1717	-	hypothetical protein	Hypothetical		7.01043	6.84761	6.62324	6.44397	6.82477	6.57178	7.2514	7.13624	7.44221	7.11538	7.16646	7.13369	0.862391	1.36559	1.24093	1.58349	1.43894	0.90871	0.249038	0.0350119	0.0513632	0.00978018	0.00965524	0.201545	0.712611	0.14815	0.0852932	0.0691985	0.0262267	0.445954
sll1606	-	hypothetical protein	Hypothetical		4.72069	4.80277	4.6739	4.91695	4.56984	4.90949	4.64847	4.48037	4.89309	4.93293	4.51985	4.92393	1.04703	0.960275	1.04231	0.917138	0.995486	1.08543	0.611463	0.665721	0.694054	0.493337	0.972493	0.550045	0.714863	0.447318	0.35149	0.408194	0.384596	0.557921
sll1605	fabZ, sefA	(3R)-hydroxymyristol acyl carrier protein dehydrase	Fatty acid, phospholipid and sterol metabolism		5.8683	5.92859	6.19892	5.9508	5.73185	5.81856	5.54049	5.37289	5.60991	5.31403	5.45138	6.03287	0.892012	0.711611	0.758291	0.797759	0.85009	1.0656	0.241264	0.0165339	0.175289	0.0263972	0.36468	0.712097	0.712611	0.117883	0.159472	0.096918	0.211912	0.612473
slr1718	-	hypothetical protein	Hypothetical		5.79267	5.4271	6.31025	6.54655	5.12814	6.19172	4.42085	3.90416	5.10911	4.86353	4.58472	4.95144	1.08082	0.388153	0.485168	0.359128	0.448888	1.24994	0.832641	0.0343994	0.0201286	0.0551051	0.0585076	0.428963	0.732096	0.147967	0.0522364	0.133722	0.0682606	0.521556
slr1719	drgA	DrgA protein homolog	Other categories	Drug and analog sensitivity	7.844	8.20569	8.83726	8.58954	7.93118	8.63269	7.41653	6.69395	7.42761	7.46692	6.71494	7.17067	1.0635	0.46128	0.441919	0.433737	0.415533	0.958029	0.821359	0.0419557	0.0316167	0.0222332	0.0158705	0.859051	0.729366	0.161308	0.0680226	0.0893455	0.0327646	0.655241
slr1720	aspS	aspartyl-tRNA synthetase	Translation	Aminoacyl tRNA synthetases and tRNA modification	7.42364	7.01257	8.26302	8.0429	7.49048	8.38059	7.09587	7.59832	7.2514	7.82527	7.64505	7.44877	1.32401	0.840187	1.05211	0.634579	0.794641	1.25223	0.419311	0.561055	0.857827	0.0931803	0.30376	0.152665	0.712611	0.413939	0.396569	0.168314	0.188757	0.445944
slr1721	-	hypothetical protein	Hypothetical		4.72673	5.14679	5.89243	5.36878	5.47627	5.70776	4.76816	4.78654	4.56733	5.1845	4.73417	4.33346	1.19938	0.683978	0.704852	0.570278	0.587682	1.03052	0.501273	0.190466	0.296093	0.00268374	0.0445731	0.873518	0.712611	0.257586	0.212014	0.0440755	0.0572437	0.658834
slr1722	guaB, gnaB	inosine-5'-monophosphate dehydrogenase	Purines, pyrimidines, nucleosides, and nucleotides	Purine ribonucleotide biosynthesis	9.58049	9.5488	9.95233	10.2215	9.64841	9.85707	9.69131	9.73067	9.83096	10.3596	9.81952	10.2102	1.16081	1.04038	1.35278	0.896251	1.16537	1.30027	0.367057	0.696237	0.102573	0.411589	0.395759	0.0849879	0.712611	0.456806	0.119858	0.368689	0.222126	0.445944
slr1723	lacG	permease protein of sugar ABC transporter	Transport and binding proteins		4.71366	4.35169	4.66898	5.4897	4.12646	5.69288	5.08683	4.60663	5.35083	5.45631	4.50356	4.94851	1.43884	1.35346	1.31162	0.94066	0.911584	0.96909	0.357155	0.15035	0.25921	0.877624	0.824317	0.903547	0.712611	0.235911	0.195593	0.541924	0.34953	0.665975
sll1601	-	hypothetical protein	Hypothetical		4.51142	4.38709	4.74152	4.71973	4.43751	5.1845	4.83479	4.73192	4.52254	5.23359	4.71366	4.67012	1.17601	1.10937	1.25334	0.943331	1.06576	1.12978	0.387184	0.340866	0.193484	0.739763	0.761855	0.434724	0.712611	0.32945	0.167415	0.499729	0.334136	0.522361
slr1724	-	hypothetical protein	Hypothetical		4.84733	5.52049	5.50379	5.87095	5.2247	5.73076	4.54604	4.57142	5.28899	5.25635	4.31022	5.09316	1.24683	0.712821	0.75578	0.571706	0.606161	1.06027	0.342897	0.212193	0.332344	0.0613911	0.109348	0.835156	0.712611	0.268536	0.227824	0.140528	0.101195	0.64804
ssl3127	-	similar to permease protein of ABC transporter	Transport and binding proteins		7.14998	7.21472	8.40903	8.60499	7.12126	8.31694	8.18948	7.7723	8.6726	9.22454	7.48601	9.04755	1.34086	1.5371	1.99279	1.14636	1.48621	1.29646	0.526986	0.270109	0.22146	0.725692	0.468886	0.572721	0.712611	0.298326	0.179623	0.496552	0.248648	0.565526
ssr2898	ISY523m	putative transposase [ISY523m(partial copy): 1483390 - 1484062]	Other categories	Transposon-related functions	5.84062	6.18139	6.35985	5.87461	6.35454	5.98082	5.90504	6.41702	6.01829	6.22268	6.33245	6.13636	0.961062	0.990455	1.07416	1.03058	1.11768	1.08451	0.799097	0.952326	0.559959	0.848151	0.36227	0.518009	0.726498	0.531156	0.310948	0.531071	0.211138	0.54726
sll1596	kaiB2	circadian clock protein KaiB homolog	Other categories	Other	4.99295	3.97866	4.32367	4.17489	4.33697	3.99342	4.6389	5.25167	3.97088	5.14679	5.3284	4.41049	0.83316	1.13975	1.44406	1.36799	1.73324	1.267	0.448651	0.711314	0.264801	0.303191	0.056061	0.502901	0.712611	0.462566	0.197776	0.312954	0.066632	0.542851
sll1595	kaiC2	circadian clock protein KaiC homolog	Other categories	Other	4.15338	4.1888	4.37958	4.94402	4.43365	4.66747	4.18646	4.74418	4.29864	4.31539	4.46099	4.13595	1.35766	1.12442	1.04502	0.8282	0.769717	0.929386	0.054088	0.41044	0.617006	0.293926	0.097013	0.615915	0.712611	0.357836	0.327108	0.310636	0.0938921	0.58038
slr1726	-	unknown protein	Unknown		5.46972	5.42168	4.56042	5.49416	4.71692	4.68697	4.22862	4.7523	4.20459	4.85589	4.969	5.13929	0.879899	0.592368	0.893449	0.673222	1.0154	1.50827	0.665631	0.0939018	0.624169	0.148012	0.940334	0.0394272	0.714863	0.199917	0.328915	0.215137	0.377089	0.445944
sll1594	ndhR	ndhF3 operon transcriptional regulator, LysR family protein	Regulatory functions		5.08912	4.33894	6.89131	5.46216	4.85413	7.67386	5.79267	5.49721	7.34457	6.64111	5.25887	7.44221	1.47113	1.70727	2.01057	1.16051	1.36668	1.17765	0.651723	0.462048	0.366368	0.845115	0.694731	0.796793	0.714863	0.376199	0.243068	0.530647	0.314571	0.634376
slr1727	-	Na+/H+ antiporter	Transport and binding proteins		6.86675	6.66357	7.59832	7.57998	6.76629	7.65876	6.93962	6.30689	6.7623	6.68611	6.25619	6.36357	1.22445	0.772028	0.656293	0.630512	0.535991	0.850089	0.508084	0.334793	0.123202	0.123488	0.0453288	0.363064	0.712611	0.326135	0.131864	0.195268	0.0578404	0.503947
sll1592	rre19	two-component response regulator NarL subfamily	Regulatory functions		5.37928	3.9024	3.80818	3.73776	4.06426	3.9024	4.86732	4.53065	5.00113	4.40694	4.36538	4.24758	0.726074	1.35324	0.983966	1.86377	1.35519	0.727121	0.422521	0.454652	0.965786	0.00599266	0.0142546	0.0359079	0.712611	0.374187	0.42467	0.0577124	0.0310933	0.445944
slr1729	kdpB	potassium-transporting P-type ATPase B chain	Transport and binding proteins		4.99949	5.03762	4.3716	4.01175	4.89309	4.28607	4.82805	3.64546	4.04726	3.7129	3.92377	4.06786	0.754748	0.646485	0.53537	0.856558	0.709337	0.828125	0.29635	0.198586	0.0196509	0.633885	0.151587	0.494271	0.712611	0.261996	0.0519778	0.463859	0.123072	0.539765
ssr2912	-	unknown protein	Unknown		6.77599	5.50932	4.86096	4.79718	5.42168	5.01942	6.36879	5.94615	5.94615	5.69288	5.88826	5.02465	0.643496	1.29379	0.882606	2.01057	1.37158	0.682184	0.342658	0.556397	0.785868	0.0120005	0.226226	0.13675	0.712611	0.412553	0.375111	0.0745642	0.156656	0.445944
slr1730	kdpC	potassium-transporting P-type ATPase C chain	Transport and binding proteins		5.93337	5.7478	4.8367	4.70022	5.58242	4.92571	5.32141	5.60545	5.03474	5.29519	5.69288	5.03089	0.73892	0.879389	0.891123	1.1901	1.20598	1.01334	0.367413	0.648438	0.691522	0.46569	0.45527	0.943443	0.712611	0.442944	0.351358	0.395739	0.243767	0.673434
sll1586	-	unknown protein	Unknown		5.00661	5.24702	5.60187	4.7985	5.1845	5.03362	4.90949	5.39551	4.40694	5.52562	5.74385	5.29643	0.823804	0.767805	1.17838	0.932024	1.43041	1.53474	0.24651	0.317025	0.334162	0.757154	0.039278	0.11979	0.712611	0.31719	0.228771	0.504034	0.053039	0.445944
sll0254	CrtL(diox)	probable phytoene dehydrogenase Rieske iron-sulfur component	Biosynthesis of cofactors, prosthetic groups, and carriers	Carotenoid	9.03183	7.5489	8.36431	7.85795	7.39788	8.56918	9.52427	9.16528	9.41117	9.66188	9.05786	9.21387	0.771992	2.07324	1.99473	2.68558	2.58387	0.962129	0.53286	0.0758665	0.0990531	0.0162049	0.0238042	0.803726	0.712611	0.185156	0.117671	0.0810244	0.041351	0.636703
sll0253	-	hypothetical protein	Hypothetical		4.58188	4.67919	6.2239	4.78173	4.53707	4.4499	5.0301	5.66063	4.93465	3.86097	5.68131	3.59877	0.672644	1.03297	0.58184	1.53569	0.865005	0.563267	0.349981	0.939411	0.406806	0.0674289	0.767896	0.298315	0.712611	0.526429	0.257418	0.147013	0.335633	0.472381
slr0260	cobO, cobA, btuR	cob(I)alamin adenosyltransferase	Biosynthesis of cofactors, prosthetic groups, and carriers	Cobalamin, heme, phycobilin and porphyrin	7.73218	7.49676	6.95191	6.70742	7.34457	6.68239	6.89283	6.66793	7.20057	6.0677	6.47059	7.30667	0.715908	0.720379	0.58292	1.00624	0.814239	0.809186	0.202639	0.163838	0.145755	0.974687	0.523263	0.48373	0.712611	0.243443	0.145603	0.570728	0.267435	0.53768
ssl0467	-	unknown protein	Unknown		6.38202	6.93686	7.06321	7.14369	7.06938	7.00367	7.0421	7.26018	7.20942	7.26644	7.34457	7.66332	1.21269	1.29822	1.54837	1.07053	1.2768	1.19268	0.261697	0.16117	0.0595617	0.272335	0.0510981	0.139506	0.712611	0.24173	0.0910709	0.29631	0.0620133	0.445944
sll0252	-	unknown protein	Unknown		8.28153	6.84124	6.62857	6.62857	6.70843	6.66159	8.26302	8.04971	8.14036	7.93737	7.76401	7.4331	0.666996	1.86682	1.37654	2.79885	2.06378	0.73737	0.323828	0.160091	0.441219	2.31253e-05	0.00221388	0.0518102	0.712611	0.241085	0.269676	0.00894993	0.012988	0.445944
slr0261	ndhH	NADH dehydrogenase subunit 7	Photosynthesis and respiration	NADH dehydrogenase	7.96953	7.42364	8.35873	7.96407	7.66674	8.60024	8.55875	8.66601	8.84786	9.09999	8.23205	9.09452	1.11707	1.7095	1.85517	1.53035	1.66076	1.08521	0.700603	0.0527872	0.0874466	0.100021	0.140342	0.714626	0.714863	0.170525	0.111637	0.174548	0.117723	0.613506
slr0262	-	unknown protein	Unknown		8.86077	7.99156	8.51499	7.82001	8.71185	7.98926	8.98452	9.53257	8.32067	8.72282	9.34978	9.63915	0.822411	1.40459	1.71889	1.70789	2.09006	1.22377	0.490874	0.319901	0.102316	0.157317	0.0505762	0.546361	0.712611	0.319067	0.119777	0.221267	0.0617704	0.557735
slr0263	-	hypothetical protein	Hypothetical		5.0466	5.00113	5.06058	4.43751	5.57153	5.29141	4.81867	4.6389	5.29643	5.41535	4.90949	5.12177	1.04539	0.921398	1.0813	0.881388	1.03435	1.17354	0.860369	0.581177	0.487851	0.667467	0.901921	0.399299	0.738911	0.419409	0.287801	0.474115	0.367963	0.510497
slr0264	-	hypothetical protein	Hypothetical		6.07358	5.62883	4.96346	4.7545	5.55911	4.91126	6.28231	5.66469	6.06559	5.75221	5.70776	5.64087	0.716813	1.36501	1.10572	1.90427	1.54256	0.81005	0.302114	0.291589	0.677849	0.0383682	0.0655292	0.173539	0.712611	0.306943	0.347397	0.113487	0.0729741	0.445944
[truncated: 1,736 more rows]
