# Supplementary material for: Mutations in hik26 and slr1916 lead to high-light stress tolerance in Synechocystis sp. PCC6803
Source: Commun Biol. 2021 Mar 16;4:343. doi: 10.1038/s42003-021-01875-y (PMC7966805; doi:10.1038/s42003-021-01875-y)
Supplement: Supplementary file 5 — Supplementary Data 2 [file 42003_2021_1875_MOESM5_ESM.xlsx]

## Sheet: Fig. 1
		uE	0	24	48	72	hr	OD	Average	uE	0	24	48	72	hr
	PCC6803	40	0.012	0.105	0.38	0.88			PCC6803	40	0.0113333	0.102667	0.416667	0.886667
			0.011	0.114	0.47	0.94			PCC6803	4000	0.013	0.125333	0.5808	1.2146
			0.011	0.089	0.4	0.84			PCC6803	7000	0.0133333	0.084	0.338633	0.815433
	PCC6803	4000	0.015	0.126	0.6097	1.1646			PCC6803	9000	0.013	0.041	0.0396667	0.0416667
			0.012	0.131	0.6757	1.3623			Tol	40	0.0116667	0.100667	0.471667	1.02333
			0.012	0.119	0.457	1.1169			Tol	4000	0.0126667	0.171	0.769467	1.5458
	PCC6803	7000	0.015	0.085	0.3772	0.9119			Tol	7000	0.0123333	0.161667	0.759867	1.54013
			0.012	0.098	0.5107	1.3184			Tol	9000	0.012	0.125	0.6783	1.43147
			0.013	0.069	0.128	0.216
	PCC6803	9000	0.014	0.038	0.035	0.037
			0.012	0.04	0.038	0.04		OD	SD	uE	0	24	48	72	hr
			0.013	0.045	0.046	0.048			PCC6803	40	0.00057735	0.0126623	0.0472582	0.0503322
	Tol	40	0.012	0.098	0.51	1.03			PCC6803	4000	0.00173205	0.00602771	0.112178	0.130116
			0.011	0.114	0.53	1.15			PCC6803	7000	0.00152753	0.0145258	0.194243	0.557495
			0.012	0.09	0.375	0.89			PCC6803	9000	0.001	0.00360555	0.00568624	0.00568624
	Tol	4000	0.014	0.176	0.8051	1.6003			Tol	40	0.00057735	0.0122202	0.0843109	0.130128
			0.011	0.188	0.9039	1.8091			Tol	4000	0.00152753	0.019975	0.155346	0.294359
			0.013	0.149	0.5994	1.228			Tol	7000	0.00152753	0.00907377	0.0264699	0.128256
	Tol	7000	0.014	0.152	0.7458	1.4502			Tol	9000	0.00173205	0.0150997	0.0365066	0.095508
			0.011	0.17	0.7434	1.4832
			0.012	0.163	0.7904	1.687
	Tol	9000	0.014	0.141	0.7166	1.4978			Average	40	4000	7000	9000	40	4000	7000	9000
			0.011	0.111	0.6744	1.4746			Time	PCC6803	PCC6803	PCC6803	PCC6803	Tol	Tol	Tol	Tol
			0.011	0.123	0.6439	1.322			0	0.0113333	0.013	0.0133333	0.013	0.0116667	0.0126667	0.0123333	0.012
									24	0.102667	0.125333	0.084	0.041	0.100667	0.171	0.161667	0.125
									48	0.416667	0.5808	0.338633	0.0396667	0.471667	0.769467	0.759867	0.6783
									72	0.886667	1.2146	0.815433	0.0416667	1.02333	1.5458	1.54013	1.43147

## Sheet: Fig. 2
	Line	0	1	2	3	4	5	6	7	8	9	10	11	12	13	14	15	16	17	18	19	20	21	22
	uE	7000	7000	7000	7000	7000	7000	7000	7000	7000	7375	7375	7375	7375	7750	7750	8125	8125	8500	8500	8750	8750	9000	9000
	1	0.0143136	0.0134674	0.0294453	0.0415152	0.0431058	0.0435433	0.0556122	0.0495212	0.0704686	0.0820352	0.0785793			0.0853168	0.0827301	0.0871357	0.0757127	0.0758963	0.0683146	0.0406489	0.0464387	0.0558286	0.0751936
	2	0.0278323	0.014455	0.0366017	0.0509427	0.0595049	0.0613878	0.0669228	0.0629458	0.0844881	0.0861493	0.0835778			0.0834899	0.0869472	0.0888511	0.0716088	0.0860656	0.0898473	0.0678852	0.0645661	0.0702969	0.0865438
	3	0.0418464	0.0243597	0.0444604	0.0556187	0.0617374	0.0612304	0.0677937		0.0854582	0.0830652	0.0835778	0.0846933	0.0780245	0.0864694	0.0884029	0.0991296	0.0656315	0.0877829	0.0843145	0.0760285	0.0782444	0.0782837	0.0918285
	4	0.0393829	0.0228582			0.0546449	0.0632104	0.0684932		0.0879772	0.0752837	0.0867254	0.0898252	0.0876273	0.0911175	0.0934547	0.0948139	0.0774613	0.092272	0.0925494	0.064245	0.0705355	0.0797416	0.0892209
	Mu Max	0.0418464	0.0243597	0.0444604	0.0556187	0.0617374	0.0632104	0.0684932	0.0629458	0.0879772	0.0830652	0.0867254	0.0898252	0.0876273	0.0834899	0.0869472	0.0948139	0.0774613	0.0860656	0.0898473	0.0760285	0.0782444	0.0702969	0.0918285

## Sheet: Fig. 3
			Chl. Conc. (μg-Chl/mL/OD)
			Time (h)	4000uE-1	4000uE-2	4000uE-3	7000uE-1	7000uE-2	7000uE-3	9000uE-1	9000uE-2	9000uE-3
		PCC6803	48	1.97714	2.50284	2.50545	1.31818	1.09852	0.934	0.870423	0.663758	0.973892
		Tol	48	2.11816	2.57204	2.40891	1.93488	1.89208	1.70016	1.24808	1.33365	1.56053
				Average	SD	n1	n2	n3
		4000 μmol/m2/s	PCC6803	2.32848	0.304269	1.97714	2.50284	2.50545
			Tol	2.36637	0.229909	2.11816	2.57204	2.40891
		7000 μmol/m2/s	PCC6803	1.1169	0.192749	1.31818	1.09852	0.934
			Tol	1.84237	0.125007	1.93488	1.89208	1.70016
		9000 μmol/m2/s	PCC6803	0.836024	0.157902	0.870423	0.663758	0.973892
			Tol	1.38075	0.16146	1.24808	1.33365	1.56053

## Sheet: Fig. 4 (Fluorescence Decay 685)
s1 685nm Time	s1 685nm Fluorescence		s2 685nm Time	s2 685nm Fluorescence		s3 685nm Time	s3 685nm Fluorescence		s4 685nm Time	s4 685nm Fluorescence		s5 685nm Time	s5 685nm Fluorescence		s6 685nm Time	s6 685nm Fluorescence
-1.38706	0		-1.37973	0		-1.3895	0		-1.37729	0		-1.39682	0		-1.40171	0
-1.38462	0		-1.37729	0		-1.38706	0		-1.37485	0		-1.39438	0		-1.39927	0
-1.38218	0		-1.37485	0		-1.38462	0		-1.37241	0		-1.39194	0		-1.39683	0
-1.37973	0		-1.3724	0		-1.38217	0		-1.36996	0		-1.3895	0		-1.39438	0
-1.37729	0		-1.36996	0		-1.37973	0		-1.36752	0		-1.38706	0		-1.39194	0
-1.37485	0		-1.36752	0		-1.37729	0		-1.36508	0		-1.38462	0		-1.3895	0
-1.37241	0		-1.36508	0		-1.37485	0		-1.36264	0		-1.38218	0		-1.38706	0
-1.36997	0		-1.36264	0		-1.37241	0		-1.3602	0		-1.37974	0		-1.38462	0
-1.36752	0		-1.36019	0		-1.36996	0		-1.35775	0		-1.37729	0		-1.38217	0
-1.36508	0		-1.35775	0		-1.36752	0		-1.35531	0		-1.37485	0		-1.37973	0
-1.36264	0		-1.35531	0		-1.36508	0		-1.35287	0		-1.37235	0		-1.37729	0
-1.3602	0		-1.35287	0		-1.36264	0		-1.35043	0		-1.36991	0		-1.37485	0
-1.35776	0		-1.35043	0		-1.3602	0		-1.34799	0		-1.36747	0		-1.37241	0
-1.35531	0		-1.34798	0		-1.35775	0		-1.34554	0		-1.36503	0		-1.36996	0
-1.35287	0		-1.34554	0		-1.35531	0		-1.3431	0		-1.36258	0		-1.36752	0
-1.35043	0		-1.3431	0		-1.35287	0		-1.34066	0		-1.36014	0		-1.36508	0
-1.34799	0		-1.34066	0		-1.35043	0		-1.33822	0		-1.3577	0		-1.36264	0
-1.34555	0		-1.33822	0		-1.34799	0		-1.33578	0		-1.35526	0		-1.3602	0
-1.3431	0		-1.33577	0		-1.34554	0		-1.33333	0		-1.35282	0		-1.35775	0
-1.34066	0		-1.33333	0		-1.3431	0		-1.33089	0		-1.35038	0		-1.35531	0
-1.33822	0		-1.33089	0		-1.34066	0		-1.32845	0		-1.34794	0		-1.35287	0
-1.33578	0		-1.32845	0		-1.33822	0		-1.32601	0		-1.34549	0		-1.35043	0
-1.33334	0		-1.32601	0		-1.33578	0		-1.32357	0		-1.34305	0		-1.34799	0
-1.33089	0		-1.32356	0		-1.33333	0		-1.32112	0		-1.34061	0		-1.34554	0
-1.32845	0		-1.32112	0		-1.33089	0		-1.31868	0		-1.33817	0		-1.3431	0
-1.32601	0		-1.31868	0		-1.32845	0		-1.31624	0		-1.33573	0		-1.34066	0
-1.32357	0		-1.31624	0		-1.32601	0		-1.3138	0		-1.33329	0		-1.33822	0
-1.32113	0		-1.3138	0		-1.32357	0		-1.31136	0		-1.33085	0		-1.33578	0
-1.31868	0		-1.31135	0		-1.32112	0		-1.30891	0		-1.3284	0		-1.33333	0
-1.31624	0		-1.30891	0		-1.31868	0		-1.30647	0		-1.32596	0		-1.33089	0
-1.3138	0		-1.30647	0		-1.31624	0		-1.30403	0		-1.32352	0		-1.32845	0
-1.31136	0		-1.30403	0		-1.3138	0		-1.30159	0		-1.32108	0		-1.32601	0
-1.30892	0		-1.30159	0		-1.31136	0		-1.29915	0		-1.31864	0		-1.32357	0
-1.30647	0		-1.29914	0		-1.30891	0		-1.2967	0		-1.3162	0		-1.32112	0
-1.30403	0		-1.2967	0		-1.30647	0		-1.29426	0		-1.31376	0		-1.31868	0
-1.30159	0		-1.29426	0		-1.30403	0		-1.29182	0		-1.31131	0		-1.31624	0
-1.29915	0		-1.29182	0		-1.30159	0		-1.28938	0		-1.30887	0		-1.3138	0
-1.29671	0		-1.28938	0		-1.29915	0		-1.28694	0		-1.30643	0		-1.31136	0
-1.29426	0		-1.28693	0		-1.2967	0		-1.28449	0		-1.30399	0		-1.30891	0
-1.29182	0		-1.28449	0		-1.29426	0		-1.28205	0		-1.30155	0		-1.30647	0
-1.28938	0		-1.28205	0		-1.29182	0		-1.27961	0		-1.29911	0		-1.30403	0
-1.28694	0		-1.27961	0		-1.28938	0		-1.27717	0		-1.29667	0		-1.30159	0
-1.2845	0		-1.27717	0		-1.28694	0		-1.27473	0		-1.29422	0		-1.29915	0
-1.28205	0		-1.27472	0		-1.28449	0		-1.27228	0		-1.29178	0		-1.2967	0
-1.27961	0		-1.27228	0		-1.28205	0		-1.26984	0		-1.28934	0		-1.29426	0
-1.27717	0		-1.26984	0		-1.27961	0		-1.2674	0		-1.2869	0		-1.29182	0
-1.27473	0		-1.2674	0		-1.27717	0		-1.26496	0		-1.28446	0		-1.28938	0
-1.27229	0		-1.26496	0		-1.27473	0		-1.26252	0		-1.28202	0		-1.28694	0
-1.26984	0		-1.26251	0		-1.27228	0		-1.26007	0		-1.27958	0		-1.28449	0
-1.2674	0		-1.26007	0		-1.26984	0		-1.25763	0		-1.27714	0		-1.28205	0
-1.26496	0		-1.25763	0		-1.2674	0		-1.25519	0		-1.27469	0		-1.27961	0
-1.26252	0		-1.25519	0		-1.26496	0		-1.25275	0		-1.27225	0		-1.27717	0
-1.26008	0		-1.25275	0		-1.26252	0		-1.25031	0		-1.26981	0		-1.27473	0
-1.25763	0		-1.2503	0		-1.26007	0		-1.24786	0		-1.26737	0		-1.27228	0
-1.25519	0		-1.24786	0		-1.25763	0		-1.24542	0		-1.26493	0		-1.26984	0
-1.25275	0		-1.24542	0		-1.25519	0		-1.24298	0		-1.26249	0		-1.2674	0
-1.25031	0		-1.24298	0		-1.25275	0		-1.24054	0		-1.26005	0		-1.26496	0
-1.24787	0		-1.24054	0		-1.25031	0		-1.2381	0		-1.2576	0		-1.26252	0
-1.24542	0		-1.23809	0		-1.24786	0		-1.23565	0		-1.25516	0		-1.26007	0
-1.24298	0		-1.23565	0		-1.24542	0		-1.23321	0		-1.25272	0		-1.25763	0
-1.24054	0		-1.23321	0		-1.24298	0		-1.23077	0		-1.25028	0		-1.25519	0
-1.2381	0		-1.23077	0		-1.24054	0		-1.22833	0		-1.24784	0		-1.25275	0
-1.23566	0		-1.22833	0		-1.2381	0		-1.22589	0		-1.2454	0		-1.25031	0
-1.23321	0		-1.22588	0		-1.23565	0		-1.22344	0		-1.24296	0		-1.24786	0
-1.23077	0		-1.22344	0		-1.23321	0		-1.221	0		-1.24051	0		-1.24542	0
-1.22833	0		-1.221	0		-1.23077	0		-1.21856	0		-1.23807	0		-1.24298	0
-1.22589	0		-1.21856	0		-1.22833	0		-1.21612	0		-1.23563	0		-1.24054	0
-1.22345	0		-1.21612	0		-1.22589	0		-1.21368	0		-1.23319	0		-1.2381	0
-1.221	0		-1.21367	0		-1.22344	0		-1.21123	0		-1.23075	0		-1.23565	0
-1.21856	0		-1.21123	0		-1.221	0		-1.20879	0		-1.22831	0		-1.23321	0
-1.21612	0		-1.20879	0		-1.21856	0		-1.20635	0		-1.22587	0		-1.23077	0
-1.21368	0		-1.20635	0		-1.21612	0		-1.20391	0		-1.22342	0		-1.22833	0
-1.21124	0		-1.20391	0		-1.21368	0		-1.20147	0		-1.22098	0		-1.22589	0
-1.20879	0		-1.20146	0		-1.21123	0		-1.19902	0		-1.21854	0		-1.22344	0
-1.20635	0		-1.19902	0		-1.20879	0		-1.19658	0		-1.2161	0		-1.221	0
-1.20391	0		-1.19658	0		-1.20635	0		-1.19414	0		-1.21366	0		-1.21856	0
-1.20147	0		-1.19414	0		-1.20391	0		-1.1917	0		-1.21122	0		-1.21612	0
-1.19903	0		-1.1917	0		-1.20147	0		-1.18926	0		-1.20878	0		-1.21368	0
-1.19658	0		-1.18925	0		-1.19902	0		-1.18681	0		-1.20633	0		-1.21123	0
-1.19414	0		-1.18681	0		-1.19658	0		-1.18437	0		-1.20389	0		-1.20879	0
-1.1917	0		-1.18437	0		-1.19414	0		-1.18193	9.77422e-05		-1.20145	0		-1.20635	0
-1.18926	0		-1.18193	0		-1.1917	0		-1.17949	0		-1.19901	0		-1.20391	0
-1.18682	0		-1.17949	0		-1.18926	0.00224982		-1.17705	9.77422e-05		-1.19657	0		-1.20147	0
-1.18437	0		-1.17704	0		-1.18681	0.00134989		-1.1746	0		-1.19413	0.00245146		-1.19902	0.000381461
-1.18193	0.000434631		-1.1746	0		-1.18437	0.00134989		-1.17216	0		-1.19169	0		-1.19658	0
-1.17949	0.000434631		-1.17216	0		-1.18193	0.000449964		-1.16972	0		-1.18924	0.00245146		-1.19414	0
-1.17705	0		-1.16972	0		-1.17949	0.000899928		-1.16728	9.77422e-05		-1.1868	0		-1.1917	0
-1.17461	0.000869263		-1.16728	0.000364266		-1.17705	0		-1.16484	0		-1.18436	0		-1.18926	0
-1.17216	0		-1.16483	0		-1.1746	0		-1.16239	0		-1.18192	0.000490292		-1.18681	0.000858287
-1.16972	0.000434631		-1.16239	0		-1.17216	0		-1.15995	9.77422e-05		-1.17948	0.000490292		-1.18437	0
-1.16728	0		-1.15995	0		-1.16972	0		-1.15751	0		-1.17704	0		-1.18193	0.000381461
-1.16484	0		-1.15751	0.000364266		-1.16728	0		-1.15507	9.77422e-05		-1.1746	0.000490292		-1.17949	0.000858287
-1.1624	0.000434631		-1.15507	0		-1.16484	0.000899928		-1.15263	9.77422e-05		-1.17215	0		-1.17705	0
-1.15995	0		-1.15262	0		-1.16239	0.000449964		-1.15018	0		-1.16971	0		-1.1746	0
-1.15751	0.000434631		-1.15018	0		-1.15995	0.00179986		-1.14774	9.77422e-05		-1.16727	0		-1.17216	0
-1.15507	0		-1.14774	0		-1.15751	0.000899928		-1.1453	0.000586453		-1.16483	0		-1.16972	0
-1.15263	0		-1.1453	0		-1.15507	0		-1.14286	0		-1.16239	0		-1.16728	0
-1.15019	0.00130389		-1.14286	0		-1.15263	0		-1.14042	0.000586453		-1.15995	0		-1.16484	0
-1.14774	0		-1.14041	0		-1.15018	0		-1.13797	0		-1.15751	0		-1.16239	0
-1.1453	0		-1.13797	0		-1.14774	0		-1.13553	0		-1.15506	0		-1.15995	0
-1.14286	0		-1.13553	0		-1.1453	0.00179986		-1.13309	0		-1.15262	0.000490292		-1.15751	0
-1.14042	0		-1.13309	0		-1.14286	0.000449964		-1.13065	0		-1.15018	0.000980584		-1.15507	0
-1.13798	0		-1.13065	0		-1.14042	0		-1.12821	0		-1.14774	0		-1.15263	0
-1.13553	0		-1.1282	0		-1.13797	0.000899928		-1.12576	9.77422e-05		-1.1453	0.000490292		-1.15018	0
-1.13309	0		-1.12576	0		-1.13553	0.000449964		-1.12332	0		-1.14286	0		-1.14774	0
-1.13065	0		-1.12332	0		-1.13309	0.000449964		-1.12088	0		-1.14042	0.000980584		-1.1453	0
-1.12821	0		-1.12088	0		-1.13065	0		-1.11844	0		-1.13797	0		-1.14286	0
-1.12577	0		-1.11844	0		-1.12821	0		-1.116	9.77422e-05		-1.13553	0		-1.14042	0.000381461
-1.12332	0		-1.11599	0		-1.12576	0.000449964		-1.11355	9.77422e-05		-1.13309	0		-1.13797	0
-1.12088	0		-1.11355	0		-1.12332	0.000449964		-1.11111	0		-1.13065	0		-1.13553	0
-1.11844	0		-1.11111	0		-1.12088	0		-1.10867	0		-1.12821	0		-1.13309	0.000381461
-1.116	0		-1.10867	0		-1.11844	0		-1.10623	0		-1.12577	0		-1.13065	0.000381461
-1.11356	0		-1.10623	0		-1.116	0		-1.10379	0		-1.12333	0		-1.12821	0.000381461
-1.11111	0		-1.10378	0.000819598		-1.11355	0		-1.10134	0		-1.12082	0		-1.12576	0
-1.10867	0		-1.10134	0		-1.11111	0		-1.0989	0		-1.11838	0		-1.12332	0.000381461
-1.10623	0		-1.0989	0		-1.10867	0		-1.09646	9.77422e-05		-1.11594	0		-1.12088	0
-1.10379	0.000434631		-1.09646	0		-1.10623	0		-1.09402	0		-1.1135	0		-1.11844	0
-1.10135	0		-1.09402	0		-1.10379	0		-1.09158	9.77422e-05		-1.11106	0		-1.116	0
-1.0989	0		-1.09157	0		-1.10134	0		-1.08913	9.77422e-05		-1.10862	0		-1.11355	0
-1.09646	0		-1.08913	0		-1.0989	0		-1.08669	9.77422e-05		-1.10618	0		-1.11111	0
-1.09402	0		-1.08669	0		-1.09646	0		-1.08425	0.00107516		-1.10373	0		-1.10867	0
-1.09158	0		-1.08425	0		-1.09402	0.000449964		-1.08181	0		-1.10129	0		-1.10623	0
-1.08914	0		-1.08181	0		-1.09158	0		-1.07937	0		-1.09885	0		-1.10379	0
-1.08669	0		-1.07936	0		-1.08913	0		-1.07692	9.77422e-05		-1.09641	0		-1.10134	0
-1.08425	0		-1.07692	0		-1.08669	0		-1.07448	0		-1.09397	0		-1.0989	0
-1.08181	0		-1.07448	0		-1.08425	0.000449964		-1.07204	0		-1.09153	0.000490292		-1.09646	0
-1.07937	0		-1.07204	0		-1.08181	0		-1.0696	0		-1.08909	0		-1.09402	0.000381461
-1.07693	0		-1.0696	0		-1.07937	0.000899928		-1.06716	0.00107516		-1.08664	0.000980584		-1.09158	0
-1.07448	0		-1.06715	0		-1.07692	0.000449964		-1.06471	0.000586453		-1.0842	0.00196117		-1.08913	0
-1.07204	0		-1.06471	0		-1.07448	0.00179986		-1.06227	0		-1.08176	0.000980584		-1.08669	0
-1.0696	0.000434631		-1.06227	0.000364266		-1.07204	0.000899928		-1.05983	9.77422e-05		-1.07932	0.000980584		-1.08425	0
-1.06716	0		-1.05983	0		-1.0696	0.00449964		-1.05739	0.00107516		-1.07688	0.00245146		-1.08181	0.00133511
-1.06472	0.000434631		-1.05739	0.000364266		-1.06716	0.00179986		-1.05495	9.77422e-05		-1.07444	0.00196117		-1.07937	0
-1.06227	0.000869263		-1.05494	0		-1.06471	0.00134989		-1.0525	9.77422e-05		-1.072	0		-1.07692	0.000858287
-1.05983	0.00130389		-1.0525	0.000819598		-1.06227	0.000899928		-1.05006	9.77422e-05		-1.06955	0.000980584		-1.07448	0.000381461
-1.05739	0.00260779		-1.05006	0		-1.05983	0		-1.04762	0		-1.06711	0		-1.07204	0.000858287
-1.05495	0.00130389		-1.04762	0		-1.05739	0		-1.04518	0.000586453		-1.06467	0		-1.0696	0.000858287
-1.05251	0.000434631		-1.04518	0		-1.05495	0		-1.04274	0		-1.06223	0		-1.06716	0.000858287
-1.05006	0.000869263		-1.04273	0.000364266		-1.0525	0.000899928		-1.04029	0		-1.05979	0.000980584		-1.06471	0.00133511
-1.04762	0.000434631		-1.04029	0.000819598		-1.05006	0		-1.03785	0.00107516		-1.05735	0.000980584		-1.06227	0
-1.04518	0		-1.03785	0		-1.04762	0.00134989		-1.03541	0		-1.05491	0.000980584		-1.05983	0.000858287
-1.04274	0		-1.03541	0		-1.04518	0		-1.03297	0		-1.05246	0.00147088		-1.05739	0.000381461
-1.0403	0.000434631		-1.03297	0.000364266		-1.04274	0.000899928		-1.03053	9.77422e-05		-1.05002	0		-1.05495	0.00181194
-1.03785	0.000434631		-1.03052	0		-1.04029	0.00224982		-1.02808	0.000586453		-1.04758	0.000490292		-1.0525	0.000381461
-1.03541	0		-1.02808	0		-1.03785	0.000449964		-1.02564	0		-1.04514	0		-1.05006	0.000381461
-1.03297	0		-1.02564	0		-1.03541	0.000449964		-1.0232	9.77422e-05		-1.0427	0.000980584		-1.04762	0.000381461
-1.03053	0		-1.0232	0		-1.03297	0		-1.02076	0.000586453		-1.04026	0		-1.04518	0.00133511
-1.02809	0		-1.02076	0		-1.03053	0.00134989		-1.01832	0		-1.03782	0		-1.04274	0.000858287
-1.02564	0.000869263		-1.01831	0.000364266		-1.02808	0.000449964		-1.01587	9.77422e-05		-1.03537	0.000490292		-1.04029	0.00133511
-1.0232	0.00173853		-1.01587	0		-1.02564	0		-1.01343	0		-1.03293	0		-1.03785	0.00228877
-1.02076	0.00130389		-1.01343	0		-1.0232	0		-1.01099	0		-1.03049	0		-1.03541	0
-1.01832	0.00260779		-1.01099	0.000819598		-1.02076	0.000449964		-1.00855	0.000586453		-1.02805	0.00196117		-1.03297	0
-1.01588	0		-1.00855	0		-1.01832	0.000449964		-1.00611	0.00107516		-1.02561	0.000490292		-1.03053	0.000381461
-1.01343	0.000434631		-1.0061	0		-1.01587	0.000449964		-1.00366	0		-1.02317	0		-1.02808	0.000381461
-1.01099	0.000434631		-1.00366	0		-1.01343	0		-1.00122	9.77422e-05		-1.02073	0		-1.02564	0
-1.00855	0.000434631		-1.00122	0.000819598		-1.01099	0.000449964		-0.99878	9.77422e-05		-1.01828	0		-1.0232	0.00181194
-1.00611	0		-0.998778	0		-1.00855	0.000449964		-0.996338	9.77422e-05		-1.01584	0.00196117		-1.02076	0
-1.00367	0		-0.996336	0		-1.00611	0		-0.993896	9.77422e-05		-1.0134	0		-1.01832	0
-1.00122	0		-0.993894	0.000819598		-1.00366	0.000899928		-0.991454	0		-1.01096	0.000980584		-1.01587	0
-0.998782	0.000434631		-0.991452	0.000364266		-1.00122	0		-0.989012	0.000586453		-1.00852	0		-1.01343	0
-0.99634	0		-0.98901	0		-0.99878	0.00269978		-0.98657	9.77422e-05		-1.00608	0.000980584		-1.01099	0
-0.993898	0		-0.986568	0.000364266		-0.996338	0.000899928		-0.984128	0		-1.00364	0		-1.00855	0.000858287
-0.991456	0		-0.984126	0.000364266		-0.993896	0		-0.981686	9.77422e-05		-1.0012	0		-1.00611	0.000381461
-0.989014	0		-0.981684	0.000364266		-0.991454	0.000449964		-0.979244	9.77422e-05		-0.998754	0		-1.00366	0
-0.986572	0		-0.979242	0		-0.989012	0.00134989		-0.976802	0.000586453		-0.996312	0		-1.00122	0.000858287
-0.98413	0		-0.9768	0		-0.98657	0		-0.97436	0		-0.993871	0		-0.99878	0.000858287
-0.981688	0		-0.974358	0		-0.984128	0.000449964		-0.971918	0		-0.99143	0.000490292		-0.996338	0
-0.979246	0		-0.971916	0.000364266		-0.981686	0.00134989		-0.969476	9.77422e-05		-0.988988	0.00245146		-0.993896	0
-0.976804	0		-0.969474	0		-0.979244	0.000899928		-0.967034	9.77422e-05		-0.986547	0		-0.991454	0
-0.974362	0		-0.967032	0		-0.976802	0		-0.964592	9.77422e-05		-0.984105	0		-0.989012	0
-0.97192	0		-0.96459	0		-0.97436	0		-0.96215	9.77422e-05		-0.981664	0		-0.98657	0.000858287
-0.969478	0		-0.962148	0		-0.971918	0		-0.959708	9.77422e-05		-0.979222	0		-0.984128	0.000858287
-0.967036	0		-0.959706	0.000364266		-0.969476	0		-0.957266	9.77422e-05		-0.976781	0.000490292		-0.981686	0
-0.964594	0		-0.957264	0		-0.967034	0		-0.954824	0.000586453		-0.97434	0.000980584		-0.979244	0
-0.962152	0.000434631		-0.954822	0		-0.964592	0		-0.952382	0		-0.971898	0.000490292		-0.976802	0
-0.95971	0		-0.95238	0		-0.96215	0.000449964		-0.94994	0.000586453		-0.969457	0.000490292		-0.97436	0
-0.957268	0.000869263		-0.949938	0.000819598		-0.959708	0.00224982		-0.947498	0		-0.967015	0		-0.971918	0.000381461
-0.954826	0		-0.947496	0		-0.957266	0		-0.945056	9.77422e-05		-0.964574	0.000490292		-0.969476	0
-0.952384	0.000434631		-0.945054	0		-0.954824	0		-0.942614	0		-0.962133	0		-0.967034	0
-0.949942	0.000434631		-0.942612	0		-0.952382	0		-0.940172	9.77422e-05		-0.959691	0.000980584		-0.964592	0
-0.9475	0		-0.94017	0		-0.94994	0		-0.93773	0		-0.95725	0.000490292		-0.96215	0.000381461
-0.945058	0		-0.937728	0		-0.947498	0		-0.935288	9.77422e-05		-0.954808	0		-0.959708	0.000858287
-0.942616	0		-0.935286	0.000364266		-0.945056	0		-0.932846	0		-0.952367	0		-0.957266	0.00133511
-0.940174	0.000869263		-0.932844	0		-0.942614	0.000899928		-0.930404	9.77422e-05		-0.949926	0		-0.954824	0.000381461
-0.937732	0		-0.930402	0.000819598		-0.940172	0		-0.927962	9.77422e-05		-0.947484	0		-0.952382	0
-0.93529	0		-0.92796	0		-0.93773	0		-0.92552	0.00107516		-0.945043	0		-0.94994	0.000381461
-0.932848	0		-0.925518	0		-0.935288	0.000449964		-0.923078	9.77422e-05		-0.942601	0.000490292		-0.947498	0.00133511
-0.930406	0.000434631		-0.923076	0		-0.932846	0.00134989		-0.920636	9.77422e-05		-0.94016	0		-0.945056	0
-0.927964	0		-0.920634	0		-0.930404	0.000899928		-0.918194	9.77422e-05		-0.937719	0		-0.942614	0.000381461
-0.925522	0		-0.918192	0		-0.927962	0		-0.915752	0		-0.935277	0		-0.940172	0
-0.92308	0.000434631		-0.91575	0		-0.92552	0.000899928		-0.91331	0		-0.932836	0		-0.93773	0
-0.920638	0		-0.913308	0.000819598		-0.923078	0		-0.910868	9.77422e-05		-0.930394	0.00294175		-0.935288	0
-0.918196	0		-0.910866	0		-0.920636	0		-0.908426	9.77422e-05		-0.927953	0		-0.932846	0
-0.915754	0.000434631		-0.908424	0		-0.918194	0		-0.905984	0.00107516		-0.925512	0		-0.930404	0.000858287
-0.913312	0		-0.905982	0		-0.915752	0		-0.903542	0		-0.92307	0.00147088		-0.927962	0
-0.91087	0.000434631		-0.90354	0		-0.91331	0		-0.9011	0		-0.920629	0		-0.92552	0.000858287
-0.908428	0		-0.901098	0		-0.910868	0.00269978		-0.898658	9.77422e-05		-0.918187	0.000490292		-0.923078	0
-0.905986	0		-0.898656	0		-0.908426	0.000449964		-0.896216	9.77422e-05		-0.915746	0		-0.920636	0
-0.903544	0.000869263		-0.896214	0		-0.905984	0		-0.893774	0		-0.913305	0		-0.918194	0
-0.901102	0		-0.893772	0		-0.903542	0.000449964		-0.891332	0		-0.910863	0		-0.915752	0
-0.89866	0		-0.89133	0		-0.9011	0		-0.88889	0		-0.908422	0		-0.91331	0.000381461
-0.896218	0		-0.888888	0		-0.898658	0		-0.886448	0.00107516		-0.90598	0.000980584		-0.910868	0.000858287
-0.893776	0.000434631		-0.886446	0		-0.896216	0.000449964		-0.884006	0		-0.903539	0		-0.908426	0.000381461
-0.891334	0		-0.884004	0		-0.893774	0.000899928		-0.881564	9.77422e-05		-0.901097	0		-0.905984	0
-0.888892	0		-0.881562	0		-0.891332	0		-0.879122	0		-0.898656	0		-0.903542	0
-0.88645	0		-0.87912	0		-0.88889	0.000449964		-0.87668	0		-0.896215	0		-0.9011	0.000858287
-0.884008	0.00173853		-0.876678	0		-0.886448	0		-0.874238	0		-0.893773	0		-0.898658	0
-0.881566	0		-0.874236	0		-0.884006	0		-0.871796	0.000586453		-0.891332	0		-0.896216	0
-0.879124	0		-0.871794	0		-0.881564	0.000449964		-0.869354	0		-0.88889	0		-0.893774	0
-0.876682	0.000434631		-0.869352	0		-0.879122	0.000899928		-0.866912	0		-0.886449	0.000490292		-0.891332	0.000381461
-0.87424	0.000434631		-0.86691	0		-0.87668	0.000899928		-0.86447	0		-0.884008	0		-0.88889	0
-0.871798	0		-0.864468	0.000819598		-0.874238	0.00179986		-0.862028	0.000586453		-0.881566	0		-0.886448	0
-0.869356	0		-0.862026	0		-0.871796	0.000449964		-0.859586	0		-0.879125	0		-0.884006	0.000381461
-0.866914	0		-0.859584	0		-0.869354	0		-0.857144	0.000586453		-0.876683	0		-0.881564	0
-0.864472	0		-0.857142	0		-0.866912	0.000449964		-0.854702	0		-0.874242	0		-0.879122	0.000381461
-0.86203	0		-0.8547	0		-0.86447	0		-0.85226	0.00107516		-0.871801	0.000980584		-0.87668	0
-0.859588	0		-0.852258	0		-0.862028	0.00134989		-0.849818	0		-0.869298	0		-0.874238	0.000858287
-0.857146	0.000434631		-0.849816	0		-0.859586	0		-0.847376	9.77422e-05		-0.866857	0		-0.871796	0
-0.854704	0		-0.847374	0		-0.857144	0		-0.844934	0		-0.864415	0.000490292		-0.869354	0.000381461
-0.852262	0		-0.844932	0		-0.854702	0		-0.842492	9.77422e-05		-0.861974	0		-0.866912	0
-0.84982	0		-0.84249	0		-0.85226	0.000449964		-0.84005	0		-0.859532	0		-0.86447	0
-0.847378	0		-0.840048	0		-0.849818	0		-0.837608	9.77422e-05		-0.857091	0		-0.862028	0.000858287
-0.844936	0		-0.837606	0		-0.847376	0		-0.835166	9.77422e-05		-0.85465	0		-0.859586	0
-0.842494	0.000434631		-0.835164	0		-0.844934	0		-0.832724	9.77422e-05		-0.852208	0		-0.857144	0
-0.840052	0		-0.832722	0		-0.842492	0.000899928		-0.830282	9.77422e-05		-0.849767	0		-0.854702	0
-0.83761	0		-0.83028	0.000364266		-0.84005	0.000899928		-0.82784	0		-0.847325	0		-0.85226	0
-0.835168	0		-0.827838	0		-0.837608	0		-0.825398	0.00107516		-0.844884	0		-0.849818	0
-0.832726	0		-0.825396	0.000819598		-0.835166	0		-0.822956	0.000586453		-0.842443	0.000490292		-0.847376	0
-0.830284	0.00217316		-0.822954	0		-0.832724	0.000449964		-0.820514	0		-0.840001	0		-0.844934	0
-0.827842	0		-0.820512	0		-0.830282	0		-0.818072	0		-0.83756	0.000490292		-0.842492	0
-0.8254	0		-0.81807	0		-0.82784	0.000899928		-0.81563	9.77422e-05		-0.835118	0.000490292		-0.84005	0.000381461
-0.822958	0		-0.815628	0		-0.825398	0.000449964		-0.813188	9.77422e-05		-0.832677	0		-0.837608	0
-0.820516	0.000434631		-0.813186	0		-0.822956	0.000449964		-0.810746	0		-0.830236	0		-0.835166	0
-0.818074	0.000434631		-0.810744	0		-0.820514	0.000449964		-0.808304	0		-0.827794	0		-0.832724	0
-0.815632	0		-0.808302	0		-0.818072	0		-0.805862	9.77422e-05		-0.825353	0.000490292		-0.830282	0
-0.81319	0.000434631		-0.80586	0.000819598		-0.81563	0.00179986		-0.80342	0.000586453		-0.822911	0		-0.82784	0.000381461
-0.810748	0		-0.803418	0		-0.813188	0.000449964		-0.800978	0.000586453		-0.82047	0		-0.825398	0.000858287
-0.808306	0		-0.800976	0		-0.810746	0.00134989		-0.798536	0		-0.818029	0		-0.822956	0
-0.805864	0		-0.798534	0.000364266		-0.808304	0		-0.796094	9.77422e-05		-0.815587	0		-0.820514	0
-0.803422	0		-0.796092	0		-0.805862	0		-0.793652	0		-0.813146	0		-0.818072	0
-0.80098	0		-0.79365	0		-0.80342	0		-0.79121	0.000586453		-0.810704	0		-0.81563	0
-0.798538	0		-0.791208	0.000364266		-0.800978	0		-0.788768	0		-0.808263	0		-0.813188	0
-0.796096	0		-0.788766	0		-0.798536	0		-0.786326	0		-0.805822	0		-0.810746	0.000381461
-0.793654	0		-0.786324	0		-0.796094	0.00134989		-0.783884	0		-0.80338	0.00147088		-0.808304	0.000858287
-0.791212	0		-0.783882	0		-0.793652	0		-0.781442	0.00107516		-0.800939	0.000490292		-0.805862	0
-0.78877	0		-0.78144	0		-0.79121	0		-0.779	9.77422e-05		-0.798497	0		-0.80342	0
-0.786328	0		-0.778998	0		-0.788768	0		-0.776558	0.000586453		-0.796056	0.000980584		-0.800978	0
-0.783886	0		-0.776556	0		-0.786326	0		-0.774116	9.77422e-05		-0.793615	0		-0.798536	0.000858287
-0.781444	0		-0.774114	0.000364266		-0.783884	0		-0.771674	0		-0.791173	0.000490292		-0.796094	0
-0.779002	0		-0.771672	0		-0.781442	0.000899928		-0.769232	0		-0.788732	0		-0.793652	0
-0.77656	0		-0.76923	0		-0.779	0		-0.76679	0.000586453		-0.78629	0		-0.79121	0
-0.774118	0.000434631		-0.766788	0.000364266		-0.776558	0.00179986		-0.764348	0		-0.783849	0		-0.788768	0
-0.771676	0		-0.764346	0		-0.774116	0.000449964		-0.761906	9.77422e-05		-0.781407	0		-0.786326	0.000381461
-0.769234	0		-0.761904	0.000364266		-0.771674	0.000449964		-0.759464	9.77422e-05		-0.778966	0		-0.783884	0
-0.766792	0		-0.759462	0		-0.769232	0		-0.757022	0		-0.776525	0.000490292		-0.781442	0.00133511
-0.76435	0		-0.75702	0.000364266		-0.76679	0		-0.75458	0		-0.774083	0		-0.779	0
-0.761908	0.000869263		-0.754578	0		-0.764348	0		-0.752138	9.77422e-05		-0.771642	0.000490292		-0.776558	0
-0.759466	0		-0.752136	0		-0.761906	0.000449964		-0.749696	9.77422e-05		-0.7692	0		-0.774116	0.000381461
-0.757024	0		-0.749694	0		-0.759464	0		-0.747254	0		-0.766759	0		-0.771674	0
-0.754582	0		-0.747252	0		-0.757022	0		-0.744812	9.77422e-05		-0.764318	0		-0.769232	0
-0.75214	0.000434631		-0.74481	0		-0.75458	0.00134989		-0.74237	9.77422e-05		-0.761876	0		-0.76679	0
-0.749698	0.000434631		-0.742368	0		-0.752138	0.000449964		-0.739928	0.000586453		-0.759435	0		-0.764348	0
-0.747256	0		-0.739926	0		-0.749696	0.00134989		-0.737486	0		-0.756993	0		-0.761906	0
-0.744814	0		-0.737484	0		-0.747254	0.000899928		-0.735044	9.77422e-05		-0.754552	0.000490292		-0.759464	0
-0.742372	0		-0.735042	0		-0.744812	0		-0.732602	0		-0.752111	0		-0.757022	0
-0.73993	0		-0.7326	0		-0.74237	0.000449964		-0.73016	0		-0.749669	0		-0.75458	0
-0.737488	0		-0.730158	0		-0.739928	0		-0.727718	0.000586453		-0.747228	0		-0.752138	0
-0.735046	0		-0.727716	0		-0.737486	0		-0.725276	0		-0.744786	0		-0.749696	0
-0.732604	0.00173853		-0.725274	0		-0.735044	0		-0.722834	0		-0.742345	0		-0.747254	0
-0.730162	0		-0.722832	0		-0.732602	0		-0.720392	9.77422e-05		-0.739904	0		-0.744812	0
-0.72772	0		-0.72039	0		-0.73016	0		-0.71795	0		-0.737462	0		-0.74237	0
-0.725278	0		-0.717948	0		-0.727718	0		-0.715508	9.77422e-05		-0.735021	0		-0.739928	0
-0.722836	0		-0.715506	0		-0.725276	0.000449964		-0.713066	9.77422e-05		-0.732579	0		-0.737486	0.00133511
-0.720394	0		-0.713064	0		-0.722834	0		-0.710624	0		-0.730138	0.000490292		-0.735044	0
-0.717952	0		-0.710622	0		-0.720392	0		-0.708182	0		-0.727697	0		-0.732602	0
-0.71551	0		-0.70818	0		-0.71795	0		-0.70574	0		-0.725255	0		-0.73016	0.000381461
-0.713068	0		-0.705738	0		-0.715508	0.00179986		-0.703298	0		-0.722814	0.000490292		-0.727718	0
-0.710626	0		-0.703296	0		-0.713066	0.00179986		-0.700856	0		-0.720372	0		-0.725276	0.000381461
-0.708184	0		-0.700854	0		-0.710624	0.000899928		-0.698414	9.77422e-05		-0.717931	0		-0.722834	0
-0.705742	0		-0.698412	0		-0.708182	0		-0.695972	9.77422e-05		-0.71549	0		-0.720392	0
-0.7033	0		-0.69597	0		-0.70574	0.000899928		-0.69353	0		-0.713048	0		-0.71795	0
-0.700858	0		-0.693528	0		-0.703298	0		-0.691088	0		-0.710607	0.000980584		-0.715508	0
-0.698416	0		-0.691086	0		-0.700856	0.00179986		-0.688646	0		-0.708165	0		-0.713066	0.000381461
-0.695974	0.000869263		-0.688644	0		-0.698414	0.000899928		-0.686204	9.77422e-05		-0.705724	0		-0.710624	0
-0.693532	0		-0.686202	0		-0.695972	0		-0.683762	9.77422e-05		-0.703282	0		-0.708182	0
-0.69109	0		-0.68376	0		-0.69353	0		-0.68132	9.77422e-05		-0.700841	0		-0.70574	0
-0.688648	0		-0.681318	0		-0.691088	0.00134989		-0.678878	0		-0.6984	0		-0.703298	0.000381461
-0.686206	0		-0.678876	0		-0.688646	0		-0.676436	0		-0.695958	0		-0.700856	0
-0.683764	0		-0.676434	0.000364266		-0.686204	0.000899928		-0.673994	0		-0.693517	0		-0.698414	0.000381461
-0.681322	0.000434631		-0.673992	0		-0.683762	0.000449964		-0.671552	9.77422e-05		-0.691075	0		-0.695972	0
-0.67888	0		-0.67155	0		-0.68132	0		-0.66911	0.00107516		-0.688634	0		-0.69353	0
-0.676438	0		-0.669108	0.000364266		-0.678878	0		-0.666668	0		-0.686193	0		-0.691088	0.000381461
-0.673996	0		-0.666666	0		-0.676436	0		-0.664226	0.000586453		-0.683751	0.000980584		-0.688646	0
-0.671554	0		-0.664224	0.000364266		-0.673994	0		-0.661784	9.77422e-05		-0.68131	0		-0.686204	0
-0.669112	0		-0.661782	0		-0.671552	0		-0.659342	0		-0.678868	0.000490292		-0.683762	0
-0.66667	0		-0.65934	0		-0.66911	0		-0.6569	0		-0.676427	0.000490292		-0.68132	0.000381461
-0.664228	0		-0.656898	0		-0.666668	0		-0.654458	0		-0.673986	0		-0.678878	0
-0.661786	0		-0.654456	0		-0.664226	0		-0.652016	9.77422e-05		-0.671544	0		-0.676436	0
-0.659344	0.000434631		-0.652014	0		-0.661784	0.000449964		-0.649574	9.77422e-05		-0.669103	0		-0.673994	0.000381461
-0.656902	0		-0.649572	0		-0.659342	0		-0.647132	9.77422e-05		-0.666661	0.000490292		-0.671552	0.000858287
-0.65446	0.000434631		-0.64713	0		-0.6569	0.00269978		-0.64469	0		-0.66422	0		-0.66911	0
-0.652018	0		-0.644688	0		-0.654458	0.000449964		-0.642248	0		-0.661779	0.000980584		-0.666668	0.000858287
-0.649576	0		-0.642246	0		-0.652016	0.000899928		-0.639806	0		-0.659337	0		-0.664226	0
-0.647134	0		-0.639804	0		-0.649574	0		-0.637364	9.77422e-05		-0.656896	0		-0.661784	0
-0.644692	0		-0.637362	0		-0.647132	0		-0.634922	0		-0.654454	0		-0.659342	0
-0.64225	0		-0.63492	0.000364266		-0.64469	0		-0.63248	9.77422e-05		-0.652013	0		-0.6569	0
-0.639808	0		-0.632478	0		-0.642248	0		-0.630038	0		-0.649572	0		-0.654458	0
-0.637366	0		-0.630036	0.000364266		-0.639806	0.000449964		-0.627596	9.77422e-05		-0.64713	0		-0.652016	0
-0.634924	0		-0.627594	0		-0.637364	0		-0.625154	9.77422e-05		-0.644689	0		-0.649574	0
-0.632482	0		-0.625152	0		-0.634922	0.000449964		-0.622712	0		-0.642247	0		-0.647132	0
-0.63004	0		-0.62271	0		-0.63248	0.000449964		-0.62027	0		-0.639806	0		-0.64469	0
-0.627598	0		-0.620268	0		-0.630038	0		-0.617828	0		-0.637365	0		-0.642248	0
-0.625156	0		-0.617826	0		-0.627596	0		-0.615386	9.77422e-05		-0.634923	0		-0.639806	0.00133511
-0.622714	0.000869263		-0.615384	0		-0.625154	0		-0.612944	9.77422e-05		-0.632482	0		-0.637364	0
-0.620272	0		-0.612942	0.000364266		-0.622712	0		-0.610502	0		-0.63004	0		-0.634922	0.000858287
-0.61783	0.000434631		-0.6105	0		-0.62027	0.000449964		-0.60806	9.77422e-05		-0.627599	0		-0.63248	0
-0.615388	0.000434631		-0.608058	0		-0.617828	0.000449964		-0.605618	0.000586453		-0.625157	0		-0.630038	0
-0.612946	0		-0.605616	0		-0.615386	0		-0.603176	9.77422e-05		-0.622716	0.000980584		-0.627596	0
-0.610504	0.000434631		-0.603174	0		-0.612944	0.000449964		-0.600734	0		-0.620214	0		-0.625154	0
-0.608062	0.000869263		-0.600732	0		-0.610502	0		-0.598292	0		-0.617772	0		-0.622712	0.000381461
-0.60562	0		-0.59829	0		-0.60806	0		-0.59585	9.77422e-05		-0.615331	0		-0.62027	0
-0.603178	0		-0.595848	0		-0.605618	0		-0.593408	0		-0.612889	0		-0.617828	0
-0.600736	0		-0.593406	0		-0.603176	0		-0.590966	0		-0.610448	0.00147088		-0.615386	0.000858287
-0.598294	0		-0.590964	0.000364266		-0.600734	0		-0.588524	0		-0.608007	0		-0.612944	0
-0.595852	0		-0.588522	0		-0.598292	0		-0.586082	0		-0.605565	0		-0.610502	0
-0.59341	0		-0.58608	0		-0.59585	0.000449964		-0.58364	9.77422e-05		-0.603124	0		-0.60806	0
-0.590968	0		-0.583638	0		-0.593408	0		-0.581198	9.77422e-05		-0.600682	0		-0.605618	0
-0.588526	0.000434631		-0.581196	0		-0.590966	0.000449964		-0.578756	0.000586453		-0.598241	0.000490292		-0.603176	0
-0.586084	0		-0.578754	0.000364266		-0.588524	0.000449964		-0.576314	9.77422e-05		-0.5958	0		-0.600734	0
-0.583642	0		-0.576312	0.000364266		-0.586082	0		-0.573872	0		-0.593358	0		-0.598292	0.000381461
-0.5812	0		-0.57387	0		-0.58364	0.000899928		-0.57143	9.77422e-05		-0.590917	0		-0.59585	0.000381461
-0.578758	0		-0.571428	0		-0.581198	0		-0.568988	0		-0.588475	0		-0.593408	0
-0.576316	0		-0.568986	0		-0.578756	0.000449964		-0.566546	0.00107516		-0.586034	0		-0.590966	0.000381461
-0.573874	0		-0.566544	0		-0.576314	0.000449964		-0.564104	0		-0.583593	0		-0.588524	0
-0.571432	0		-0.564102	0		-0.573872	0		-0.561662	9.77422e-05		-0.581151	0		-0.586082	0
-0.56899	0		-0.56166	0.000364266		-0.57143	0.000449964		-0.55922	9.77422e-05		-0.57871	0		-0.58364	0.000381461
-0.566548	0		-0.559218	0		-0.568988	0.00224982		-0.556778	9.77422e-05		-0.576268	0		-0.581198	0
-0.564106	0		-0.556776	0		-0.566546	0		-0.554336	0		-0.573827	0		-0.578756	0
-0.561664	0		-0.554334	0		-0.564104	0.000449964		-0.551894	0		-0.571386	0.000980584		-0.576314	0
-0.559222	0		-0.551892	0		-0.561662	0		-0.549452	0		-0.568944	0		-0.573872	0
-0.55678	0		-0.54945	0		-0.55922	0		-0.54701	0		-0.566503	0		-0.57143	0
-0.554338	0		-0.547008	0		-0.556778	0		-0.544568	9.77422e-05		-0.564061	0		-0.568988	0.00133511
-0.551896	0		-0.544566	0		-0.554336	0		-0.542126	9.77422e-05		-0.56162	0		-0.566546	0
-0.549454	0		-0.542124	0		-0.551894	0.00134989		-0.539684	0		-0.559178	0		-0.564104	0.000858287
-0.547012	0		-0.539682	0		-0.549452	0		-0.537242	0.000586453		-0.556737	0.000980584		-0.561662	0.000381461
-0.54457	0		-0.53724	0		-0.54701	0		-0.5348	0		-0.554296	0		-0.55922	0
-0.542128	0		-0.534798	0		-0.544568	0		-0.532358	9.77422e-05		-0.551854	0		-0.556778	0
-0.539686	0		-0.532356	0		-0.542126	0.000899928		-0.529916	0		-0.549413	0		-0.554336	0.00133511
-0.537244	0		-0.529914	0		-0.539684	0		-0.527474	0		-0.546971	0.000490292		-0.551894	0
-0.534802	0		-0.527472	0		-0.537242	0		-0.525032	0		-0.54453	0		-0.549452	0
-0.53236	0		-0.52503	0.000364266		-0.5348	0		-0.52259	0		-0.542089	0		-0.54701	0.000381461
-0.529918	0		-0.522588	0		-0.532358	0		-0.520148	9.77422e-05		-0.539647	0		-0.544568	0
-0.527476	0		-0.520146	0		-0.529916	0		-0.517706	0		-0.537206	0		-0.542126	0.000381461
-0.525034	0.000869263		-0.517704	0		-0.527474	0		-0.515264	0		-0.534764	0		-0.539684	0
-0.522592	0		-0.515262	0		-0.525032	0		-0.512822	9.77422e-05		-0.532323	0		-0.537242	0.000381461
-0.52015	0		-0.51282	0		-0.52259	0.000899928		-0.51038	0		-0.529882	0		-0.5348	0
-0.517708	0		-0.510378	0		-0.520148	0		-0.507938	0		-0.52744	0		-0.532358	0
-0.515266	0		-0.507936	0		-0.517706	0		-0.505496	0		-0.524999	0		-0.529916	0
-0.512824	0		-0.505494	0		-0.515264	0		-0.503054	9.77422e-05		-0.522557	0		-0.527474	0
-0.510382	0		-0.503052	0		-0.512822	0.000899928		-0.500612	0		-0.520116	0		-0.525032	0.000858287
-0.50794	0		-0.50061	0.000364266		-0.51038	0		-0.49817	9.77422e-05		-0.517675	0.000980584		-0.52259	0
-0.505498	0		-0.498168	0		-0.507938	0.000899928		-0.495728	0		-0.515233	0.000980584		-0.520148	0
-0.503056	0		-0.495726	0		-0.505496	0		-0.493286	0		-0.512792	0		-0.517706	0.000858287
-0.500614	0		-0.493284	0		-0.503054	0		-0.490844	0		-0.51035	0		-0.515264	0
-0.498172	0		-0.490842	0.000364266		-0.500612	0.000899928		-0.488402	9.77422e-05		-0.507909	0		-0.512822	0
-0.49573	0		-0.4884	0		-0.49817	0		-0.48596	0		-0.505467	0		-0.51038	0.000381461
-0.493288	0		-0.485958	0		-0.495728	0.000899928		-0.483518	0		-0.503026	0		-0.507938	0
-0.490846	0		-0.483516	0.000819598		-0.493286	0.000899928		-0.481076	9.77422e-05		-0.500585	0		-0.505496	0.00181194
-0.488404	0		-0.481074	0		-0.490844	0.00179986		-0.478634	0		-0.498143	0		-0.503054	0
-0.485962	0		-0.478632	0		-0.488402	0		-0.476192	0.000586453		-0.495702	0		-0.500612	0
-0.48352	0		-0.47619	0		-0.48596	0		-0.47375	9.77422e-05		-0.49326	0		-0.49817	0.000381461
-0.481078	0		-0.473748	0.000364266		-0.483518	0		-0.471308	9.77422e-05		-0.490819	0.000490292		-0.495728	0
-0.478636	0		-0.471306	0		-0.481076	0		-0.468866	0		-0.488378	0		-0.493286	0.000381461
-0.476194	0		-0.468864	0		-0.478634	0		-0.466424	0		-0.485936	0		-0.490844	0.000858287
-0.473752	0.000434631		-0.466422	0.000364266		-0.476192	0		-0.463982	9.77422e-05		-0.483495	0.000490292		-0.488402	0
-0.47131	0		-0.46398	0		-0.47375	0		-0.46154	9.77422e-05		-0.481053	0		-0.48596	0.000381461
-0.468868	0		-0.461538	0		-0.471308	0		-0.459098	9.77422e-05		-0.478612	0.000490292		-0.483518	0
-0.466426	0		-0.459096	0		-0.468866	0		-0.456656	0		-0.476171	0		-0.481076	0
-0.463984	0		-0.456654	0		-0.466424	0		-0.454214	9.77422e-05		-0.473729	0		-0.478634	0.000381461
-0.461542	0		-0.454212	0.000364266		-0.463982	0		-0.451772	0		-0.471288	0		-0.476192	0
-0.4591	0		-0.45177	0		-0.46154	0		-0.44933	9.77422e-05		-0.468846	0.00196117		-0.47375	0.000858287
-0.456658	0		-0.449328	0		-0.459098	0		-0.446888	0		-0.466405	0		-0.471308	0
-0.454216	0		-0.446886	0		-0.456656	0		-0.444446	0		-0.463964	0.000490292		-0.468866	0
-0.451774	0		-0.444444	0		-0.454214	0		-0.442004	0		-0.461522	0		-0.466424	0.000381461
-0.449332	0		-0.442002	0		-0.451772	0		-0.439562	9.77422e-05		-0.459081	0		-0.463982	0.000381461
-0.44689	0		-0.43956	0.000364266		-0.44933	0		-0.43712	0		-0.456639	0		-0.46154	0
-0.444448	0		-0.437118	0		-0.446888	0		-0.434678	9.77422e-05		-0.454198	0		-0.459098	0.000381461
-0.442006	0		-0.434676	0		-0.444446	0.000899928		-0.432236	0		-0.451757	0		-0.456656	0
-0.439564	0.000434631		-0.432234	0		-0.442004	0		-0.429794	0.000586453		-0.449315	0		-0.454214	0
-0.437122	0		-0.429792	0		-0.439562	0.000899928		-0.427352	0		-0.446874	0		-0.451772	0
-0.43468	0		-0.42735	0		-0.43712	0		-0.42491	9.77422e-05		-0.444432	0		-0.44933	0
-0.432238	0		-0.424908	0		-0.434678	0.000899928		-0.422468	9.77422e-05		-0.441991	0		-0.446888	0
-0.429796	0		-0.422466	0		-0.432236	0		-0.420026	0		-0.43955	0		-0.444446	0.000381461
-0.427354	0		-0.420024	0		-0.429794	0		-0.417584	0		-0.437108	0		-0.442004	0
-0.424912	0		-0.417582	0		-0.427352	0		-0.415142	0		-0.434667	0		-0.439562	0
-0.42247	0.000434631		-0.41514	0.000819598		-0.42491	0		-0.4127	0		-0.432225	0		-0.43712	0
-0.420028	0		-0.412698	0		-0.422468	0		-0.410258	0		-0.429784	0		-0.434678	0.000381461
-0.417586	0		-0.410256	0		-0.420026	0		-0.407816	0		-0.427343	0.000490292		-0.432236	0
-0.415144	0		-0.407814	0		-0.417584	0.000449964		-0.405374	0		-0.424901	0		-0.429794	0
-0.412702	0.000434631		-0.405372	0		-0.415142	0.000449964		-0.402932	0.000586453		-0.42246	0.000490292		-0.427352	0
-0.41026	0		-0.40293	0		-0.4127	0.00179986		-0.40049	0		-0.420018	0		-0.42491	0
-0.407818	0		-0.400488	0.000364266		-0.410258	0		-0.398048	0		-0.417577	0		-0.422468	0
-0.405376	0		-0.398046	0.000364266		-0.407816	0		-0.395606	0.000586453		-0.415135	0		-0.420026	0
-0.402934	0		-0.395604	0		-0.405374	0		-0.393164	0		-0.412694	0		-0.417584	0.000381461
-0.400492	0		-0.393162	0		-0.402932	0		-0.390722	0		-0.410253	0.00147088		-0.415142	0.000381461
-0.39805	0		-0.39072	0.000364266		-0.40049	0		-0.38828	0		-0.407811	0		-0.4127	0
-0.395608	0		-0.388278	0		-0.398048	0		-0.385838	9.77422e-05		-0.40537	0		-0.410258	0
-0.393166	0		-0.385836	0		-0.395606	0.000899928		-0.383396	9.77422e-05		-0.402928	0		-0.407816	0
-0.390724	0		-0.383394	0		-0.393164	0		-0.380954	0		-0.400487	0		-0.405374	0
-0.388282	0		-0.380952	0		-0.390722	0		-0.378512	0		-0.398046	0		-0.402932	0
-0.38584	0		-0.37851	0		-0.38828	0.000449964		-0.37607	0		-0.395604	0		-0.40049	0
-0.383398	0		-0.376068	0		-0.385838	0		-0.373628	0		-0.393163	0.000490292		-0.398048	0
-0.380956	0		-0.373626	0		-0.383396	0		-0.371186	0		-0.390721	0.000980584		-0.395606	0
-0.378514	0		-0.371184	0		-0.380954	0		-0.368744	0		-0.38828	0		-0.393164	0
-0.376072	0		-0.368742	0		-0.378512	0		-0.366302	9.77422e-05		-0.385839	0		-0.390722	0
-0.37363	0		-0.3663	0		-0.37607	0		-0.36386	0		-0.383397	0		-0.38828	0.000381461
-0.371188	0		-0.363858	0		-0.373628	0		-0.361418	0		-0.380956	0		-0.385838	0
-0.368746	0		-0.361416	0		-0.371186	0		-0.358976	0		-0.378514	0		-0.383396	0
-0.366304	0		-0.358974	0		-0.368744	0.000449964		-0.356534	0		-0.376073	0		-0.380954	0
-0.363862	0.000434631		-0.356532	0		-0.366302	0		-0.354092	0		-0.373632	0		-0.378512	0
-0.36142	0		-0.35409	0		-0.36386	0		-0.35165	9.77422e-05		-0.37119	0		-0.37607	0
-0.358978	0		-0.351648	0		-0.361418	0.00134989		-0.349208	0.000586453		-0.368688	0		-0.373628	0
-0.356536	0		-0.349206	0		-0.358976	0		-0.346766	0		-0.366246	0		-0.371186	0.000381461
-0.354094	0		-0.346764	0		-0.356534	0		-0.344324	0		-0.363805	0		-0.368744	0
-0.351652	0		-0.344322	0		-0.354092	0		-0.341882	9.77422e-05		-0.361364	0		-0.366302	0
-0.34921	0		-0.34188	0		-0.35165	0		-0.33944	9.77422e-05		-0.358922	0		-0.36386	0
-0.346768	0		-0.339438	0		-0.349208	0.00224982		-0.336998	0		-0.356481	0		-0.361418	0
-0.344326	0		-0.336996	0.000364266		-0.346766	0		-0.334556	0		-0.354039	0		-0.358976	0
-0.341884	0		-0.334554	0		-0.344324	0		-0.332114	0		-0.351598	0		-0.356534	0
-0.339442	0		-0.332112	0		-0.341882	0		-0.329672	9.77422e-05		-0.349156	0		-0.354092	0
-0.337	0		-0.32967	0		-0.33944	0		-0.32723	0		-0.346715	0		-0.35165	0
-0.334558	0.000434631		-0.327228	0		-0.336998	0		-0.324788	9.77422e-05		-0.344274	0		-0.349208	0
-0.332116	0		-0.324786	0		-0.334556	0		-0.322346	0		-0.341832	0		-0.346766	0.000858287
-0.329674	0		-0.322344	0.000364266		-0.332114	0.000449964		-0.319904	0		-0.339391	0		-0.344324	0.000858287
-0.327232	0		-0.319902	0		-0.329672	0		-0.317462	0		-0.336949	0		-0.341882	0
-0.32479	0		-0.31746	0		-0.32723	0		-0.31502	0		-0.334508	0.000980584		-0.33944	0
-0.322348	0		-0.315018	0		-0.324788	0		-0.312578	0.000586453		-0.332067	0		-0.336998	0
-0.319906	0		-0.312576	0		-0.322346	0		-0.310136	0.000586453		-0.329625	0		-0.334556	0
-0.317464	0		-0.310134	0		-0.319904	0		-0.307694	9.77422e-05		-0.327184	0		-0.332114	0
-0.315022	0.000434631		-0.307692	0		-0.317462	0.000449964		-0.305252	0		-0.324742	0		-0.329672	0
-0.31258	0.000869263		-0.30525	0		-0.31502	0		-0.30281	0		-0.322301	0		-0.32723	0
-0.310138	0		-0.302808	0		-0.312578	0		-0.300368	9.77422e-05		-0.31986	0.00147088		-0.324788	0
-0.307696	0		-0.300366	0		-0.310136	0		-0.297926	0.000586453		-0.317418	0.000980584		-0.322346	0.000381461
-0.305254	0		-0.297924	0		-0.307694	0.000449964		-0.295484	9.77422e-05		-0.314977	0		-0.319904	0
-0.302812	0		-0.295482	0		-0.305252	0		-0.293042	0		-0.312535	0		-0.317462	0
-0.30037	0		-0.29304	0.000364266		-0.30281	0		-0.2906	0		-0.310094	0.000980584		-0.31502	0.000381461
-0.297928	0		-0.290598	0		-0.300368	0		-0.288158	0		-0.307653	0		-0.312578	0
-0.295486	0		-0.288156	0		-0.297926	0		-0.285716	0		-0.305211	0.00147088		-0.310136	0
-0.293044	0		-0.285714	0		-0.295484	0		-0.283274	0		-0.30277	0		-0.307694	0.000858287
-0.290602	0.000869263		-0.283272	0		-0.293042	0		-0.280832	0		-0.300328	0		-0.305252	0
-0.28816	0		-0.28083	0		-0.2906	0		-0.27839	9.77422e-05		-0.297887	0		-0.30281	0.000381461
-0.285718	0		-0.278388	0		-0.288158	0		-0.275948	9.77422e-05		-0.295446	0		-0.300368	0
-0.283276	0		-0.275946	0.000364266		-0.285716	0.000899928		-0.273506	0		-0.293004	0		-0.297926	0
-0.280834	0.000434631		-0.273504	0		-0.283274	0		-0.271064	0		-0.290563	0		-0.295484	0.000381461
-0.278392	0		-0.271062	0		-0.280832	0		-0.268622	9.77422e-05		-0.288121	0		-0.293042	0
-0.27595	0		-0.26862	0		-0.27839	0		-0.26618	0		-0.28568	0		-0.2906	0.000381461
-0.273508	0		-0.266178	0		-0.275948	0.000449964		-0.263738	0		-0.283239	0		-0.288158	0
-0.271066	0		-0.263736	0		-0.273506	0.000449964		-0.261296	0		-0.280797	0.00196117		-0.285716	0
-0.268624	0.000434631		-0.261294	0		-0.271064	0.00134989		-0.258854	9.77422e-05		-0.278356	0		-0.283274	0
-0.266182	0		-0.258852	0		-0.268622	0.000899928		-0.256412	9.77422e-05		-0.275914	0		-0.280832	0
-0.26374	0		-0.25641	0		-0.26618	0.000449964		-0.25397	9.77422e-05		-0.273473	0		-0.27839	0
-0.261298	0		-0.253968	0		-0.263738	0		-0.251528	0.000586453		-0.271031	0		-0.275948	0
-0.258856	0		-0.251526	0		-0.261296	0		-0.249086	0		-0.26859	0		-0.273506	0.000381461
-0.256414	0		-0.249084	0		-0.258854	0		-0.246644	0.000586453		-0.266149	0		-0.271064	0
-0.253972	0		-0.246642	0		-0.256412	0		-0.244202	0		-0.263707	0		-0.268622	0
-0.25153	0		-0.2442	0		-0.25397	0		-0.24176	9.77422e-05		-0.261266	0		-0.26618	0
-0.249088	0		-0.241758	0		-0.251528	0		-0.239318	0		-0.258824	0		-0.263738	0
-0.246646	0		-0.239316	0.000364266		-0.249086	0		-0.236876	9.77422e-05		-0.256383	0		-0.261296	0
-0.244204	0		-0.236874	0		-0.246644	0		-0.234434	0.00107516		-0.253942	0		-0.258854	0
-0.241762	0		-0.234432	0		-0.244202	0		-0.231992	0		-0.2515	0.000490292		-0.256412	0
-0.23932	0		-0.23199	0		-0.24176	0		-0.22955	0		-0.249059	0		-0.25397	0
-0.236878	0		-0.229548	0		-0.239318	0		-0.227108	0.00107516		-0.246617	0		-0.251528	0.000858287
-0.234436	0		-0.227106	0		-0.236876	0		-0.224666	9.77422e-05		-0.244176	0		-0.249086	0.000858287
-0.231994	0		-0.224664	0.000819598		-0.234434	0		-0.222224	0.000586453		-0.241735	0		-0.246644	0
-0.229552	0.000434631		-0.222222	0		-0.231992	0.000449964		-0.219782	9.77422e-05		-0.239293	0.000980584		-0.244202	0
-0.22711	0		-0.21978	0		-0.22955	0		-0.21734	9.77422e-05		-0.236852	0		-0.24176	0
-0.224668	0		-0.217338	0.000364266		-0.227108	0		-0.214898	0.00156387		-0.23441	0		-0.239318	0
-0.222226	0		-0.214896	0		-0.224666	0		-0.212456	0.00205259		-0.231969	0		-0.236876	0
-0.219784	0.00130389		-0.212454	0		-0.222224	0.000449964		-0.210014	9.77422e-05		-0.229528	0		-0.234434	0.000381461
-0.217342	0		-0.210012	0.00127493		-0.219782	0		-0.207572	0.000586453		-0.227086	0		-0.231992	0
-0.2149	0.00173853		-0.20757	0		-0.21734	0		-0.20513	0.00156387		-0.224645	0		-0.22955	0
-0.212458	0.00173853		-0.205128	0.000819598		-0.214898	0		-0.202688	0.00351872		-0.222203	0		-0.227108	0
-0.210016	0.000869263		-0.202686	0.000819598		-0.212456	0		-0.200246	0.000586453		-0.219762	0		-0.224666	0
-0.207574	0.00173853		-0.200244	0.000364266		-0.210014	0		-0.197804	0.00107516		-0.217321	0.000490292		-0.222224	0
-0.205132	0.000869263		-0.197802	0.00127493		-0.207572	0.000899928		-0.195362	0.00205259		-0.214879	0.000490292		-0.219782	0
-0.20269	0		-0.19536	0.00173026		-0.20513	0		-0.19292	0.00156387		-0.212438	0.000490292		-0.21734	0
-0.200248	0.00173853		-0.192918	0.000819598		-0.202688	0.000449964		-0.190478	0.00303001		-0.209996	0.000490292		-0.214898	0.000858287
-0.197806	0.00173853		-0.190476	0.00173026		-0.200246	0		-0.188036	0.00156387		-0.207555	0		-0.212456	0
-0.195364	0.00173853		-0.188034	0.000819598		-0.197804	0.000449964		-0.185594	0.00303001		-0.205114	0		-0.210014	0
-0.192922	0.00217316		-0.185592	0.00173026		-0.195362	0		-0.183152	0.00498485		-0.202672	0.00147088		-0.207572	0.000381461
-0.19048	0.00173853		-0.18315	0.00309626		-0.19292	0.00134989		-0.18071	0.0025413		-0.200231	0.000490292		-0.20513	0
-0.188038	0.000869263		-0.180708	0.00264093		-0.190478	0		-0.178268	0.00205259		-0.197789	0		-0.202688	0.00133511
-0.185596	0.00173853		-0.178266	0.00173026		-0.188036	0.000899928		-0.175826	0.00107516		-0.195348	0		-0.200246	0.00133511
-0.183154	0.00260779		-0.175824	0.00127493		-0.185594	0		-0.173384	0.0025413		-0.192907	0		-0.197804	0.000381461
-0.180712	0.00260779		-0.173382	0.00173026		-0.183152	0		-0.170942	0.00351872		-0.190465	0.00245146		-0.195362	0.000858287
-0.17827	0.00130389		-0.17094	0.00127493		-0.18071	0		-0.1685	0.00205259		-0.188024	0		-0.19292	0
-0.175828	0.00347705		-0.168498	0.00218559		-0.178268	0		-0.166058	0.00156387		-0.185582	0.00245146		-0.190478	0.00181194
-0.173386	0.00130389		-0.166056	0.00264093		-0.175826	0.000449964		-0.163616	0.00107516		-0.183141	0.00196117		-0.188036	0
-0.170944	0.00260779		-0.163614	0.00309626		-0.173384	0		-0.161174	0.00351872		-0.180699	0.00245146		-0.185594	0.000858287
-0.168502	0.00260779		-0.161172	0.00173026		-0.170942	0		-0.158732	0.00303001		-0.178258	0.000980584		-0.183152	0.000858287
-0.16606	0		-0.15873	0		-0.1685	0.000899928		-0.15629	0.00156387		-0.175817	0.000980584		-0.18071	0.000858287
-0.163618	0.000869263		-0.156288	0.000819598		-0.166058	0.000899928		-0.153848	0.00498485		-0.173375	0.00147088		-0.178268	0.000381461
-0.161176	0.00478095		-0.153846	0.00127493		-0.163616	0.000449964		-0.151406	0.00156387		-0.170934	0		-0.175826	0.00133511
-0.158734	0.00304242		-0.151404	0.00127493		-0.161174	0		-0.148964	0.0025413		-0.168492	0.00147088		-0.173384	0.000858287
-0.156292	0.000434631		-0.148962	0.00218559		-0.158732	0.00224982		-0.146522	0.00400743		-0.166051	0.00196117		-0.170942	0.00133511
-0.15385	0.00217316		-0.14652	0.00309626		-0.15629	0		-0.14408	0.00205259		-0.16361	0.000490292		-0.1685	0.00228877
-0.151408	0.00304242		-0.144078	0.000819598		-0.153848	0.000899928		-0.141638	0.00351872		-0.161168	0.000980584		-0.166058	0.00228877
-0.148966	0.00260779		-0.141636	0.00218559		-0.151406	0.000899928		-0.139196	0.00303001		-0.158727	0		-0.163616	0.000858287
-0.146524	0.00173853		-0.139194	0.00173026		-0.148964	0.000449964		-0.136754	0.00400743		-0.156285	0.00147088		-0.161174	0.000381461
-0.144082	0.000869263		-0.136752	0.00355159		-0.146522	0.00179986		-0.134312	0.00303001		-0.153844	0.00147088		-0.158732	0.00181194
-0.14164	0.00304242		-0.13431	0.00173026		-0.14408	0		-0.13187	0.00303001		-0.151403	0.00392234		-0.15629	0.00181194
-0.139198	0.00391168		-0.131868	0.00173026		-0.141638	0		-0.129428	0.0025413		-0.148961	0.000490292		-0.153848	0.00181194
-0.136756	0.00130389		-0.129426	0.00309626		-0.139196	0.000899928		-0.126986	0.00351872		-0.14652	0.00196117		-0.151406	0.00181194
-0.134314	0.00173853		-0.126984	0.000819598		-0.136754	0		-0.124544	0.00400743		-0.144078	0		-0.148964	0.000381461
-0.131872	0.00130389		-0.124542	0.00264093		-0.134312	0		-0.122102	0.00400743		-0.141637	0.00245146		-0.146522	0.000858287
-0.12943	0.00347705		-0.1221	0.00173026		-0.13187	0.00134989		-0.11966	0.00547356		-0.139196	0		-0.14408	0.00133511
-0.126988	0.00304242		-0.119658	0.00264093		-0.129428	0		-0.117218	0.00351872		-0.136754	0.00147088		-0.141638	0.000858287
-0.124546	0.00173853		-0.117216	0.00127493		-0.126986	0		-0.114776	0.000586453		-0.134313	0.00147088		-0.139196	0.00133511
-0.122104	0.00260779		-0.114774	0.00400692		-0.124544	0.000449964		-0.112334	0.00205259		-0.131871	0.000980584		-0.136754	0.000381461
-0.119662	0.00347705		-0.112332	0.00264093		-0.122102	0		-0.109892	0.00351872		-0.12943	0.000490292		-0.134312	0.000381461
-0.11722	0.00478095		-0.10989	0.00173026		-0.11966	0.00224982		-0.10745	0.00596227		-0.126989	0.00196117		-0.13187	0.000381461
-0.114778	0.00173853		-0.107448	0.00127493		-0.117218	0		-0.105008	0.00351872		-0.124547	0		-0.129428	0.000858287
-0.112336	0.00260779		-0.105006	0		-0.114776	0		-0.102566	0.00400743		-0.122106	0.00147088		-0.126986	0.000858287
-0.109894	0.000869263		-0.102564	0.00218559		-0.112334	0.00179986		-0.100124	0.00156387		-0.119664	0.00294175		-0.124544	0.000858287
-0.107452	0.00217316		-0.100122	0.00355159		-0.109892	0.000899928		-0.097682	0.00889454		-0.117162	0.00147088		-0.122102	0.00181194
-0.10501	0.00173853		-0.09768	0.00173026		-0.10745	0.00224982		-0.09524	0.00400743		-0.11472	0.000490292		-0.11966	0.00133511
-0.102568	0.00347705		-0.095238	0.000819598		-0.105008	0		-0.092798	0.00303001		-0.112279	0.00343205		-0.117218	0.00228877
-0.100126	0.00173853		-0.092796	0.00218559		-0.102566	0		-0.090356	0.00205259		-0.109838	0.00147088		-0.114776	0.000858287
-0.097684	0.00173853		-0.090354	0.000819598		-0.100124	0.000449964		-0.087914	0.0025413		-0.107396	0		-0.112334	0.00228877
-0.095242	0.00304242		-0.087912	0.00127493		-0.097682	0		-0.085472	0.00303001		-0.104955	0.000980584		-0.109892	0.00133511
-0.0928	0.00217316		-0.08547	0.00173026		-0.09524	0		-0.08303	0.00449614		-0.102513	0		-0.10745	0.000381461
-0.090358	0.00217316		-0.083028	0.00400692		-0.092798	0		-0.080588	0.00351872		-0.100072	0.000980584		-0.105008	0.00276559
-0.087916	0.000869263		-0.080586	0.00218559		-0.090356	0		-0.078146	0.00205259		-0.0976306	0		-0.102566	0.00133511
-0.085474	0.00260779		-0.078144	0.00400692		-0.087914	0.000449964		-0.075704	0.00351872		-0.0951892	0.000980584		-0.100124	0.000858287
-0.083032	0.00173853		-0.075702	0.00446225		-0.085472	0.000449964		-0.073262	0.00449614		-0.0927478	0.00343205		-0.097682	0.00228877
-0.08059	0.000869263		-0.07326	0.00582825		-0.08303	0.000449964		-0.07082	0.00547356		-0.0903064	0.00245146		-0.09524	0.00181194
-0.078148	0.00478095		-0.070818	0.00719424		-0.080588	0.00269978		-0.068378	0.00693969		-0.087865	0.00343205		-0.092798	0.00371924
-0.075706	0.00173853		-0.068376	0.0140242		-0.078146	0.00134989		-0.065936	0.0118268		-0.0854236	0.00343205		-0.090356	0.00371924
-0.073264	0.00260779		-0.065934	0.0126582		-0.075704	0.000899928		-0.063494	0.0191575		-0.0829822	0.00588351		-0.087914	0.00228877
-0.070822	0.0069541		-0.063492	0.0217649		-0.073262	0.00314975		-0.061052	0.0196462		-0.0805408	0.00539321		-0.085472	0.00371924
-0.06838	0.00434631		-0.06105	0.0217649		-0.07082	0.00449964		-0.05861	0.0367511		-0.0780994	0.0181408		-0.08303	0.00705703
-0.065938	0.0108658		-0.058608	0.0285948		-0.068378	0.0049496		-0.056168	0.0411494		-0.075658	0.00980584		-0.080588	0.0103948
-0.063496	0.00912726		-0.056166	0.0395228		-0.065936	0.00764939		-0.053726	0.0465253		-0.0732166	0.0210826		-0.078146	0.0118253
-0.061054	0.0152121		-0.053724	0.0431655		-0.063494	0.0157487		-0.051284	0.0475027		-0.0707752	0.0269661		-0.075704	0.0189777
-0.058612	0.0178199		-0.051282	0.0572808		-0.061052	0.0184485		-0.048842	0.0685173		-0.0683338	0.0299078		-0.073262	0.0251764
-0.05617	0.0243394		-0.04884	0.0709407		-0.05861	0.0260979		-0.0464	0.087577		-0.0658924	0.0343205		-0.07082	0.0280374
-0.053728	0.0434631		-0.046398	0.080958		-0.056168	0.0364471		-0.043958	0.109569		-0.0634509	0.0451069		-0.068378	0.0466336
-0.051286	0.0486787		-0.043956	0.111465		-0.053726	0.0539957		-0.041516	0.131072		-0.0610095	0.0534419		-0.065936	0.0432958
-0.048844	0.0604138		-0.041514	0.120117		-0.051284	0.062095		-0.039074	0.148177		-0.0585681	0.0632477		-0.063494	0.0542628
-0.046402	0.0864917		-0.039072	0.121483		-0.048842	0.0809935		-0.036632	0.189718		-0.0561267	0.0750147		-0.061052	0.0571238
-0.04396	0.0877955		-0.03663	0.153811		-0.0464	0.0940425		-0.03419	0.21513		-0.0536853	0.0813885		-0.05861	0.0709517
-0.041518	0.104312		-0.034188	0.180676		-0.043958	0.12959		-0.031748	0.22686		-0.0512439	0.0902138		-0.056168	0.0833492
-0.039076	0.152556		-0.031746	0.215736		-0.041516	0.157487		-0.029306	0.247874		-0.0488025	0.109825		-0.053726	0.102899
-0.036634	0.164291		-0.029304	0.223022		-0.039074	0.171886		-0.026864	0.293813		-0.0463611	0.116199		-0.051284	0.131986
-0.034192	0.22992		-0.026862	0.254895		-0.036632	0.209233		-0.024422	0.346105		-0.0439197	0.139733		-0.048842	0.12674
-0.03175	0.245132		-0.02442	0.288589		-0.03419	0.238931		-0.02198	0.347571		-0.0414783	0.168661		-0.0464	0.147244
-0.029308	0.285553		-0.021978	0.320918		-0.031748	0.25603		-0.019538	0.401329		-0.0390369	0.176995		-0.043958	0.163456
-0.026866	0.297288		-0.019536	0.335944		-0.029306	0.300126		-0.017096	0.433095		-0.0365955	0.21818		-0.041516	0.182052
-0.024424	0.337709		-0.017094	0.376468		-0.026864	0.353222		-0.014654	0.464373		-0.0341541	0.239753		-0.039074	0.211615
-0.021982	0.389864		-0.014652	0.393316		-0.024422	0.386519		-0.012212	0.528883		-0.0317127	0.270641		-0.036632	0.26359
-0.01954	0.408119		-0.01221	0.450232		-0.02198	0.382469		-0.00977	0.541101		-0.0292713	0.273093		-0.03419	0.265974
-0.017098	0.47766		-0.009768	0.489846		-0.019538	0.441415		-0.007328	0.568468		-0.0268299	0.300059		-0.031748	0.283139
-0.014656	0.515908		-0.007326	0.529915		-0.017096	0.484611		-0.004886	0.607077		-0.0243884	0.355952		-0.029306	0.310795
-0.012214	0.549809		-0.004884	0.517166		-0.014654	0.514759		-0.002444	0.642264		-0.021947	0.344185		-0.026864	0.325577
-0.009772	0.618481		-0.002442	0.57818		-0.012212	0.537707		-2e-06	0.718503		-0.0195056	0.397137		-0.024422	0.368491
-0.00733	0.615438		1.63064e-16	0.628722		-0.00977	0.555256		0.00244	0.722412		-0.0170642	0.392234		-0.02198	0.391856
-0.004888	0.645862		0.002442	0.683362		-0.007328	0.568754		0.004882	0.777637		-0.0146228	0.450579		-0.019538	0.447644
-0.002446	0.690629		0.004884	0.693835		-0.004886	0.600252		0.007324	0.76884		-0.0121814	0.482448		-0.017096	0.455274
-4e-06	0.750609		0.007326	0.72161		-0.002444	0.634449		0.009766	0.827485		-0.00974	0.496176		-0.014654	0.48293
0.002438	0.754086		0.009768	0.738913		-2e-06	0.699244		0.012208	0.891017		-0.00729859	0.508433		-0.012212	0.547778
0.00488	0.790595		0.01221	0.799472		0.00244	0.724892		0.01465	0.869026		-0.00485719	0.57119		-0.00977	0.542533
0.007322	0.835796		0.014652	0.806302		0.004882	0.708693		0.017092	0.895905		-0.00241578	0.552069		-0.007328	0.601183
0.009764	0.855355		0.017094	0.848192		0.007324	0.741541		0.019534	0.93549		2.56259e-05	0.632967		-0.004886	0.63456
0.012206	0.835362		0.019536	0.87961		0.009766	0.729842		0.021976	0.948197		0.00246703	0.641793		-0.002444	0.678428
0.014648	0.857962		0.021978	0.924688		0.012208	0.778438		0.024418	0.970189		0.00490844	0.698176		-2.00022e-06	0.666508
0.01709	0.890994		0.02442	0.928331		0.01465	0.757739		0.02686	1.01222		0.00734984	0.753579		0.00244	0.741369
0.019532	0.932284		0.026862	0.962025		0.017092	0.773938		0.029302	1.01808		0.00979125	0.790351		0.004882	0.752336
0.021974	0.947931		0.029304	0.999363		0.019534	0.831084		0.031744	1.01564		0.0122327	0.780545		0.007324	0.781423
0.024416	0.943585		0.031746	0.986158		0.021976	0.843233		0.034186	1.00293		0.0146741	0.80506		0.009766	0.797158
0.026858	0.942716		0.034188	1.0235		0.024418	0.826584		0.036628	1.02444		0.0171155	0.823201		0.012208	0.850086
0.0293	0.975313		0.03663	1.00892		0.02686	0.885529		0.03907	1.00293		0.0195569	0.877623		0.01465	0.87345
0.031742	0.992264		0.039072	1.00665		0.029302	0.911177		0.041512	1.07575		0.0219983	0.87321		0.017092	0.869636
0.034184	1.01226		0.041514	1.02258		0.031744	0.884629		0.043954	1.02053		0.0244397	0.892822		0.019534	0.898722
0.036626	1.00356		0.043956	0.997541		0.034186	0.883729		0.046396	1.03616		0.0268811	0.927143		0.021976	0.965001
0.039068	1.01139		0.046398	1.01803		0.036628	0.935925		0.048838	1.08895		0.0293225	0.881545		0.024418	0.968339
0.04151	1.02051		0.04884	1.02031		0.03907	0.917027		0.05128	1.04594		0.0317639	0.945774		0.02686	0.949742
0.043952	1.04442		0.051282	0.981149		0.041512	0.945824		0.053722	1.03372		0.0342053	1.00265		0.029302	0.968816
0.046394	1.02182		0.053724	1.02076		0.043954	0.945824		0.056164	1.02053		0.0366467	0.934497		0.031744	1.02317
0.048836	1.014		0.056166	0.977962		0.046396	0.975072		0.058606	1.05522		0.0390881	0.961463		0.034186	0.959279
0.051278	1.03877		0.058608	0.99572		0.048838	0.930076		0.061048	1.01808		0.0415295	1.00902		0.036628	1.02556
0.05372	1.03529		0.06105	0.979328		0.05128	0.940875		0.06349	1.00977		0.0439709	0.980584		0.03907	1.01411
0.056162	0.981832		0.063492	0.983881		0.053722	0.936375		0.065932	0.981918		0.0464123	0.998725		0.041512	1.04129
0.058604	1.00704		0.065934	0.906475		0.056164	0.982721		0.068374	1.03421		0.0488538	0.997745		0.043954	1.02317
0.061046	1.01182		0.068376	0.909207		0.058606	0.972822		0.070816	0.984361		0.0512952	1.01441		0.046396	1.03414
0.063488	1.0153		0.070818	0.926054		0.061048	0.971022		0.073258	0.997068		0.0537366	1.01441		0.048838	1.02937
0.06593	1.01226		0.07326	0.924688		0.06349	0.956173		0.0757	0.979963		0.056178	0.997254		0.05128	1.05226
0.068372	0.976617		0.075702	0.940169		0.065932	0.970572		0.078142	0.976053		0.0586194	1.07521		0.053722	0.996948
0.070814	0.96749		0.078144	0.897368		0.068374	1.00747		0.080584	0.963347		0.0610608	1.01147		0.056164	1.01078
0.073256	0.950104		0.080586	0.875512		0.070816	0.962023		0.083026	0.966768		0.0635022	1.01589		0.058606	0.996948
0.075698	0.977921		0.083028	0.850469		0.073258	0.991271		0.085468	0.92425		0.0659436	1.01098		0.061048	1.00696
0.07814	0.95532		0.08547	0.870959		0.0757	0.989471		0.08791	0.914476		0.068385	1.00265		0.06349	1.00792
0.080582	0.953581		0.087912	0.840452		0.078142	0.945824		0.090352	0.941843		0.0708264	0.995293		0.065932	0.962617
0.083024	0.95532		0.090354	0.821328		0.080584	0.938175		0.092794	0.907145		0.0732678	1.01049		0.068374	1.02985
0.085466	0.939239		0.092796	0.801293		0.083026	0.967423		0.095236	0.907145		0.0757092	0.996764		0.070816	0.982644
0.087908	0.963143		0.095238	0.801293		0.085468	0.958873		0.097678	0.898837		0.0781506	0.971269		0.073258	0.99218
0.09035	0.933588		0.09768	0.805391		0.08791	0.944924		0.10012	0.860717		0.080592	0.980584		0.0757	0.968816
0.092792	0.939673		0.100122	0.749385		0.090352	0.933675		0.102562	0.918385		0.0830334	0.953618		0.078142	0.940683
0.095234	0.975748		0.102564	0.767599		0.092794	0.966973		0.105004	0.839703		0.0854748	1.00559		0.080584	0.954988
0.097676	0.930111		0.105006	0.757581		0.095236	0.966973		0.107446	0.85974		0.0879162	0.967837		0.083026	0.887755
0.100118	0.905772		0.107448	0.695201		0.097678	0.987671		0.109888	0.833838		0.0903577	0.926652		0.085468	0.907305
0.10256	0.876217		0.10989	0.722521		0.10012	0.948074		0.11233	0.802561		0.0927991	0.95656		0.08791	0.90206
0.105002	0.881433		0.112332	0.692469		0.102562	0.912077		0.114772	0.825042		0.0952405	0.986468		0.090352	0.905398
0.107444	0.930111		0.114774	0.717057		0.105004	0.945374		0.117214	0.84068		0.0976819	0.971759		0.092794	0.878219
0.109886	0.826234		0.117216	0.713414		0.107446	0.926476		0.119656	0.828951		0.100123	0.957541		0.095236	0.867728
0.112328	0.889691		0.119658	0.666515		0.109888	0.917927		0.122098	0.800117		0.102565	0.943812		0.097678	0.836258
0.11477	0.895341		0.1221	0.676532		0.11233	0.918827		0.12454	0.761998		0.105006	0.953128		0.10012	0.880603
0.117212	0.856659		0.124542	0.689281		0.114772	0.957973		0.126982	0.812824		0.107447	0.949206		0.102562	0.861053
0.119654	0.871871		0.126984	0.677898		0.117214	0.918827		0.129424	0.777148		0.109889	0.949696		0.105004	0.800496
0.122096	0.849704		0.129426	0.689737		0.119656	0.925126		0.131866	0.77617		0.11233	0.920278		0.107446	0.807171
0.124538	0.846662		0.131868	0.622803		0.122098	0.953024		0.134308	0.772261		0.114772	0.903118		0.109888	0.802403
0.12698	0.838839		0.13431	0.674256		0.12454	0.905778		0.13675	0.778125		0.117213	0.951657		0.11233	0.802403
0.129422	0.824061		0.136752	0.644204		0.126982	0.925576		0.139192	0.735607		0.119655	0.899196		0.114772	0.801926
0.131864	0.809284		0.139194	0.63282		0.129424	0.924226		0.141634	0.740495		0.122096	0.945283		0.117214	0.799065
0.134306	0.84275		0.141636	0.600947		0.131866	0.884179		0.144076	0.737074		0.124537	0.90606		0.119656	0.785237
0.136748	0.775382		0.144078	0.634642		0.134308	0.926476		0.146518	0.708728		0.126979	0.9394		0.122098	0.793343
0.13919	0.794506		0.14652	0.644204		0.13675	0.847732		0.14896	0.70824		0.12942	0.935968		0.12454	0.775701
0.141632	0.812761		0.148962	0.57818		0.139192	0.893629		0.151402	0.701886		0.131862	0.867817		0.126982	0.743754
0.144074	0.793637		0.151404	0.626901		0.141634	0.87518		0.153844	0.727788		0.134364	0.904099		0.129424	0.739462
0.146516	0.806241		0.153846	0.582734		0.144076	0.891829		0.156286	0.737074		0.136805	0.916846		0.131866	0.741846
0.148958	0.785814		0.156288	0.587742		0.146518	0.88103		0.158728	0.717525		0.139247	0.88988		0.134308	0.745184
0.1514	0.768428		0.15873	0.596394		0.14896	0.87788		0.16117	0.699443		0.141688	0.879094		0.13675	0.750429
0.153842	0.784944		0.161172	0.583189		0.151402	0.865731		0.163612	0.683315		0.14413	0.853599		0.139192	0.750906
0.156284	0.758866		0.163614	0.574993		0.153844	0.885529		0.166054	0.693578		0.146571	0.866837		0.141634	0.698455
0.158726	0.767124		0.166056	0.570895		0.156286	0.863031		0.168496	0.682338		0.149012	0.867817		0.144076	0.711806
0.161168	0.764082		0.168498	0.571806		0.158728	0.854032		0.170938	0.677451		0.151454	0.880565		0.146518	0.698932
0.16361	0.741047		0.17094	0.573172		0.16117	0.88058		0.17338	0.65497		0.153895	0.861443		0.14896	0.718482
0.166052	0.705407		0.173382	0.548584		0.163612	0.831533		0.175822	0.641775		0.156337	0.876642		0.151402	0.680336
0.168494	0.733658		0.175824	0.556325		0.166054	0.824784		0.178264	0.657414		0.158778	0.834968		0.153844	0.697978
0.170936	0.728877		0.178266	0.559967		0.168496	0.845032		0.180706	0.653504		0.161219	0.874191		0.156286	0.683197
0.173378	0.715403		0.180708	0.552682		0.170938	0.840083		0.183148	0.63249		0.163661	0.854579		0.158728	0.69464
0.17582	0.723227		0.18315	0.532192		0.17338	0.845482		0.18559	0.618806		0.166102	0.866346		0.16117	0.687011
0.178262	0.705841		0.185592	0.519443		0.175822	0.847282		0.188032	0.641775		0.168544	0.882526		0.163612	0.679382
0.180704	0.70106		0.188034	0.531737		0.178264	0.818485		0.190474	0.629557		0.170985	0.870269		0.166054	0.672706
0.183146	0.694106		0.190476	0.533103		0.180706	0.816235		0.192916	0.595347		0.173426	0.861443		0.168496	0.655064
0.185588	0.676287		0.192918	0.518987		0.183148	0.802736		0.195358	0.631023		0.175868	0.868308		0.170938	0.628362
0.18803	0.69628		0.19536	0.516255		0.18559	0.837833		0.1978	0.578243		0.178309	0.830555		0.17338	0.632653
0.190472	0.661074		0.197802	0.507149		0.188032	0.800486		0.200242	0.610986		0.180751	0.815356		0.175822	0.651726
0.192914	0.687587		0.200244	0.514434		0.190474	0.794636		0.202684	0.60561		0.183192	0.839871		0.178264	0.645051
0.195356	0.673679		0.202686	0.48165		0.192916	0.796886		0.205126	0.592904		0.185634	0.763875		0.180706	0.620256
0.197798	0.67759		0.205128	0.469811		0.195358	0.776638		0.207568	0.562604		0.188075	0.817807		0.183148	0.630746
0.20024	0.683241		0.20757	0.475731		0.1978	0.74469		0.21001	0.576776		0.190516	0.825652		0.18559	0.594984
0.202682	0.630216		0.210012	0.459339		0.200242	0.775738		0.212452	0.584107		0.192958	0.812414		0.188032	0.606904
0.205124	0.661509		0.212454	0.458884		0.202684	0.790137		0.214894	0.574333		0.195399	0.835458		0.190474	0.618825
0.207566	0.65499		0.214896	0.480284		0.205126	0.791937		0.217336	0.574333		0.197841	0.792312		0.192916	0.598798
0.210008	0.624131		0.217338	0.435206		0.207568	0.764489		0.219778	0.55283		0.200282	0.808982		0.195358	0.586878
0.21245	0.631519		0.21978	0.430653		0.21001	0.765839		0.22222	0.541589		0.202723	0.752599		0.1978	0.591169
0.214892	0.616307		0.222222	0.457062		0.212452	0.763589		0.224662	0.520086		0.205165	0.747205		0.200242	0.570189
0.217334	0.621523		0.224664	0.452054		0.214894	0.729392		0.227104	0.528883		0.207606	0.80555		0.202684	0.576388
0.219776	0.611526		0.227106	0.445224		0.217336	0.743341		0.229546	0.549409		0.210048	0.787409		0.205126	0.588308
0.222218	0.626739		0.229548	0.444313		0.219778	0.74739		0.231988	0.559183		0.212489	0.803099		0.207568	0.550162
0.22466	0.58936		0.23199	0.428832		0.22222	0.74649		0.23443	0.52986		0.21493	0.732497		0.21001	0.598322
0.227102	0.605876		0.234432	0.437938		0.224662	0.74604		0.236872	0.5108		0.217372	0.732006		0.212452	0.57448
0.229544	0.585449		0.236874	0.442947		0.227104	0.702844		0.239314	0.530838		0.219813	0.768288		0.214894	0.525367
0.231986	0.594141		0.239316	0.417448		0.229546	0.75324		0.241756	0.499071		0.222255	0.773191		0.217336	0.503433
0.234428	0.591099		0.241758	0.439304		0.231988	0.692045		0.244198	0.496628		0.224696	0.731516		0.219778	0.5535
0.23687	0.592837		0.2442	0.412895		0.23443	0.711393		0.24664	0.523507		0.227137	0.73838		0.22222	0.538241
0.239312	0.575017		0.246642	0.418359		0.236872	0.688445		0.249082	0.498583		0.229579	0.751128		0.224662	0.539195
0.241754	0.55459		0.249084	0.41244		0.239314	0.707343		0.251524	0.496139		0.23202	0.747205		0.227104	0.536811
0.244196	0.580668		0.251526	0.386941		0.241756	0.739741		0.253966	0.511778		0.234462	0.759463		0.229546	0.542533
0.246638	0.535901		0.253968	0.383754		0.244198	0.660097		0.256408	0.501515		0.236903	0.744754		0.231988	0.549208
0.24908	0.547201		0.25641	0.380111		0.24664	0.677646		0.25885	0.450689		0.239344	0.735438		0.23443	0.479115
0.251522	0.558501		0.258852	0.374647		0.249082	0.691145		0.261292	0.464373		0.241786	0.715827		0.236872	0.480069
0.253964	0.530685		0.261294	0.381932		0.251524	0.696994		0.263734	0.483433		0.244227	0.7222		0.239314	0.49342
0.256406	0.508953		0.263736	0.376013		0.253966	0.674046		0.266176	0.476102		0.246669	0.751128		0.241756	0.500572
0.258848	0.545462		0.266178	0.367362		0.256408	0.678996		0.268618	0.446779		0.24911	0.729555		0.244198	0.511062
0.26129	0.509388		0.26862	0.350059		0.25885	0.682145		0.27106	0.472192		0.251552	0.717788		0.24664	0.479115
0.263732	0.541551		0.271062	0.386941		0.261292	0.673596		0.273502	0.493207		0.253993	0.699157		0.249082	0.461472
0.266174	0.508084		0.273504	0.366906		0.263734	0.655598		0.275944	0.471215		0.256434	0.697686		0.251524	0.435247
0.268616	0.511127		0.275946	0.361898		0.266176	0.657847		0.278386	0.482455		0.258876	0.699157		0.253966	0.459565
0.271058	0.524166		0.278388	0.37146		0.268618	0.657847		0.280828	0.478546		0.261317	0.693763		0.256408	0.477208
0.2735	0.492003		0.28083	0.352336		0.27106	0.665497		0.28327	0.424787		0.263759	0.734948		0.25885	0.467194
0.275942	0.497653		0.283272	0.377834		0.273502	0.641649		0.285712	0.420878		0.2662	0.713865		0.261292	0.466241
0.278384	0.469402		0.285714	0.339131		0.275944	0.650648		0.288154	0.439937		0.268641	0.697196		0.263734	0.446691
0.280826	0.515908		0.288156	0.390128		0.278386	0.637599		0.290596	0.424299		0.271083	0.680526		0.266176	0.461949
0.283268	0.528077		0.290598	0.35871		0.280828	0.657847		0.293038	0.423321		0.273524	0.689351		0.268618	0.45432
0.28571	0.475921		0.29304	0.350059		0.28327	0.637149		0.29548	0.424299		0.275966	0.691802		0.27106	0.448598
0.288152	0.498088		0.295482	0.347783		0.285712	0.611051		0.297922	0.460952		0.278407	0.665817		0.273502	0.426664
0.290594	0.49548		0.297924	0.345961		0.288154	0.62725		0.300364	0.420878		0.280848	0.674152		0.275944	0.440969
0.293036	0.473748		0.300366	0.32365		0.290596	0.612401		0.302806	0.449712		0.28329	0.672681		0.278386	0.462903
0.295478	0.462448		0.302808	0.341863		0.293038	0.601602		0.305248	0.416479		0.285731	0.664346		0.280828	0.430002
0.29792	0.475487		0.30525	0.341408		0.29548	0.612851		0.30769	0.41257		0.288173	0.645715		0.28327	0.426664
0.300362	0.454624		0.307692	0.325016		0.297922	0.6286		0.310132	0.397908		0.290614	0.635909		0.285712	0.401392
0.302804	0.495045		0.310134	0.326837		0.300364	0.596202		0.312574	0.432607		0.293055	0.653069		0.288154	0.418081
0.305246	0.470706		0.312576	0.340497		0.302806	0.572804		0.315016	0.40866		0.295497	0.661895		0.290596	0.409498
0.307688	0.47201		0.315018	0.330025		0.305248	0.579104		0.317458	0.420389		0.297938	0.616297		0.293038	0.413313
0.31013	0.463752		0.31746	0.300883		0.30769	0.589453		0.3199	0.39742		0.30038	0.634438		0.29548	0.440492
0.312572	0.428981		0.319902	0.329114		0.310132	0.607451		0.322342	0.417457		0.302821	0.649147		0.297922	0.427141
0.315014	0.449844		0.322344	0.318186		0.312574	0.603402		0.324784	0.407194		0.305262	0.627574		0.300364	0.423803
0.317456	0.458102		0.324786	0.309535		0.315016	0.581803		0.327226	0.380803		0.307704	0.65503		0.302806	0.436201
0.319898	0.451582		0.327228	0.322284		0.317458	0.615551		0.329668	0.408171		0.310145	0.65454		0.305248	0.420465
0.32234	0.419419		0.32967	0.339587		0.3199	0.569654		0.33211	0.419412		0.312587	0.649147		0.30769	0.396147
0.324782	0.452017		0.332112	0.318641		0.322342	0.584953		0.334552	0.390578		0.315028	0.668268		0.310132	0.403776
0.327224	0.437239		0.334554	0.294053		0.324784	0.562905		0.336994	0.411592		0.317469	0.633948		0.312574	0.376121
0.329666	0.461144		0.336996	0.304981		0.327226	0.556156		0.339436	0.368097		0.319911	0.623652		0.315016	0.414743
0.332108	0.43637		0.339438	0.294964		0.329668	0.584503		0.341878	0.407683		0.322352	0.62071		0.317458	0.390902
0.33455	0.402034		0.34188	0.307713		0.33211	0.550306		0.34432	0.385202		0.324794	0.645225		0.3199	0.395194
0.336992	0.470271		0.344322	0.319097		0.334552	0.572804		0.346762	0.390578		0.327235	0.631496		0.322342	0.400916
0.339434	0.406815		0.346764	0.302249		0.336994	0.579104		0.349204	0.396931		0.329677	0.641302		0.324784	0.383273
0.341876	0.415942		0.349206	0.286768		0.339436	0.575954		0.351646	0.40866		0.332118	0.627574		0.327226	0.398055
0.344318	0.435501		0.351648	0.292687		0.341878	0.545356		0.354088	0.385691		0.334559	0.611394		0.329668	0.347511
0.34676	0.431589		0.35409	0.295875		0.34432	0.571454		0.35653	0.354413		0.337001	0.618258		0.33211	0.387564
0.349202	0.412031		0.356532	0.279483		0.346762	0.543107		0.358972	0.369074		0.339442	0.635419		0.334552	0.392333
0.351644	0.401599		0.358974	0.277206		0.349204	0.543557		0.361414	0.358811		0.341884	0.600118		0.336994	0.3642
0.354086	0.415508		0.361416	0.272653		0.351646	0.543107		0.363856	0.343661		0.344325	0.622181		0.339436	0.362293
0.356528	0.44767		0.363858	0.279027		0.354088	0.530958		0.366298	0.371518		0.346766	0.605021		0.341878	0.370875
0.35897	0.397253		0.3663	0.286768		0.35653	0.541757		0.36874	0.375916		0.349208	0.621691		0.34432	0.371829
0.361412	0.431154		0.368742	0.273108		0.358972	0.49766		0.371182	0.360278		0.351649	0.617278		0.346762	0.35371
0.363854	0.398992		0.371184	0.304526		0.361414	0.525108		0.373624	0.380803		0.354091	0.612865		0.349204	0.362293
0.366296	0.436805		0.373626	0.272653		0.363856	0.521958		0.376066	0.375428		0.356532	0.631006		0.351646	0.366107
0.368738	0.391603		0.376068	0.264457		0.366298	0.525558		0.378508	0.348549		0.358973	0.594234		0.354088	0.371829
0.37118	0.401599		0.37851	0.275385		0.36874	0.540407		0.38095	0.353436		0.361415	0.598647		0.35653	0.354663
0.373622	0.392472		0.380952	0.262635		0.371182	0.529608		0.383392	0.361744		0.363856	0.573642		0.358972	0.381842
0.376064	0.413769		0.383394	0.298151		0.373624	0.521508		0.385834	0.376894		0.366298	0.631987		0.361414	0.382319
0.378506	0.396384		0.385836	0.250342		0.376066	0.50306		0.388276	0.356857		0.368739	0.625613		0.363856	0.364677
0.380948	0.369002		0.388278	0.275385		0.378508	0.522858		0.390718	0.359789		0.37118	0.618749		0.366298	0.345604
0.38339	0.379433		0.39072	0.269921		0.38095	0.530958		0.39316	0.372495		0.373622	0.572171		0.36874	0.35514
0.385832	0.384649		0.393162	0.236682		0.383392	0.490011		0.395602	0.356368		0.376063	0.610904		0.371182	0.34608
0.388274	0.393776		0.395604	0.268099		0.385834	0.524658		0.398044	0.34806		0.378505	0.582957		0.373624	0.337498
0.390716	0.390299		0.398046	0.264457		0.388276	0.509359		0.400486	0.33291		0.380946	0.580996		0.376066	0.347988
0.393158	0.364221		0.400488	0.277661		0.390718	0.49451		0.402928	0.333887		0.383448	0.601098		0.378508	0.335113
0.3956	0.384214		0.40293	0.252618		0.39316	0.528708		0.40537	0.358811		0.38589	0.574622		0.38095	0.351326
0.398042	0.342924		0.405372	0.275385		0.395602	0.49451		0.407812	0.319226		0.388331	0.572171		0.383392	0.357047
0.400484	0.355963		0.407814	0.279483		0.398044	0.484161		0.410254	0.348549		0.390773	0.557953		0.385834	0.353233
0.402926	0.379433		0.410256	0.252163		0.400486	0.493611		0.412696	0.345128		0.393214	0.591783		0.388276	0.34465
0.405368	0.38291		0.412698	0.258993		0.402928	0.50441		0.415138	0.357834		0.395656	0.588351		0.390718	0.341789
0.40781	0.361179		0.41514	0.258993		0.40537	0.489561		0.41758	0.340729		0.398097	0.58786		0.39316	0.317948
0.410252	0.376825		0.417582	0.280849		0.407812	0.474712		0.420022	0.337308		0.400538	0.526084		0.395602	0.349418
0.412694	0.362048		0.420024	0.242601		0.410254	0.49586		0.422464	0.320203		0.40298	0.57119		0.398044	0.338928
0.415136	0.373783		0.422466	0.252618		0.412696	0.486861		0.424906	0.323624		0.405421	0.5707		0.400486	0.316517
0.417578	0.357267		0.424908	0.252618		0.415138	0.473362		0.427348	0.32509		0.407863	0.581487		0.402928	0.322239
0.42002	0.362048		0.42735	0.250342		0.41758	0.485511		0.42979	0.304565		0.410304	0.560894		0.40537	0.30555
0.422462	0.348574		0.429792	0.259903		0.420022	0.490461		0.432232	0.345128		0.412745	0.591292		0.407812	0.322239
0.424904	0.355529		0.432234	0.241235		0.422464	0.49406		0.434674	0.322158		0.415187	0.544715		0.410254	0.351802
0.427346	0.345532		0.434676	0.239869		0.424906	0.476512		0.437116	0.31385		0.417628	0.560404		0.412696	0.310795
0.429788	0.345532		0.437118	0.23486		0.427348	0.438265		0.439558	0.338286		0.42007	0.57119		0.415138	0.325577
0.43223	0.360744		0.43956	0.224388		0.42979	0.474262		0.442	0.328023		0.422511	0.565307		0.41758	0.342743
0.434672	0.358571		0.442002	0.238503		0.432232	0.483261		0.444442	0.329489		0.424952	0.534909		0.420022	0.322716
0.437114	0.350748		0.444444	0.241235		0.434674	0.482361		0.446884	0.308474		0.427394	0.573642		0.422464	0.33559
0.439556	0.342924		0.446886	0.240324		0.437116	0.483711		0.449326	0.322647		0.429835	0.53687		0.424906	0.327484
0.441998	0.347705		0.449328	0.22712		0.439558	0.469762		0.451768	0.314339		0.432277	0.550108		0.427348	0.325577
0.44444	0.361613		0.45177	0.251252		0.442	0.465263		0.45421	0.301632		0.434718	0.592763		0.42979	0.316517
0.446882	0.345097		0.454212	0.23486		0.444442	0.466163		0.456652	0.321669		0.437159	0.562855		0.432232	0.297921
0.449324	0.332493		0.456654	0.238958		0.446884	0.455364		0.459094	0.324602		0.439601	0.555011		0.434674	0.302212
0.451766	0.33032		0.459096	0.218013		0.449326	0.452214		0.461536	0.315316		0.442042	0.526084		0.437116	0.309842
0.454208	0.324235		0.461538	0.228486		0.451768	0.455814		0.463978	0.290392		0.444484	0.563836		0.439558	0.308888
0.45665	0.337274		0.46398	0.229396		0.45421	0.488211		0.46642	0.321181		0.446925	0.577074		0.442	0.30412
0.459092	0.309892		0.466422	0.225298		0.456652	0.441415		0.468862	0.2987		0.449366	0.558443		0.444442	0.307458
0.461534	0.327277		0.468864	0.235316		0.459094	0.431515		0.471304	0.296256		0.451808	0.540302		0.446884	0.325577
0.463976	0.343359		0.471306	0.225754		0.461536	0.434215		0.473746	0.316782		0.454249	0.533438		0.449326	0.306981
0.466418	0.345967		0.473748	0.222111		0.463978	0.464363		0.476188	0.304076		0.456691	0.53736		0.451768	0.299352
0.46886	0.327712		0.47619	0.233039		0.46642	0.462113		0.47863	0.285994		0.459132	0.540302		0.45421	0.30555
0.471302	0.32467		0.478632	0.220745		0.468862	0.423866		0.481072	0.297723		0.461573	0.550108		0.456652	0.306504
0.473744	0.33597		0.481074	0.1998		0.471304	0.440515		0.483514	0.305053		0.464015	0.560894		0.459094	0.29506
0.476186	0.341186		0.483516	0.238958		0.473746	0.440515		0.485956	0.302121		0.466456	0.532948		0.461536	0.315087
0.478628	0.319889		0.485958	0.22029		0.476188	0.454464		0.488398	0.278663		0.468898	0.538341		0.463978	0.274557
0.48107	0.333362		0.4884	0.216192		0.47863	0.405868		0.49084	0.289903		0.471339	0.499608		0.46642	0.276941
0.483512	0.30685		0.490842	0.22029		0.481072	0.418467		0.493282	0.292347		0.473781	0.526574		0.468862	0.290292
0.485954	0.297723		0.493284	0.212094		0.483514	0.427916		0.495724	0.292347		0.476222	0.516768		0.471304	0.289815
0.488396	0.305546		0.495726	0.215736		0.485956	0.413967		0.498166	0.283061		0.478663	0.523632		0.473746	0.295537
0.490838	0.30033		0.498168	0.210272		0.488398	0.413517		0.500608	0.304565		0.481105	0.519219		0.476188	0.293153
0.49328	0.312065		0.50061	0.217558		0.49084	0.445914		0.50305	0.287948		0.483546	0.524122		0.47863	0.27551
0.495722	0.32467		0.503052	0.1998		0.493282	0.400918		0.505492	0.284527		0.485988	0.545205		0.481072	0.283139
0.498164	0.300765		0.505494	0.216647		0.495724	0.421166		0.507934	0.2987		0.488429	0.528535		0.483514	0.279325
0.500606	0.306415		0.507936	0.197068		0.498166	0.407667		0.510376	0.274264		0.49087	0.531967		0.485956	0.250715
0.503048	0.296853		0.510378	0.194336		0.500608	0.427466		0.512818	0.296745		0.493312	0.479996		0.488398	0.272172
0.50549	0.311631		0.51282	0.1998		0.50305	0.420266		0.51526	0.281595		0.495753	0.495685		0.49084	0.276464
0.507932	0.289899		0.515262	0.206174		0.505492	0.402268		0.517702	0.262535		0.498195	0.478525		0.493282	0.265497
0.510374	0.300765		0.517704	0.185229		0.507934	0.409467		0.520144	0.261558		0.500636	0.531967		0.495724	0.274557
0.512816	0.273383		0.520146	0.196612		0.510376	0.409017		0.522586	0.269866		0.503077	0.481467		0.498166	0.275033
0.515258	0.317716		0.522588	0.200255		0.512818	0.417567		0.525028	0.254716		0.505519	0.501569		0.500608	0.25596
0.5177	0.28903		0.52503	0.201621		0.51526	0.399118		0.52747	0.248852		0.50796	0.512846		0.50305	0.262636
0.520142	0.285987		0.527472	0.203442		0.517702	0.413517		0.529912	0.264002		0.510402	0.473132		0.505492	0.268835
0.522584	0.285118		0.529914	0.197523		0.520144	0.400918		0.532354	0.262535		0.512843	0.5202		0.507934	0.250238
0.525026	0.294245		0.532356	0.192059		0.522586	0.394618		0.534796	0.261558		0.515284	0.498137		0.510376	0.258344
0.527468	0.28903		0.534798	0.198434		0.525028	0.399568		0.537238	0.248852		0.517726	0.467739		0.512818	0.250238
0.52991	0.268602		0.53724	0.168837		0.52747	0.395068		0.53968	0.248852		0.520167	0.494705		0.51526	0.263113
0.532352	0.282076		0.539682	0.176578		0.529912	0.409917		0.542122	0.24201		0.522609	0.492744		0.517702	0.264543
0.534794	0.269037		0.542124	0.187506		0.532354	0.397768		0.544564	0.256671		0.52505	0.492253		0.520144	0.254053
0.537236	0.268168		0.544566	0.184774		0.534796	0.393269		0.547006	0.24934		0.527491	0.493724		0.522586	0.240702
0.539678	0.278164		0.547008	0.182042		0.537238	0.389219		0.549448	0.252273		0.529933	0.464797		0.525028	0.241179
0.54212	0.277295		0.54945	0.161096		0.53968	0.391019		0.55189	0.251295		0.532374	0.480486		0.52747	0.249285
0.544562	0.307719		0.551892	0.183408		0.542122	0.382919		0.554332	0.252761		0.534816	0.500588		0.529912	0.243563
0.547004	0.275991		0.554334	0.174756		0.544564	0.361321		0.556774	0.242987		0.537257	0.477545		0.532354	0.225443
0.549446	0.284684		0.556776	0.170658		0.547006	0.37122		0.559216	0.247874		0.539698	0.489802		0.534796	0.235934
0.551888	0.275556		0.559218	0.168837		0.549448	0.395968		0.561658	0.228814		0.54214	0.483428		0.537238	0.217814
0.55433	0.255998		0.56166	0.174301		0.55189	0.37977		0.5641	0.243964		0.544581	0.491763		0.53968	0.242609
0.556772	0.256867		0.564102	0.166105		0.554332	0.37392		0.566542	0.238589		0.547023	0.471661		0.542122	0.233549
0.559214	0.258606		0.566544	0.164284		0.556774	0.398218		0.568984	0.239077		0.549464	0.472642		0.544564	0.241656
0.561656	0.242959		0.568986	0.170658		0.559216	0.384269		0.571426	0.229303		0.551906	0.507452		0.547006	0.226397
0.564098	0.236874		0.571428	0.165194		0.561658	0.367171		0.573868	0.231258		0.554347	0.463326		0.549448	0.242132
0.56654	0.267733		0.57387	0.164284		0.5641	0.37482		0.57631	0.241032		0.556788	0.483428		0.55189	0.227828
0.568982	0.276426		0.576312	0.156998		0.566542	0.351872		0.578752	0.233701		0.55923	0.458423		0.554332	0.252623
0.571424	0.267298		0.578754	0.169292		0.568984	0.37302		0.581194	0.245431		0.561671	0.484899		0.556774	0.231642
0.573866	0.258171		0.581196	0.15973		0.571426	0.353222		0.583636	0.221484		0.564113	0.496666		0.559216	0.214953
0.576308	0.240351		0.583638	0.165194		0.573868	0.37122		0.586078	0.234679		0.566554	0.449598		0.561658	0.223536
0.57875	0.243394		0.58608	0.161552		0.57631	0.37122		0.58852	0.24201		0.568995	0.434889		0.5641	0.218291
0.581192	0.257736		0.588522	0.181131		0.578752	0.351872		0.590962	0.213664		0.571437	0.45303		0.566542	0.217814
0.583634	0.232528		0.590964	0.156088		0.581194	0.37077		0.593404	0.221972		0.573878	0.45303		0.568984	0.204463
0.586076	0.243394		0.593406	0.165194		0.583636	0.339723		0.595846	0.227348		0.57632	0.464797		0.571426	0.214476
0.588518	0.242959		0.595848	0.161096		0.586078	0.361321		0.598288	0.223927		0.578761	0.433418		0.573868	0.213523
0.59096	0.240786		0.59829	0.149713		0.58852	0.331174		0.60073	0.226371		0.581202	0.481957		0.57631	0.231642
0.593402	0.252955		0.600732	0.173846		0.590962	0.347372		0.603172	0.220506		0.583644	0.45352		0.578752	0.221152
0.595844	0.236874		0.603174	0.150168		0.593404	0.332523		0.605614	0.208289		0.586085	0.454501		0.581194	0.21543
0.598286	0.232962		0.605616	0.160186		0.595846	0.347372		0.608056	0.218063		0.588527	0.444695		0.583636	0.222582
0.600728	0.236439		0.608058	0.150168		0.598288	0.357721		0.610498	0.236634		0.590968	0.459894		0.586078	0.214476
0.60317	0.24774		0.6105	0.137875		0.60073	0.341973		0.61294	0.225393		0.593409	0.430477		0.58852	0.213523
0.605612	0.239482		0.612942	0.152445		0.603172	0.347372		0.615382	0.214153		0.595851	0.457933		0.590962	0.203033
0.608054	0.226443		0.615384	0.137419		0.605614	0.322174		0.617824	0.208777		0.598292	0.456952		0.593404	0.194927
0.610496	0.231224		0.617826	0.141972		0.608056	0.333873		0.620266	0.2381		0.600734	0.427045		0.595846	0.199695
0.612938	0.237309		0.620268	0.150168		0.610498	0.335673		0.622708	0.223439		0.603175	0.445676		0.598288	0.220198
0.61538	0.220793		0.62271	0.140151		0.61294	0.342873		0.62515	0.200469		0.605616	0.430967		0.60073	0.207801
0.617822	0.215577		0.625152	0.150168		0.615382	0.315875		0.627592	0.212198		0.608058	0.446656		0.603172	0.198741
0.620264	0.216012		0.627594	0.149258		0.617824	0.338373		0.630034	0.211221		0.610499	0.476564		0.605614	0.212092
0.622706	0.233832		0.630036	0.134687		0.620266	0.341973		0.632476	0.208777		0.612941	0.429006		0.608056	0.191589
0.625148	0.217316		0.632478	0.138785		0.622708	0.325324		0.634918	0.214153		0.615382	0.408413		0.610498	0.202079
0.62759	0.233397		0.63492	0.154722		0.62515	0.316325		0.63736	0.201447		0.617823	0.40351		0.61294	0.199695
0.630032	0.213404		0.637362	0.136964		0.627592	0.325774		0.639802	0.199003		0.620265	0.432438		0.615382	0.196834
0.632474	0.210796		0.639804	0.144249		0.630034	0.321724		0.642244	0.208289		0.622706	0.429986		0.617824	0.209231
0.634916	0.216881		0.642246	0.144249		0.632476	0.311375		0.644686	0.199003		0.625148	0.456952		0.620266	0.201602
0.637358	0.220793		0.644688	0.134232		0.634918	0.343773		0.647128	0.20389		0.627589	0.441753		0.622708	0.203986
0.6398	0.225139		0.64713	0.137875		0.63736	0.327124		0.64957	0.189718		0.630031	0.471661		0.62515	0.184913
0.642242	0.189934		0.649572	0.132411		0.639802	0.304176		0.652012	0.192161		0.632472	0.396646		0.627592	0.188728
0.644684	0.209492		0.652014	0.136053		0.642244	0.327574		0.654454	0.178966		0.634974	0.410865		0.630034	0.20637
0.647126	0.211666		0.654456	0.141062		0.644686	0.309125		0.656896	0.185808		0.637416	0.397627		0.632476	0.172516
0.649568	0.236439		0.656898	0.139241		0.647128	0.292927		0.659338	0.207311		0.639857	0.407433		0.634918	0.189205
0.65201	0.215143		0.65934	0.127402		0.64957	0.285727		0.66178	0.199492		0.642299	0.409394		0.63736	0.182052
0.654452	0.219489		0.661782	0.136509		0.652012	0.311825		0.664222	0.18483		0.64474	0.421161		0.639802	0.190635
0.656894	0.205146		0.664224	0.14516		0.654454	0.283477		0.666664	0.197537		0.647181	0.416258		0.642244	0.182529
0.659336	0.211666		0.666666	0.137875		0.656896	0.295176		0.669106	0.189718		0.649623	0.426064		0.644686	0.193496
0.661778	0.209927		0.669108	0.136509		0.659338	0.288427		0.671548	0.18874		0.652064	0.388802		0.647128	0.184913
0.66422	0.196019		0.67155	0.13833		0.66178	0.301026		0.67399	0.19265		0.654506	0.401059		0.64957	0.177761
0.666662	0.203408		0.673992	0.126491		0.664222	0.317675		0.676432	0.189229		0.656947	0.407433		0.652012	0.190635
0.669104	0.202538		0.676434	0.115108		0.666664	0.299226		0.678874	0.187763		0.659388	0.41969		0.654454	0.181575
0.671546	0.194715		0.678876	0.121938		0.669106	0.292927		0.681316	0.169192		0.66183	0.407923		0.656896	0.18396
0.673988	0.170376		0.681318	0.130134		0.671548	0.298326		0.683758	0.195582		0.664271	0.416748		0.659338	0.205894
0.67643	0.207319		0.68376	0.116474		0.67399	0.300126		0.6862	0.180432		0.666713	0.40302		0.66178	0.185867
0.678872	0.185153		0.686202	0.126491		0.676432	0.301476		0.688642	0.160395		0.669154	0.404981		0.664222	0.169178
0.681314	0.189499		0.688644	0.128768		0.678874	0.278078		0.691084	0.171635		0.671595	0.406452		0.666664	0.176807
0.683756	0.190803		0.691086	0.113742		0.681316	0.290227		0.693526	0.183853		0.674037	0.378506		0.669106	0.184436
0.686198	0.206015		0.693528	0.131955		0.683758	0.294276		0.695968	0.162838		0.676478	0.407433		0.671548	0.167271
0.68864	0.185153		0.69597	0.110555		0.6862	0.297426		0.69841	0.179943		0.67892	0.401549		0.67399	0.182052
0.691082	0.207754		0.698412	0.121483		0.688642	0.286177		0.700852	0.195093		0.681361	0.382428		0.676432	0.175377
0.693524	0.187326		0.700854	0.109189		0.691084	0.279428		0.703294	0.181898		0.683802	0.379486		0.678874	0.170608
0.695966	0.182545		0.703296	0.110099		0.693526	0.272678		0.705736	0.171635		0.686244	0.382428		0.681316	0.182529
0.698408	0.202104		0.705738	0.123304		0.695968	0.308675		0.708178	0.167237		0.688685	0.407923		0.683758	0.171085
0.70085	0.174287		0.70818	0.111921		0.69841	0.288877		0.71062	0.18483		0.691127	0.390273		0.6862	0.181099
0.703292	0.190369		0.710622	0.126491		0.700852	0.288427		0.713062	0.183853		0.693568	0.372132		0.688642	0.169655
0.705734	0.182545		0.713064	0.116929		0.703294	0.280328		0.715504	0.176522		0.69601	0.388311		0.691084	0.178238
0.708176	0.191238		0.715506	0.116474		0.705736	0.275378		0.717946	0.164305		0.698451	0.404001		0.693526	0.163933
0.710618	0.189065		0.717948	0.111465		0.708178	0.271778		0.720388	0.174079		0.700892	0.395176		0.695968	0.155827
0.71306	0.189499		0.72039	0.116474		0.71062	0.267279		0.72283	0.177988		0.703334	0.389292		0.69841	0.162026
0.715502	0.185153		0.722832	0.11101		0.713062	0.272228		0.725272	0.182387		0.705775	0.404001		0.700852	0.158211
0.717944	0.191238		0.725274	0.119206		0.715504	0.287977		0.727714	0.165771		0.708217	0.358894		0.703294	0.163933
0.720386	0.165595		0.727716	0.106912		0.717946	0.273578		0.730156	0.176034		0.710658	0.389782		0.705736	0.146767
0.722828	0.183849		0.730158	0.123304		0.720388	0.272678		0.732598	0.177011		0.713099	0.359874		0.708178	0.153443
0.72527	0.190369		0.7326	0.121027		0.72283	0.268629		0.73504	0.160395		0.715541	0.384389		0.71062	0.161549
0.727712	0.185588		0.735042	0.122393		0.725272	0.259179		0.737482	0.167237		0.717982	0.382428		0.713062	0.150582
0.730154	0.187326		0.737484	0.106001		0.727714	0.271778		0.739924	0.175056		0.720424	0.375564		0.715504	0.148674
0.732596	0.171245		0.739926	0.113742		0.730156	0.272228		0.742366	0.155996		0.722865	0.360855		0.717946	0.149151
0.735038	0.173418		0.742368	0.112831		0.732598	0.272228		0.744808	0.160395		0.725306	0.396646		0.720388	0.158688
0.73748	0.169072		0.74481	0.121027		0.73504	0.256929		0.74725	0.166259		0.727748	0.382918		0.72283	0.148674
0.739922	0.191238		0.747252	0.0991713		0.737482	0.260979		0.749692	0.172613		0.730189	0.368209		0.725272	0.17633
0.742364	0.17081		0.749694	0.105091		0.739924	0.268629		0.752134	0.165282		0.732631	0.356442		0.727714	0.142476
0.744806	0.164291		0.752136	0.111465		0.742366	0.271778		0.754576	0.152087		0.735072	0.368209		0.730156	0.152966
0.747248	0.166464		0.754578	0.107823		0.744808	0.259629		0.757018	0.172613		0.737513	0.371641		0.732598	0.136754
0.74969	0.179503		0.75702	0.109189		0.74725	0.257379		0.75946	0.157951		0.739955	0.384879		0.73504	0.143906
0.752132	0.16516		0.759462	0.104635		0.749692	0.270878		0.761902	0.165282		0.742396	0.384879		0.737482	0.140092
0.754574	0.169506		0.761904	0.110555		0.752134	0.25333		0.764344	0.148666		0.744838	0.378506		0.739924	0.150105
0.757016	0.159944		0.764346	0.104635		0.754576	0.259629		0.766786	0.157463		0.747279	0.366739		0.742366	0.14486
0.759458	0.173418		0.766788	0.0991713		0.757018	0.25603		0.769228	0.160395		0.74972	0.350069		0.744808	0.152966
0.7619	0.183849		0.76923	0.102359		0.75946	0.269528		0.77167	0.148666		0.752162	0.361345		0.74725	0.141522
0.764342	0.166898		0.771672	0.0996266		0.761902	0.257829		0.774112	0.150621		0.754603	0.382918		0.749692	0.147721
0.766784	0.16516		0.774114	0.119661		0.764344	0.268629		0.776554	0.149643		0.757045	0.367719		0.752134	0.154396
0.769226	0.17081		0.776556	0.098716		0.766786	0.258729		0.778996	0.140846		0.759486	0.350069		0.754576	0.155827
0.771668	0.168637		0.778998	0.0955286		0.769228	0.24883		0.781438	0.138892		0.761927	0.363307		0.757018	0.147244
0.77411	0.156467		0.78144	0.103725		0.77167	0.265929		0.78388	0.150621		0.764369	0.364287		0.75946	0.156304
0.776552	0.169072		0.783882	0.086422		0.774112	0.261879		0.786322	0.154042		0.76681	0.350069		0.761902	0.14486
0.778994	0.174722		0.786324	0.106001		0.776554	0.24433		0.788764	0.142801		0.769252	0.366739		0.764344	0.154873
0.781436	0.156033		0.788766	0.101448		0.778996	0.25018		0.791206	0.149643		0.771693	0.345166		0.766786	0.150105
0.783878	0.169072		0.791208	0.0909753		0.781438	0.231282		0.793648	0.149155		0.774135	0.360365		0.769228	0.152966
0.78632	0.148644		0.79365	0.105546		0.78388	0.261879		0.79609	0.146711		0.776576	0.359384		0.77167	0.13437
0.788762	0.16516		0.796092	0.09735		0.786322	0.24973		0.798532	0.161861		0.779017	0.33585		0.774112	0.140092
0.791204	0.15951		0.798534	0.103725		0.788764	0.25423		0.800974	0.147688		0.781459	0.339282		0.776554	0.132462
0.793646	0.150382		0.800976	0.0909753		0.791206	0.24703		0.803416	0.145734		0.7839	0.346146		0.778996	0.14486
0.796088	0.151686		0.803418	0.0968946		0.793648	0.264579		0.805858	0.1472		0.786342	0.361836		0.781438	0.136277
0.79853	0.15386		0.80586	0.0800474		0.79609	0.232181		0.8083	0.145734		0.788783	0.344675		0.78388	0.1358
0.800972	0.153425		0.808302	0.0964393		0.798532	0.242081		0.810742	0.140358		0.791224	0.347617		0.786322	0.137231
0.803414	0.150817		0.810744	0.0914307		0.800974	0.233981		0.813184	0.135959		0.793666	0.337811		0.788764	0.139615
0.805856	0.15386		0.813186	0.087788		0.803416	0.225432		0.815626	0.148666		0.796107	0.345656		0.791206	0.138184
0.808298	0.154294		0.815628	0.087788		0.805858	0.224532		0.818068	0.151109		0.798549	0.341734		0.793648	0.129125
0.81074	0.156902		0.81807	0.0937073		0.8083	0.236231		0.82051	0.144756		0.80099	0.355952		0.79609	0.133893
0.813182	0.144298		0.820512	0.0868773		0.810742	0.24748		0.822952	0.133516		0.803431	0.325064		0.798532	0.138661
0.815624	0.160379		0.822954	0.100537		0.813184	0.228132		0.825394	0.138892		0.805873	0.338302		0.800974	0.133416
0.818066	0.150382		0.825396	0.0886987		0.815626	0.237581		0.827836	0.13205		0.808314	0.353501		0.803416	0.147721
0.820508	0.163421		0.827838	0.0950733		0.818068	0.223182		0.830278	0.135471		0.810756	0.326044		0.805858	0.128171
0.82295	0.13604		0.83028	0.0923413		0.82051	0.229482		0.83272	0.13205		0.813197	0.328986		0.8083	0.128648
0.825392	0.153425		0.832722	0.0841453		0.822952	0.221832		0.835162	0.135471		0.815638	0.360855		0.810742	0.1358
0.827834	0.15951		0.835164	0.079592		0.825394	0.216433		0.837604	0.136448		0.81808	0.326044		0.813184	0.137707
0.830276	0.132563		0.837606	0.108733		0.827836	0.242531		0.840046	0.138403		0.820521	0.330947		0.815626	0.1358
0.832718	0.131259		0.840048	0.0873327		0.830278	0.228132		0.842488	0.120809		0.822963	0.331438		0.818068	0.152012
0.83516	0.14734		0.84249	0.093252		0.83272	0.206983		0.84493	0.130584		0.825404	0.332418		0.82051	0.130555
0.837602	0.144298		0.844932	0.0886987		0.835162	0.228582		0.847372	0.132538		0.827845	0.326535		0.822952	0.137231
0.840044	0.136909		0.847374	0.0882433		0.837604	0.230832		0.849814	0.129606		0.830287	0.332908		0.825394	0.121018
0.842486	0.15299		0.849816	0.0818687		0.840046	0.218683		0.852256	0.146222		0.832728	0.366248		0.827836	0.122926
0.844928	0.139951		0.852258	0.0937073		0.842488	0.222732		0.854698	0.1472		0.83517	0.331438		0.830278	0.131986
0.84737	0.139082		0.8547	0.07686		0.84493	0.222282		0.85714	0.125696		0.837611	0.323103		0.83272	0.133893
0.849812	0.137778		0.857142	0.0786814		0.847372	0.212383		0.859582	0.130584		0.840052	0.328496		0.835162	0.123879
0.852254	0.134736		0.859584	0.087788		0.849814	0.224082		0.862024	0.150132		0.842494	0.326535		0.837604	0.132939
0.854696	0.13604		0.862026	0.0800474		0.852256	0.219582		0.864466	0.139869		0.844935	0.336831		0.840046	0.133893
0.857138	0.137344		0.864468	0.093252		0.854698	0.229932		0.866908	0.126674		0.847377	0.296627		0.842488	0.129601
0.85958	0.13604		0.86691	0.095984		0.85714	0.230832		0.86935	0.136937		0.849818	0.334379		0.84493	0.11625
0.862022	0.142124		0.869352	0.102814		0.859582	0.205634		0.871792	0.137425		0.85226	0.327025		0.847372	0.121018
0.864464	0.144732		0.871794	0.080958		0.862024	0.218683		0.874234	0.123253		0.854701	0.299078		0.849814	0.124356
0.866906	0.133866		0.874236	0.0841453		0.864466	0.234431		0.876676	0.115433		0.857142	0.304471		0.852256	0.129125
0.869348	0.133866		0.876678	0.0805027		0.866908	0.202484		0.879118	0.119832		0.859584	0.317219		0.854698	0.120065
0.87179	0.146471		0.87912	0.0814134		0.86935	0.217333		0.88156	0.133027		0.862025	0.327025		0.85714	0.126264
0.874232	0.122131		0.881562	0.0759494		0.871792	0.211933		0.884002	0.106637		0.864467	0.328986		0.859582	0.108144
0.876674	0.138647		0.884004	0.0805027		0.874234	0.208333		0.886444	0.120321		0.866908	0.317219		0.862024	0.129125
0.879116	0.133866		0.886446	0.0709407		0.876676	0.201584		0.888886	0.137425		0.869349	0.327025		0.864466	0.115773
0.881558	0.144298		0.888888	0.0663874		0.879118	0.209233		0.891328	0.134005		0.871791	0.319671		0.866908	0.131032
0.884	0.11822		0.89133	0.0704854		0.88156	0.213283		0.89377	0.1169		0.874232	0.30202		0.86935	0.110528
0.886442	0.130389		0.893772	0.074128		0.884002	0.220032		0.896212	0.111524		0.876674	0.308884		0.871792	0.116727
0.888884	0.12387		0.896214	0.0777707		0.886444	0.202934		0.898654	0.114945		0.879115	0.326044		0.874234	0.123879
0.891326	0.126912		0.898656	0.079592		0.888886	0.214633		0.901096	0.130095		0.881556	0.325064		0.876676	0.123879
0.893768	0.130389		0.901098	0.091886		0.891328	0.203834		0.903538	0.123742		0.883998	0.317219		0.879118	0.123403
0.89621	0.129086		0.90354	0.07003		0.89377	0.201584		0.90598	0.12814		0.8865	0.30153		0.88156	0.112436
0.898652	0.131693		0.905982	0.0791367		0.896212	0.203834		0.908422	0.113967		0.888942	0.310845		0.884002	0.129125
0.901094	0.127347		0.908424	0.0736727		0.898654	0.191235		0.910864	0.122764		0.891383	0.297117		0.886444	0.123403
0.903536	0.137344		0.910866	0.0814134		0.901096	0.197084		0.913306	0.127163		0.893824	0.295156		0.888886	0.124356
0.905978	0.129955		0.913308	0.07686		0.903538	0.187185		0.915748	0.119832		0.896266	0.312316		0.891328	0.118158
0.90842	0.128216		0.91575	0.0800474		0.90598	0.189435		0.91819	0.122275		0.898707	0.303491		0.89377	0.113389
0.910862	0.130824		0.918192	0.0873327		0.908422	0.189885		0.920632	0.113479		0.901149	0.293195		0.896212	0.110051
0.913304	0.121697		0.920634	0.0704854		0.910864	0.204284		0.923074	0.112013		0.90359	0.312806		0.898654	0.11625
0.915746	0.127782		0.923076	0.072762		0.913306	0.194834		0.925516	0.122275		0.906031	0.300059		0.901096	0.118634
0.918188	0.125174		0.925518	0.0786814		0.915748	0.192135		0.927958	0.120809		0.908473	0.312806		0.903538	0.119588
0.92063	0.113873		0.92796	0.078226		0.91819	0.193934		0.9304	0.114456		0.910914	0.288782		0.90598	0.111005
0.923072	0.121262		0.930402	0.072762		0.920632	0.195734		0.932842	0.128629		0.913356	0.312316		0.908422	0.115297
0.925514	0.11822		0.932844	0.0709407		0.923074	0.201584		0.935284	0.108592		0.915797	0.305942		0.910864	0.118634
0.927956	0.126478		0.935286	0.0800474		0.925516	0.186735		0.937726	0.119343		0.918239	0.299078		0.913306	0.110528
0.930398	0.115177		0.937728	0.0764047		0.927958	0.190335		0.940168	0.105659		0.92068	0.308394		0.915748	0.105283
0.93284	0.11822		0.94017	0.08369		0.9304	0.209683		0.94261	0.11299		0.923121	0.30251		0.91819	0.114343
0.935282	0.124305		0.942612	0.0709407		0.932842	0.195284		0.945052	0.113479		0.925563	0.295156		0.920632	0.110528
0.937724	0.1117		0.945054	0.0622894		0.935284	0.189885		0.947494	0.111035		0.928004	0.293685		0.923074	0.114343
0.940166	0.112135		0.947496	0.0750387		0.937726	0.206084		0.949936	0.108103		0.930446	0.291724		0.925516	0.118158
0.942608	0.117785		0.949938	0.0704854		0.940168	0.184935		0.952378	0.110058		0.932887	0.298098		0.927958	0.11482
0.94505	0.121697		0.95238	0.07003		0.94261	0.204734		0.95482	0.107614		0.935328	0.284369		0.9304	0.0995613
0.947492	0.106485		0.954822	0.0641107		0.945052	0.185385		0.957262	0.0968625		0.93777	0.283879		0.932842	0.10576
0.949934	0.110831		0.957264	0.0745834		0.947494	0.185835		0.959704	0.111524		0.940211	0.307903		0.935284	0.102422
0.952376	0.115177		0.959706	0.0672981		0.949936	0.187635		0.962146	0.103704		0.942653	0.290743		0.937726	0.101945
0.954818	0.130389		0.962148	0.0654767		0.952378	0.179536		0.964588	0.11299		0.945094	0.282899		0.940168	0.101469
0.95726	0.114308		0.96459	0.0595574		0.95482	0.175486		0.96703	0.120321		0.947535	0.313787		0.94261	0.103376
0.959702	0.125174		0.967032	0.07003		0.957262	0.184485		0.969472	0.102238		0.949977	0.289763		0.945052	0.0957467
0.962144	0.115177		0.969474	0.0777707		0.959704	0.192585		0.971914	0.108103		0.952418	0.275054		0.947494	0.100992
0.964586	0.101704		0.971916	0.0759494		0.962146	0.196634		0.974356	0.113479		0.95486	0.294666		0.949936	0.100038
0.967028	0.113873		0.974358	0.0613787		0.964588	0.194384		0.976798	0.113967		0.957301	0.288292		0.952378	0.0952699
0.96947	0.114308		0.9768	0.0691194		0.96703	0.181335		0.97924	0.125208		0.959742	0.279467		0.95482	0.0938394
0.971912	0.117785		0.979242	0.0650214		0.969472	0.179086		0.981682	0.0988173		0.962184	0.295156		0.957262	0.0933626
0.974354	0.120393		0.981684	0.0636554		0.971914	0.187185		0.984124	0.102727		0.964625	0.282408		0.959704	0.0957467
0.976796	0.120393		0.984126	0.0604681		0.974356	0.189435		0.986566	0.0997947		0.967067	0.290743		0.962146	0.107191
0.979238	0.119089		0.986568	0.0654767		0.976798	0.176836		0.989008	0.106148		0.969508	0.283879		0.964588	0.106237
0.98168	0.0999652		0.98901	0.0632001		0.97924	0.190785		0.99145	0.11299		0.971949	0.273093		0.96703	0.105283
0.984122	0.11735		0.991452	0.0613787		0.981682	0.180436		0.993892	0.112501		0.974391	0.28584		0.969472	0.0876407
0.986564	0.0986613		0.993894	0.0641107		0.984124	0.180886		0.996334	0.102238		0.976832	0.281918		0.971914	0.0952699
0.989006	0.117785		0.996336	0.0577361		0.986566	0.166937		0.998776	0.105659		0.979274	0.280447		0.974356	0.0957467
0.991448	0.116481		0.998778	0.0563701		0.989008	0.181335		1.00122	0.108592		0.981715	0.280447		0.976798	0.101469
0.99389	0.111266		1.00122	0.0636554		0.99145	0.184935		1.00366	0.110058		0.984156	0.295156		0.97924	0.113389
0.996332	0.0999652		1.00366	0.0709407		0.993892	0.189885		1.0061	0.110546		0.986598	0.269661		0.981682	0.104806
0.998774	0.0982267		1.0061	0.0613787		0.996334	0.179536		1.00854	0.103216		0.989039	0.293685		0.984124	0.102422
1.00122	0.113873		1.00855	0.0559148		0.998776	0.175936		1.01099	0.0958851		0.991481	0.278486		0.986566	0.0971772
1.00366	0.101704		1.01099	0.0645661		1.00122	0.166037		1.01343	0.106637		0.993922	0.292704		0.989008	0.0995613
1.0061	0.110831		1.01343	0.0632001		1.00366	0.183135		1.01587	0.100772		0.996364	0.274073		0.99145	0.10576
1.00854	0.101269		1.01587	0.0682087		1.0061	0.171886		1.01831	0.0973512		0.998805	0.275544		0.993892	0.0924089
1.01098	0.101704		1.01831	0.0577361		1.00854	0.163337		1.02075	0.107614		1.00125	0.272112		0.996334	0.0933626
1.01343	0.107354		1.02076	0.0686641		1.01099	0.156587		1.0232	0.099306		1.00369	0.265738		0.998776	0.0914553
1.01587	0.118654		1.0232	0.0650214		1.01343	0.172786		1.02564	0.106637		1.00613	0.288292		1.00122	0.0938394
1.01831	0.0995306		1.02564	0.0595574		1.01587	0.163787		1.02808	0.10175		1.00857	0.277505		1.00366	0.089548
1.02075	0.0951843		1.02808	0.0577361		1.01831	0.176836		1.03052	0.115922		1.01101	0.267209		1.0061	0.0909785
1.02319	0.102138		1.03052	0.0622894		1.02075	0.170536		1.03296	0.100283		1.01345	0.266229		1.00854	0.103376
1.02564	0.101704		1.03297	0.0723067		1.0232	0.151638		1.03541	0.0924641		1.01589	0.271622		1.01099	0.086687
1.02808	0.103877		1.03541	0.0732174		1.02564	0.175036		1.03785	0.0851334		1.01834	0.271132		1.01343	0.0967004
1.03052	0.100834		1.03785	0.0622894		1.02808	0.163337		1.04029	0.0870883		1.02078	0.28486		1.01587	0.0967004
1.03296	0.0904033		1.04029	0.0581914		1.03052	0.158837		1.04273	0.0905092		1.02322	0.283389		1.01831	0.0823956
1.0354	0.104312		1.04273	0.0618341		1.03296	0.160187		1.04517	0.087577		1.02566	0.283389		1.02075	0.0905016
1.03785	0.109527		1.04518	0.0572808		1.03541	0.166037		1.04762	0.0914867		1.0281	0.283389		1.0232	0.0881175
1.04029	0.0964882		1.04762	0.0577361		1.03785	0.167387		1.05006	0.0983286		1.03054	0.256423		1.02564	0.108144
1.04273	0.1004		1.05006	0.0595574		1.04029	0.159737		1.0525	0.099306		1.03298	0.250049		1.02808	0.0933626
1.04517	0.0817107		1.0525	0.0632001		1.04273	0.149388		1.05494	0.109569		1.03543	0.254952		1.03052	0.0924089
1.04761	0.102138		1.05494	0.0536381		1.04517	0.171436		1.05738	0.100772		1.03787	0.254462		1.03296	0.0852565
1.05006	0.0951843		1.05739	0.0613787		1.04762	0.175936		1.05983	0.0890431		1.04031	0.271132		1.03541	0.0919321
1.0525	0.0951843		1.05983	0.0600128		1.05006	0.166937		1.06227	0.104682		1.04275	0.264268		1.03785	0.0828724
1.05494	0.0986613		1.06227	0.0481741		1.0525	0.160187		1.06471	0.0968625		1.04519	0.269661		1.04029	0.0876407
1.05738	0.0917072		1.06471	0.0545488		1.05494	0.155688		1.06715	0.0939302		1.04763	0.257894		1.04273	0.0838261
1.05982	0.103877		1.06715	0.0563701		1.05738	0.162887		1.06959	0.0968625		1.05007	0.238282		1.04517	0.0928858
1.06227	0.0912726		1.0696	0.0641107		1.05983	0.170986		1.07204	0.104682		1.05252	0.278486		1.04762	0.0919321
1.06471	0.103008		1.07204	0.0591021		1.06227	0.167837		1.07448	0.0929528		1.05496	0.259365		1.05006	0.086687
1.06715	0.0960535		1.07448	0.0613787		1.06471	0.172336		1.07692	0.0939302		1.0574	0.25152		1.0525	0.0795346
1.06959	0.0895341		1.07692	0.0527274		1.06715	0.157037		1.07936	0.0949076		1.05984	0.271132		1.05494	0.0881175
1.07203	0.0864917		1.07936	0.0568254		1.06959	0.158387		1.0818	0.084156		1.06228	0.263287		1.05738	0.0971772
1.07448	0.0960535		1.08181	0.0595574		1.07204	0.152988		1.08425	0.102727		1.06472	0.244656		1.05983	0.0928858
1.07692	0.0947497		1.08425	0.0559148		1.07448	0.153888		1.08669	0.084156		1.06716	0.253971		1.06227	0.0885943
1.07936	0.0947497		1.08669	0.0536381		1.07692	0.169636		1.08913	0.0909979		1.06961	0.274073		1.06471	0.0881175
1.0818	0.0838839		1.08913	0.0622894		1.07936	0.150288		1.09157	0.0929528		1.07205	0.261326		1.06715	0.0771505
1.08424	0.0895341		1.09157	0.0613787		1.0818	0.144888		1.09401	0.0836673		1.07449	0.25152		1.06959	0.0900248
1.08669	0.099096		1.09402	0.0595574		1.08425	0.164687		1.09646	0.0880657		1.07693	0.247107		1.07204	0.0814419
1.08913	0.103008		1.09646	0.0431655		1.08669	0.169636		1.0989	0.0861108		1.07937	0.255933		1.07448	0.0876407
1.09157	0.101269		1.0989	0.0550041		1.08913	0.159287		1.10134	0.0934415		1.08181	0.239263		1.07692	0.0852565
1.09401	0.0904033		1.10134	0.0468081		1.09157	0.155688		1.10378	0.0856221		1.08425	0.243675		1.07936	0.0809651
1.09645	0.0999652		1.10378	0.0522721		1.09401	0.156587		1.10622	0.0817124		1.0867	0.256913		1.0818	0.0781041
1.0989	0.1004		1.10623	0.0595574		1.09646	0.155238		1.10867	0.0778028		1.08914	0.270151		1.08425	0.0800114
1.10134	0.0951843		1.10867	0.0504508		1.0989	0.143089		1.11111	0.0831786		1.09158	0.253971		1.08669	0.0819187
1.10378	0.0886648		1.11111	0.0554594		1.10134	0.139489		1.11355	0.080735		1.09402	0.240243		1.08913	0.0852565
1.10622	0.0925765		1.11355	0.0550041		1.10378	0.174586		1.11599	0.0885544		1.09646	0.241224		1.09157	0.0747664
1.10866	0.0899687		1.11599	0.0518168		1.10622	0.157487		1.11843	0.0924641		1.0989	0.233379		1.09401	0.0819187
1.11111	0.090838		1.11844	0.0518168		1.10867	0.159287		1.12088	0.0934415		1.10134	0.262306		1.09646	0.0843029
1.11355	0.0830146		1.12088	0.0472635		1.11111	0.164237		1.12332	0.0909979		1.10379	0.252991		1.0989	0.0852565
1.11599	0.102573		1.12332	0.0540934		1.11355	0.143089		1.12576	0.0768253		1.10623	0.255933		1.10134	0.0852565
1.11843	0.0973574		1.12576	0.0577361		1.11599	0.156138		1.1282	0.0870883		1.10867	0.254952		1.10378	0.0766737
1.12087	0.0808414		1.1282	0.0518168		1.11843	0.145788		1.13064	0.0831786		1.11111	0.249068		1.10622	0.0680908
1.12332	0.0834492		1.13065	0.0440761		1.12088	0.142189		1.13309	0.0768253		1.11355	0.246617		1.10867	0.0723822
1.12576	0.0869263		1.13309	0.0518168		1.12332	0.165587		1.13553	0.0836673		1.11599	0.236321		1.11111	0.0766737
1.1282	0.0899687		1.13553	0.0536381		1.12576	0.166037		1.13797	0.0822012		1.11843	0.262306		1.11355	0.078581
1.13064	0.0821453		1.13797	0.0527274		1.1282	0.149838		1.14041	0.0729157		1.12088	0.259365		1.11599	0.086687
1.13308	0.0877955		1.14041	0.0472635		1.13064	0.142189		1.14285	0.0802463		1.12332	0.228476		1.11843	0.086687
1.13553	0.0869263		1.14286	0.0527274		1.13309	0.154338		1.1453	0.0958851		1.12576	0.23436		1.12088	0.0905016
1.13797	0.0851878		1.1453	0.0422548		1.13553	0.143089		1.14774	0.0802463		1.1282	0.246127		1.12332	0.0871638
1.14041	0.0877955		1.14774	0.0554594		1.13797	0.157487		1.15018	0.0851334		1.13064	0.236321		1.12576	0.0781041
1.14285	0.0925765		1.15018	0.0513614		1.14041	0.163337		1.15262	0.0738931		1.13308	0.246127		1.1282	0.0823956
1.14529	0.0791029		1.15262	0.0527274		1.14285	0.158387		1.15506	0.0763366		1.13552	0.250049		1.13064	0.0752432
1.14774	0.0791029		1.15507	0.0531828		1.1453	0.140389		1.15751	0.0856221		1.13803	0.226025		1.13309	0.0752432
1.15018	0.0817107		1.15751	0.0468081		1.14774	0.148938		1.15995	0.0890431		1.14047	0.229947		1.13553	0.089548
1.15262	0.0904033		1.15995	0.0550041		1.15018	0.159737		1.16239	0.0851334		1.14291	0.239263		1.13797	0.072859
1.15506	0.086057		1.16239	0.0490848		1.15262	0.140389		1.16483	0.0758479		1.14535	0.228966		1.14041	0.0761968
1.1575	0.0847531		1.16483	0.0468081		1.15506	0.147588		1.16727	0.0895318		1.14779	0.227005		1.14285	0.0738127
1.15995	0.0834492		1.16728	0.0449868		1.15751	0.145788		1.16972	0.0870883		1.15023	0.238282		1.1453	0.0719054
1.16239	0.0960535		1.16972	0.0490848		1.15995	0.147588		1.17216	0.0738931		1.15267	0.231908		1.14774	0.078581
1.16483	0.0938804		1.17216	0.0377015		1.16239	0.135889		1.1746	0.0743818		1.15512	0.228966		1.15018	0.0742895
1.16727	0.0877955		1.1746	0.0427101		1.16483	0.138589		1.17704	0.080735		1.15756	0.231908		1.15262	0.0795346
1.16971	0.0756259		1.17704	0.0481741		1.16727	0.139489		1.17948	0.0812237		1.16	0.230928		1.15506	0.0742895
1.17216	0.0834492		1.17949	0.0504508		1.16972	0.13004		1.18193	0.0778028		1.16244	0.226515		1.15751	0.064753
1.1746	0.0738873		1.18193	0.0499954		1.17216	0.140839		1.18437	0.0797576		1.16488	0.229947		1.15995	0.0714286
1.17704	0.0817107		1.18437	0.0431655		1.1746	0.145788		1.18681	0.0724269		1.16732	0.225044		1.16239	0.0809651
1.17948	0.0686718		1.18681	0.0477188		1.17704	0.12194		1.18925	0.0714495		1.16976	0.23534		1.16483	0.0642762
1.18192	0.0760605		1.18925	0.0431655		1.17948	0.157037		1.19169	0.0792689		1.17221	0.215238		1.16727	0.072859
1.18437	0.074322		1.1917	0.0481741		1.18193	0.136339		1.19414	0.0831786		1.17465	0.233869		1.16972	0.0661835
1.18681	0.0812761		1.19414	0.0486295		1.18437	0.133639		1.19658	0.0724269		1.17709	0.238772		1.17216	0.0709517
1.18925	0.0721488		1.19658	0.0540934		1.18681	0.148488		1.19902	0.0738931		1.17953	0.215238		1.1746	0.0699981
1.19169	0.0856224		1.19902	0.0454421		1.18925	0.142189		1.20146	0.0826899		1.18197	0.209845		1.17704	0.0695213
1.19413	0.0925765		1.20146	0.0395228		1.19169	0.12824		1.2039	0.084156		1.18441	0.219161		1.17948	0.0843029
1.19658	0.0877955		1.20391	0.0449868		1.19414	0.12734		1.20635	0.077314		1.18685	0.237301		1.18193	0.0776273
1.19902	0.0760605		1.20635	0.0463528		1.19658	0.141739		1.20879	0.0675398		1.1893	0.232399		1.18437	0.0628457
1.20146	0.074322		1.20879	0.0504508		1.19902	0.12689		1.21123	0.0734044		1.19174	0.250539		1.18681	0.0699981
1.2039	0.077799		1.21123	0.0458975		1.20146	0.12689		1.21367	0.0797576		1.19418	0.225044		1.18925	0.0714286
1.20634	0.0725835		1.21367	0.0490848		1.2039	0.13049		1.21611	0.0719382		1.19662	0.226515		1.19169	0.072859
1.20879	0.0869263		1.21612	0.0518168		1.20635	0.131839		1.21856	0.0797576		1.19906	0.225044		1.19414	0.0723822
1.21123	0.0769298		1.21856	0.0463528		1.20879	0.133189		1.221	0.0709608		1.2015	0.237792		1.19658	0.0666603
1.21367	0.0760605		1.221	0.0486295		1.21123	0.133639		1.22344	0.0738931		1.20394	0.209355		1.19902	0.0657067
1.21611	0.0699757		1.22344	0.0458975		1.21367	0.149388		1.22588	0.0778028		1.20639	0.224554		1.20146	0.064753
1.21855	0.0730181		1.22588	0.0458975		1.21611	0.12914		1.22832	0.0763366		1.20883	0.240243		1.2039	0.0585543
1.221	0.0904033		1.22833	0.0463528		1.21856	0.131389		1.23077	0.0685173		1.21127	0.231418		1.20635	0.0576006
1.22344	0.0938804		1.23077	0.0445315		1.221	0.134989		1.23321	0.0714495		1.21371	0.231418		1.20879	0.0742895
1.22588	0.0691064		1.23321	0.0458975		1.22344	0.132739		1.23565	0.0719382		1.21615	0.215729		1.21123	0.0704749
1.22832	0.0864917		1.23565	0.0399781		1.22588	0.134539		1.23809	0.0797576		1.21859	0.221122		1.21367	0.064753
1.23076	0.0760605		1.23809	0.0458975		1.22832	0.147588		1.24053	0.0626527		1.22103	0.244656		1.21611	0.0852565
1.23321	0.08258		1.24054	0.0390675		1.23077	0.147588		1.24298	0.065585		1.22348	0.211806		1.21856	0.0733359
1.23565	0.0747566		1.24298	0.0404335		1.23321	0.12149		1.24542	0.0778028		1.22592	0.232399		1.221	0.0742895
1.23809	0.090838		1.24542	0.0372462		1.23565	0.135889		1.24786	0.077314		1.22836	0.216219		1.22344	0.0790578
1.24053	0.0808414		1.24786	0.0413441		1.23809	0.12599		1.2503	0.0826899		1.2308	0.21867		1.22588	0.061892
1.24297	0.0751912		1.2503	0.0454421		1.24053	0.12734		1.25274	0.0631414		1.23324	0.21818		1.22832	0.0747664
1.24542	0.0730181		1.25275	0.0317822		1.24298	0.12329		1.25519	0.0782915		1.23568	0.226025		1.23077	0.0637994
1.24786	0.0686718		1.25519	0.0454421		1.24542	0.141289		1.25763	0.0685173		1.23812	0.219161		1.23321	0.0623689
1.2503	0.0751912		1.25763	0.0431655		1.24786	0.133189		1.26007	0.0680285		1.24057	0.229457		1.23565	0.0666603
1.25274	0.0730181		1.26007	0.0395228		1.2503	0.12914		1.26251	0.065585		1.24301	0.224064		1.23809	0.0609384
1.25518	0.0808414		1.26251	0.0340588		1.25274	0.135439		1.26495	0.0611866		1.24545	0.222102		1.24053	0.0714286
1.25763	0.0782337		1.26496	0.0290502		1.25519	0.11879		1.2674	0.0646076		1.24789	0.231908		1.24298	0.0637994
1.26007	0.0747566		1.2674	0.0445315		1.25763	0.12689		1.26984	0.0646076		1.25033	0.211806		1.24542	0.0723822
1.26251	0.0738873		1.26984	0.0381568		1.26007	0.12509		1.27228	0.0675398		1.25277	0.202491		1.24786	0.0761968
1.26495	0.0834492		1.27228	0.0454421		1.26251	0.12734		1.27472	0.0558108		1.25521	0.210826		1.2503	0.0604616
1.26739	0.0782337		1.27472	0.0386121		1.26495	0.12374		1.27716	0.0665624		1.25766	0.209355		1.25274	0.0657067
1.26984	0.0773644		1.27717	0.0404335		1.2674	0.117891		1.27961	0.0631414		1.2601	0.206903		1.25519	0.0709517
1.27228	0.066064		1.27961	0.0386121		1.26984	0.12734		1.28205	0.0724269		1.26254	0.216219		1.25763	0.0580774
1.27472	0.0643255		1.28205	0.0390675		1.27228	0.12239		1.28449	0.0719382		1.26498	0.209845		1.26007	0.0738127
1.27716	0.0751912		1.28449	0.0422548		1.27472	0.12644		1.28693	0.0660737		1.26742	0.21867		1.26251	0.0661835
1.2796	0.0747566		1.28693	0.0399781		1.27716	0.143988		1.28937	0.0787802		1.26986	0.223083		1.26495	0.072859
1.28205	0.069541		1.28938	0.0349695		1.27961	0.12959		1.29182	0.0650963		1.2723	0.212297		1.2674	0.0637994
1.28449	0.0682371		1.29182	0.0413441		1.28205	0.12509		1.29426	0.0675398		1.27474	0.21867		1.26984	0.064753
1.28693	0.0673679		1.29426	0.0358802		1.28449	0.108891		1.2967	0.0636301		1.27719	0.219161		1.27228	0.0699981
1.28937	0.0747566		1.2967	0.0390675		1.28693	0.115641		1.29914	0.0704721		1.27963	0.209845		1.27472	0.0657067
1.29181	0.0638908		1.29914	0.0358802		1.28937	0.12644		1.30158	0.0709608		1.28207	0.226025		1.27716	0.0614152
1.29426	0.0725835		1.30159	0.0358802		1.29182	0.113391		1.30403	0.0665624		1.28451	0.208864		1.27961	0.0652298
1.2967	0.0669332		1.30403	0.0395228		1.29426	0.131389		1.30647	0.065585		1.28695	0.223573		1.28205	0.0523555
1.29914	0.069541		1.30647	0.0395228		1.2967	0.12914		1.30891	0.0675398		1.28939	0.205923		1.28449	0.0604616
1.30158	0.0638908		1.30891	0.0386121		1.29914	0.13049		1.31135	0.0729157		1.29183	0.209355		1.28693	0.0685676
1.30402	0.0682371		1.31135	0.0454421		1.30158	0.12014		1.31379	0.0582543		1.29428	0.211316		1.28937	0.0585543
1.30647	0.0673679		1.3138	0.0431655		1.30403	0.12284		1.31624	0.0592317		1.29672	0.20151		1.29182	0.0642762
1.30891	0.0656293		1.31624	0.0399781		1.30647	0.12464		1.31868	0.0636301		1.29916	0.205432		1.29426	0.0580774
1.31135	0.0664986		1.31868	0.0377015		1.30891	0.110241		1.32112	0.0665624		1.3016	0.213277		1.2967	0.0556933
1.31379	0.0704103		1.32112	0.0436208		1.31135	0.12329		1.32356	0.0704721		1.30404	0.203471		1.29914	0.0623689
1.31623	0.0656293		1.32356	0.0399781		1.31379	0.112941		1.326	0.0714495		1.30648	0.197097		1.30158	0.0609384
1.31868	0.0708449		1.32601	0.0358802		1.31624	0.12329		1.32845	0.0577656		1.30892	0.197097		1.30403	0.0571238
1.32112	0.0769298		1.32845	0.0427101		1.31868	0.107091		1.33089	0.0704721		1.31137	0.197588		1.30647	0.0580774
1.32356	0.0721488		1.33089	0.0381568		1.32112	0.12149		1.33333	0.058743		1.31381	0.190233		1.30891	0.064753
1.326	0.0538943		1.33333	0.0395228		1.32356	0.115191		1.33577	0.0680285		1.31625	0.227496		1.31135	0.0661835
1.32844	0.0786683		1.33577	0.0290502		1.326	0.112041		1.33821	0.0709608		1.31869	0.194646		1.31379	0.0599847
1.33089	0.0669332		1.33822	0.0408888		1.32845	0.110691		1.34066	0.0562995		1.32113	0.203962		1.31624	0.050925
1.33333	0.0673679		1.34066	0.0408888		1.33089	0.102592		1.3431	0.0670511		1.32357	0.202		1.31868	0.0576006
1.33577	0.066064		1.3431	0.0390675		1.33333	0.114741		1.34554	0.0694947		1.32601	0.20053		1.32112	0.0623689
1.33821	0.0678025		1.34554	0.0358802		1.33577	0.114741		1.34798	0.0734044		1.32846	0.198568		1.32356	0.0637994
1.34065	0.0686718		1.34798	0.0317822		1.33821	0.117441		1.35042	0.0572769		1.3309	0.190724		1.326	0.0576006
1.3431	0.0704103		1.35043	0.0331482		1.34066	0.104842		1.35287	0.0592317		1.33334	0.206903		1.32845	0.0547397
1.34554	0.061283		1.35287	0.0381568		1.3431	0.12194		1.35531	0.069006		1.33578	0.20151		1.33089	0.0609384
1.34798	0.0591099		1.35531	0.0363355		1.34554	0.111591		1.35775	0.0543446		1.33822	0.203962		1.33333	0.0590311
1.35042	0.074322		1.35775	0.0367908		1.34798	0.116541		1.36019	0.062164		1.34066	0.204452		1.33577	0.0604616
1.35286	0.0508519		1.36019	0.0322375		1.35042	0.109791		1.36263	0.0650963		1.3431	0.191704		1.33821	0.0590311
1.35531	0.0756259		1.36264	0.0349695		1.35287	0.105742		1.36508	0.0577656		1.34555	0.203471		1.34066	0.0633225
1.35775	0.0551982		1.36508	0.0349695		1.35531	0.110691		1.36752	0.0489688		1.34799	0.182389		1.3431	0.0542628
1.36019	0.0617177		1.36752	0.0381568		1.35775	0.103942		1.36996	0.0616753		1.35043	0.202981		1.34554	0.0533092
1.36263	0.0634562		1.36996	0.0331482		1.36019	0.108891		1.3724	0.0562995		1.35287	0.198568		1.34798	0.04568
1.36507	0.0651947		1.3724	0.0422548		1.36263	0.116541		1.37484	0.0606979		1.35531	0.189253		1.35042	0.0623689
1.36752	0.0582406		1.37485	0.0317822		1.36508	0.116091		1.37729	0.0602092		1.35775	0.211806		1.35287	0.0599847
1.36996	0.0643255		1.37729	0.0349695		1.36752	0.113841		1.37973	0.0523898		1.36019	0.206413		1.35531	0.0637994
1.3724	0.0678025		1.37973	0.0304162		1.36996	0.116991		1.38217	0.0499462		1.36264	0.194156		1.35775	0.0599847
1.37484	0.0591099		1.38217	0.0317822		1.3724	0.112491		1.38461	0.0572769		1.36508	0.173563		1.36019	0.0637994
1.37728	0.0621523		1.38461	0.0336035		1.37484	0.116091		1.38705	0.0460366		1.36752	0.196607		1.36263	0.0585543
1.37973	0.0569367		1.38706	0.0431655		1.37729	0.100342		1.3895	0.0592317		1.36996	0.195627		1.36508	0.0580774
1.38217	0.0517211		1.3895	0.0304162		1.37973	0.113391		1.39194	0.0558108		1.3724	0.182389		1.36752	0.050925
1.38461	0.066064		1.39194	0.0354248		1.38217	0.102592		1.39438	0.0650963		1.37484	0.20151		1.36996	0.0542628
1.38705	0.0647601		1.39438	0.0390675		1.38461	0.111591		1.39682	0.0631414		1.37728	0.188763		1.3724	0.0561701
1.38949	0.0604138		1.39682	0.0308715		1.38705	0.105292		1.39926	0.0572769		1.37973	0.18435		1.37484	0.0571238
1.39194	0.0573713		1.39927	0.0322375		1.3895	0.104392		1.40171	0.0519011		1.38217	0.198078		1.37729	0.0614152
1.39438	0.0586752		1.40171	0.0454421		1.39194	0.0989921		1.40415	0.0646076		1.38461	0.18386		1.37973	0.0533092
1.39682	0.0543289		1.40415	0.0363355		1.39438	0.12599		1.40659	0.0592317		1.38705	0.205432		1.38217	0.0585543
1.39926	0.0547636		1.40659	0.0413441		1.39682	0.109341		1.40903	0.0533672		1.38955	0.190724		1.38461	0.064753
1.4017	0.0625869		1.40903	0.0381568		1.39926	0.107091		1.41147	0.0519011		1.39199	0.200039		1.38705	0.0466336
1.40415	0.0604138		1.41148	0.0386121		1.40171	0.103942		1.41392	0.0592317		1.39443	0.208374		1.3895	0.0642762
1.40659	0.066064		1.41392	0.0304162		1.40415	0.099442		1.41636	0.0528785		1.39688	0.194156		1.39194	0.0609384
1.40903	0.0704103		1.41636	0.0313268		1.40659	0.107991		1.4188	0.0606979		1.39932	0.171112		1.39438	0.0561701
1.41147	0.0604138		1.4188	0.0354248		1.40903	0.107991		1.42124	0.0685173		1.40176	0.194646		1.39682	0.0556933
1.41391	0.0560675		1.42124	0.0340588		1.41147	0.106192		1.42368	0.0553221		1.4042	0.182389		1.39926	0.0609384
1.41636	0.0630216		1.42369	0.0304162		1.41392	0.111591		1.42613	0.0602092		1.40664	0.171602		1.40171	0.0695213
1.4188	0.0556328		1.42613	0.0349695		1.41636	0.107541		1.42857	0.0553221		1.40908	0.182389		1.40415	0.0642762
1.42124	0.061283		1.42857	0.0322375		1.4188	0.11879		1.43101	0.0665624		1.41152	0.192685		1.40659	0.0576006
1.42368	0.0608484		1.43101	0.0317822		1.42124	0.106641		1.43345	0.0650963		1.41397	0.200039		1.40903	0.0576006
1.42612	0.0599791		1.43345	0.0285948		1.42368	0.101692		1.43589	0.0484801		1.41641	0.190233		1.41147	0.0542628
1.42857	0.0525904		1.4359	0.0281395		1.42613	0.0989921		1.43834	0.0616753		1.41885	0.194156		1.41392	0.0556933
1.43101	0.0595445		1.43834	0.0336035		1.42857	0.106641		1.44078	0.0523898		1.42129	0.194646		1.41636	0.0528323
1.43345	0.057806		1.44078	0.0304162		1.43101	0.0985421		1.44322	0.0548333		1.42373	0.190233		1.4188	0.056647
1.43589	0.0599791		1.44322	0.0240415		1.43345	0.100342		1.44566	0.0533672		1.42617	0.189253		1.42124	0.0528323
1.43833	0.0547636		1.44566	0.0349695		1.43589	0.0985421		1.4481	0.0440817		1.42861	0.186311		1.42368	0.064753
1.44078	0.0469402		1.44811	0.0422548		1.43834	0.108441		1.45055	0.0592317		1.43106	0.181408		1.42613	0.0633225
1.44322	0.0630216		1.45055	0.0308715		1.44078	0.114291		1.45299	0.0562995		1.4335	0.190233		1.42857	0.061892
1.44566	0.057806		1.45299	0.0372462		1.44322	0.109341		1.45543	0.0582543		1.43594	0.177486		1.43101	0.0533092
1.4481	0.057806		1.45543	0.0363355		1.44566	0.099442		1.45787	0.0523898		1.43838	0.180428		1.43345	0.053786
1.45054	0.0625869		1.45787	0.0299608		1.4481	0.105742		1.46031	0.0577656		1.44082	0.186311		1.43589	0.0599847
1.45299	0.0525904		1.46032	0.0322375		1.45055	0.100792		1.46276	0.0562995		1.44326	0.170622		1.43834	0.0657067
1.45543	0.0630216		1.46276	0.0295055		1.45299	0.0971922		1.4652	0.0548333		1.4457	0.191704		1.44078	0.0547397
1.45787	0.0508519		1.4652	0.0290502		1.45543	0.102592		1.46764	0.0523898		1.44815	0.165228		1.44322	0.0556933
1.46031	0.0573713		1.46764	0.0276842		1.45787	0.100792		1.47008	0.0562995		1.45059	0.179447		1.44566	0.056647
1.46275	0.0608484		1.47008	0.0367908		1.46031	0.105742		1.47252	0.0592317		1.45303	0.176505		1.4481	0.0595079
1.4652	0.0582406		1.47253	0.0326928		1.46276	0.0976422		1.47497	0.050435		1.45547	0.191214		1.45055	0.064753
1.46764	0.0604138		1.47497	0.0326928		1.4652	0.099442		1.47741	0.0558108		1.45791	0.18435		1.45299	0.053786
1.47008	0.0586752		1.47741	0.0377015		1.46764	0.110691		1.47985	0.0650963		1.46035	0.168661		1.45543	0.0542628
1.47252	0.0547636		1.47985	0.0358802		1.47008	0.099892		1.48229	0.0611866		1.46279	0.182389		1.45787	0.0599847
1.47496	0.0517211		1.48229	0.0349695		1.47252	0.0931425		1.48473	0.0538559		1.46524	0.172093		1.46031	0.0604616
1.47741	0.0525904		1.48474	0.0340588		1.47497	0.101242		1.48718	0.0548333		1.46768	0.174054		1.46276	0.0494946
1.47985	0.0534597		1.48718	0.0386121		1.47741	0.104392		1.48962	0.0548333		1.47012	0.162287		1.4652	0.0485409
1.48229	0.0508519		1.48962	0.0367908		1.47985	0.101692		1.49206	0.0509237		1.47256	0.173073		1.46764	0.0585543
1.48473	0.0534597		1.49206	0.0267735		1.48229	0.116541		1.4945	0.0519011		1.475	0.193665		1.47008	0.0623689
1.48717	0.0517211		1.4945	0.0285948		1.48473	0.0967423		1.49694	0.0519011		1.47744	0.177486		1.47252	0.0542628
1.48962	0.0643255		1.49695	0.0349695		1.48718	0.111141		1.49939	0.0514124		1.47988	0.18435		1.47497	0.0599847
1.49206	0.053025		1.49939	0.0308715		1.48962	0.0845932		1.50183	0.050435		1.48233	0.163758		1.47741	0.0556933
1.4945	0.0556328		1.50183	0.0340588		1.49206	0.0980922		1.50427	0.0548333		1.48477	0.177486		1.47985	0.067614
1.49694	0.0556328		1.50427	0.0281395		1.4945	0.0935925		1.50671	0.0514124		1.48721	0.186311		1.48229	0.0432958
1.49938	0.0499826		1.50671	0.0331482		1.49694	0.0836933		1.50915	0.058743		1.48965	0.174054		1.48473	0.0580774
1.50183	0.0499826		1.50916	0.0272288		1.49939	0.0940425		1.5116	0.0543446		1.49209	0.170622		1.48718	0.0652298
1.50427	0.0556328		1.5116	0.0308715		1.50183	0.0958423		1.51404	0.0489688		1.49453	0.159345		1.48962	0.0499714
1.50671	0.044767		1.51404	0.0313268		1.50427	0.103492		1.51648	0.050435		1.49697	0.177976		1.49206	0.0490177
1.50915	0.0591099		1.51648	0.0304162		1.50671	0.102142		1.51892	0.0455478		1.49942	0.173073		1.4945	0.061892
1.51159	0.057806		1.51892	0.0317822		1.50915	0.0908927		1.52136	0.0538559		1.50186	0.176995		1.49694	0.0499714
1.51404	0.0478095		1.52137	0.0244969		1.5116	0.099442		1.52381	0.0567882		1.5043	0.179937		1.49939	0.0523555
1.51648	0.0525904		1.52381	0.0349695		1.51404	0.0922426		1.52625	0.0484801		1.50674	0.176995		1.50183	0.0576006
1.51892	0.0512865		1.52625	0.0317822		1.51648	0.103492		1.52869	0.050435		1.50918	0.164738		1.50427	0.0504482
1.52136	0.0491134		1.52869	0.0267735		1.51892	0.101692		1.53113	0.0509237		1.51162	0.172583		1.50671	0.0657067
1.5238	0.0664986		1.53113	0.0244969		1.52136	0.099442		1.53357	0.0499462		1.51406	0.173073		1.50915	0.0466336
1.52625	0.0460709		1.53358	0.0326928		1.52381	0.0913427		1.53602	0.0484801		1.51651	0.191214		1.5116	0.0452031
1.52869	0.0512865		1.53602	0.0254075		1.52625	0.0908927		1.53846	0.0558108		1.51895	0.169641		1.51404	0.0533092
1.53113	0.0565021		1.53846	0.0313268		1.52869	0.0908927		1.5409	0.0465253		1.52139	0.161306		1.51648	0.0590311
1.53357	0.0517211		1.5409	0.0290502		1.53113	0.0922426		1.54334	0.0528785		1.52383	0.179937		1.51892	0.0533092
1.53601	0.053025		1.54334	0.0317822		1.53357	0.0926926		1.54578	0.0543446		1.52627	0.185821		1.52136	0.056647
1.53846	0.0638908		1.54579	0.0222202		1.53602	0.0881929		1.54823	0.0479914		1.52871	0.16719		1.52381	0.0533092
1.5409	0.057806		1.54823	0.0267735		1.53846	0.0944924		1.55067	0.0538559		1.53115	0.171602		1.52625	0.0494946
1.54334	0.049548		1.55067	0.0235862		1.5409	0.0935925		1.55311	0.0514124		1.53359	0.169641		1.52869	0.0480641
1.54578	0.049548		1.55311	0.0267735		1.54334	0.108891		1.55555	0.0479914		1.53604	0.169151		1.53113	0.0528323
1.54822	0.0508519		1.55555	0.0272288		1.54578	0.0868431		1.55799	0.0484801		1.53848	0.157874		1.53357	0.050925
1.55067	0.0456363		1.558	0.0285948		1.54823	0.0827934		1.56044	0.050435		1.54092	0.16719		1.53602	0.0514019
1.55311	0.0551982		1.56044	0.0267735		1.55067	0.087743		1.56288	0.0475027		1.54336	0.170131		1.53846	0.0518787
1.55555	0.0517211		1.56288	0.0267735		1.55311	0.0850432		1.56532	0.0548333		1.5458	0.181408		1.5409	0.0494946
1.55799	0.057806		1.56532	0.0345142		1.55555	0.0926926		1.56776	0.0528785		1.54824	0.157384		1.54334	0.0437726
1.56043	0.0543289		1.56776	0.0299608		1.55799	0.0863931		1.5702	0.0533672		1.55068	0.163758		1.54578	0.0494946
1.56288	0.0478095		1.57021	0.0299608		1.56044	0.0962923		1.57265	0.0450591		1.55313	0.176505		1.54823	0.0542628
1.56532	0.0460709		1.57265	0.0299608		1.56288	0.0953924		1.57509	0.0450591		1.55557	0.173563		1.55067	0.0504482
1.56776	0.0556328		1.57509	0.0254075		1.56532	0.0917927		1.57753	0.043593		1.55801	0.166209		1.55311	0.0452031
1.5702	0.0538943		1.57753	0.0304162		1.56776	0.0926926		1.57997	0.0523898		1.56045	0.175034		1.55555	0.0413885
1.57264	0.0525904		1.57997	0.0267735		1.5702	0.0931425		1.58241	0.0489688		1.56289	0.160326		1.55799	0.0471104
1.57509	0.0499826		1.58242	0.0317822		1.57265	0.0787437		1.58486	0.0460366		1.56533	0.166699		1.56044	0.0499714
1.57753	0.0499826		1.58486	0.0240415		1.57509	0.0881929		1.5873	0.0514124		1.56777	0.176995		1.56288	0.0499714
1.57997	0.0482441		1.5873	0.0272288		1.57753	0.0854932		1.58974	0.043593		1.57022	0.172583		1.56532	0.0475873
1.58241	0.0482441		1.58974	0.0249522		1.57997	0.0845932		1.59218	0.0445704		1.57266	0.157384		1.56776	0.0452031
1.58485	0.0421592		1.59218	0.0263182		1.58241	0.0854932		1.59462	0.043593		1.5751	0.169151		1.5702	0.0533092
1.5873	0.0465056		1.59463	0.0345142		1.58486	0.0886429		1.59707	0.0416382		1.57754	0.174054		1.57265	0.0452031
1.58974	0.0460709		1.59707	0.0276842		1.5873	0.0881929		1.59951	0.050435		1.57998	0.158364		1.57509	0.0604616
1.59218	0.0551982		1.59951	0.0267735		1.58974	0.087293		1.60195	0.0445704		1.58242	0.171112		1.57753	0.0432958
1.59462	0.0504172		1.60195	0.0267735		1.59218	0.087743		1.60439	0.047014		1.58486	0.16719		1.57997	0.050925
1.59706	0.0547636		1.60439	0.0395228		1.59462	0.0850432		1.60683	0.0528785		1.58731	0.166699		1.58241	0.061892
1.59951	0.0460709		1.60684	0.0272288		1.59707	0.0823434		1.60928	0.0479914		1.58975	0.159835		1.58486	0.04568
1.60195	0.0421592		1.60928	0.0276842		1.59951	0.0917927		1.61172	0.0494575		1.59219	0.160326		1.5873	0.0437726
1.60439	0.0478095		1.61172	0.0244969		1.60195	0.0976422		1.61416	0.0450591		1.59463	0.139243		1.58974	0.0542628
1.60683	0.0508519		1.61416	0.0295055		1.60439	0.0836933		1.6166	0.0406607		1.59707	0.16719		1.59218	0.0523555
1.60927	0.0482441		1.6166	0.0222202		1.60683	0.0881929		1.61904	0.0528785		1.59951	0.16768		1.59462	0.0452031
1.61172	0.0486787		1.61905	0.0217649		1.60928	0.0863931		1.62149	0.0475027		1.60195	0.153461		1.59707	0.0480641
1.61416	0.044767		1.62149	0.0272288		1.61172	0.0922426		1.62393	0.0431043		1.6044	0.165719		1.59951	0.0380507
1.6166	0.0491134		1.62393	0.0322375		1.61416	0.0940425		1.62637	0.0440817		1.60684	0.15052		1.60195	0.0475873
1.61904	0.0517211		1.62637	0.0263182		1.6166	0.0836933		1.62881	0.0440817		1.60928	0.158855		1.60439	0.04568
1.62148	0.0512865		1.62881	0.0276842		1.61904	0.0904428		1.63125	0.0445704		1.61172	0.147088		1.60683	0.0461568
1.62393	0.0478095		1.63126	0.0244969		1.62149	0.0832433		1.6337	0.0475027		1.61416	0.161796		1.60928	0.0471104
1.62637	0.0460709		1.6337	0.0226755		1.62393	0.0760439		1.63614	0.0509237		1.6166	0.159345		1.61172	0.0452031
1.62881	0.044767		1.63614	0.0240415		1.62637	0.0805436		1.63858	0.0523898		1.61904	0.157384		1.61416	0.0413885
1.63125	0.0460709		1.63858	0.0222202		1.62881	0.0800936		1.64102	0.0377285		1.62149	0.154932		1.6166	0.0504482
1.63369	0.0456363		1.64102	0.0222202		1.63125	0.0769438		1.64346	0.0387059		1.62393	0.148068		1.61904	0.0471104
1.63614	0.04129		1.64347	0.0281395		1.6337	0.0863931		1.64591	0.047014		1.62637	0.1515		1.62149	0.0423422
1.63858	0.0499826		1.64591	0.0244969		1.63614	0.0733441		1.64835	0.0499462		1.62881	0.15101		1.62393	0.0437726
1.64102	0.044767		1.64835	0.0254075		1.63858	0.0809935		1.65079	0.0387059		1.63125	0.162287		1.62637	0.0437726
1.64346	0.0395515		1.65079	0.0308715		1.64102	0.0836933		1.65323	0.0494575		1.63369	0.1515		1.62881	0.0370971
1.6459	0.0517211		1.65323	0.0254075		1.64346	0.0733441		1.65567	0.0533672		1.63613	0.154932		1.63125	0.0423422
1.64835	0.0452017		1.65568	0.0281395		1.64591	0.087743		1.65812	0.0450591		1.63858	0.163267		1.6337	0.0461568
1.65079	0.0460709		1.65812	0.0272288		1.64835	0.0665947		1.66056	0.0372398		1.64108	0.144636		1.63614	0.0418653
1.65323	0.0465056		1.66056	0.0285948		1.65079	0.087293		1.663	0.0406607		1.64352	0.16817		1.63858	0.0452031
1.65567	0.0482441		1.663	0.0222202		1.65323	0.0827934		1.66544	0.043593		1.64596	0.152971		1.64102	0.0394812
1.65811	0.0391168		1.66544	0.0199435		1.65567	0.0863931		1.66788	0.0411494		1.6484	0.152971		1.64346	0.0514019
1.66056	0.04129		1.66789	0.0299608		1.65812	0.0800936		1.67033	0.0479914		1.65084	0.154932		1.64591	0.039958
1.663	0.0417246		1.67033	0.0231309		1.66056	0.0742441		1.67277	0.0445704		1.65328	0.158364		1.64835	0.0394812
1.66544	0.0438978		1.67277	0.0226755		1.663	0.0805436		1.67521	0.0431043		1.65573	0.145617		1.65079	0.0423422
1.66788	0.0408554		1.67521	0.0240415		1.66544	0.0787437		1.67765	0.0416382		1.65817	0.160326		1.65323	0.0452031
1.67032	0.0478095		1.67765	0.0272288		1.66788	0.0764939		1.68009	0.0465253		1.66061	0.152481		1.65567	0.0356666
1.67277	0.0456363		1.6801	0.0185775		1.67033	0.0800936		1.68254	0.0426156		1.66305	0.152971		1.65812	0.0471104
1.67521	0.0391168		1.68254	0.0231309		1.67277	0.0787437		1.68498	0.0426156		1.66549	0.154442		1.66056	0.0370971
1.67765	0.0473748		1.68498	0.0226755		1.67521	0.0760439		1.68742	0.0406607		1.66793	0.13385		1.663	0.04568
1.68009	0.0391168		1.68742	0.0290502		1.67765	0.0791937		1.68986	0.0416382		1.67037	0.144146		1.66544	0.0413885
1.68253	0.0395515		1.68986	0.0222202		1.68009	0.0742441		1.6923	0.0509237		1.67282	0.152481		1.66788	0.0418653
1.68498	0.0460709		1.69231	0.0258629		1.68254	0.0701944		1.69475	0.0426156		1.67526	0.162287		1.67033	0.0452031
1.68742	0.049548		1.69475	0.0226755		1.68498	0.0850432		1.69719	0.0455478		1.6777	0.140714		1.67277	0.0461568
1.68986	0.0465056		1.69719	0.0208542		1.68742	0.0832433		1.69963	0.0357736		1.68014	0.152481		1.67521	0.0366203
1.6923	0.0378129		1.69963	0.0254075		1.68986	0.0724442		1.70207	0.0455478		1.68258	0.157384		1.67765	0.0404349
1.69474	0.0456363		1.70207	0.0194882		1.6923	0.0724442		1.70451	0.0460366		1.68502	0.155913		1.68009	0.0442495
1.69719	0.0325974		1.70452	0.0336035		1.69475	0.0805436		1.70696	0.0445704		1.68746	0.160816		1.68254	0.0442495
1.69963	0.04129		1.70696	0.0194882		1.69719	0.0742441		1.7094	0.0347962		1.68991	0.164248		1.68498	0.0452031
1.70207	0.0508519		1.7094	0.0217649		1.69963	0.0841433		1.71184	0.0421269		1.69235	0.124534		1.68742	0.0375739
1.70451	0.0438978		1.71184	0.0249522		1.70207	0.0701944		1.71428	0.0396833		1.69479	0.144146		1.68986	0.0466336
1.70695	0.044767		1.71428	0.0290502		1.70451	0.0782937		1.71672	0.0484801		1.69723	0.136792		1.6923	0.0447263
1.7094	0.0465056		1.71673	0.0226755		1.70696	0.0823434		1.71917	0.0445704		1.69967	0.144636		1.69475	0.0432958
1.71184	0.053025		1.71917	0.0258629		1.7094	0.0688445		1.72161	0.0426156		1.70211	0.147088		1.69719	0.031852
1.71428	0.0417246		1.72161	0.0231309		1.71184	0.0823434		1.72405	0.0382172		1.70455	0.15101		1.69963	0.0413885
1.71672	0.0469402		1.72405	0.0231309		1.71428	0.0836933		1.72649	0.0426156		1.707	0.148068		1.70207	0.0370971
1.71916	0.044767		1.72649	0.0254075		1.71672	0.0742441		1.72893	0.0391946		1.70944	0.139733		1.70451	0.0385276
1.72161	0.04129		1.72894	0.0226755		1.71917	0.0710943		1.73138	0.0367511		1.71188	0.13385		1.70696	0.0471104
1.72405	0.0425939		1.73138	0.0172115		1.72161	0.0805436		1.73382	0.0440817		1.71432	0.153461		1.7094	0.0494946
1.72649	0.0382476		1.73382	0.0231309		1.72405	0.0809935		1.73626	0.0421269		1.71676	0.145126		1.71184	0.0485409
1.72893	0.0452017		1.73626	0.0213095		1.72649	0.0778438		1.7387	0.043593		1.7192	0.1515		1.71428	0.0432958
1.73137	0.0465056		1.7387	0.0217649		1.72893	0.0607451		1.74114	0.0440817		1.72164	0.156894		1.71672	0.0366203
1.73382	0.0452017		1.74115	0.0203989		1.73138	0.0679446		1.74359	0.0357736		1.72409	0.132869		1.71917	0.0432958
1.73626	0.0408554		1.74359	0.0263182		1.73382	0.0706443		1.74603	0.0382172		1.72653	0.150029		1.72161	0.0385276
1.7387	0.0352051		1.74603	0.0222202		1.73626	0.0737941		1.74847	0.0357736		1.72897	0.144146		1.72405	0.0413885
1.74114	0.0404207		1.74847	0.0281395		1.7387	0.0764939		1.75091	0.0440817		1.73141	0.146597		1.72649	0.0380507
1.74358	0.0373783		1.75091	0.0254075		1.74114	0.0769438		1.75335	0.050435		1.73385	0.149539		1.72893	0.04568
1.74603	0.0395515		1.75336	0.0295055		1.74359	0.075144		1.7558	0.0499462		1.73629	0.156894		1.73138	0.0409117
1.74847	0.0382476		1.7558	0.0240415		1.74603	0.0737941		1.75824	0.0465253		1.73873	0.145126		1.73382	0.0385276
1.75091	0.0595445		1.75824	0.0222202		1.74847	0.0737941		1.76068	0.0313752		1.74118	0.13434		1.73626	0.0442495
1.75335	0.0452017		1.76068	0.0208542		1.75091	0.0787437		1.76312	0.0499462		1.74362	0.141204		1.7387	0.0475873
1.75579	0.0382476		1.76312	0.0213095		1.75335	0.0823434		1.76556	0.0421269		1.74606	0.151991		1.74114	0.0480641
1.75824	0.0408554		1.76557	0.0217649		1.7558	0.0787437		1.76801	0.0465253		1.7485	0.137772		1.74359	0.0370971
1.76068	0.0443324		1.76801	0.0240415		1.75824	0.0643449		1.77045	0.0445704		1.75094	0.154932		1.74603	0.0380507
1.76312	0.0343359		1.77045	0.0249522		1.76068	0.0670446		1.77289	0.0382172		1.75338	0.141694		1.74847	0.0332825
1.76556	0.0421592		1.77289	0.0163009		1.76312	0.0742441		1.77533	0.0396833		1.75582	0.129927		1.75091	0.042819
1.768	0.0473748		1.77533	0.0240415		1.76556	0.0805436		1.77777	0.0396833		1.75827	0.129437		1.75335	0.0370971
1.77045	0.0395515		1.77778	0.0185775		1.76801	0.0836933		1.78022	0.0396833		1.76071	0.148068		1.7558	0.0423422
1.77289	0.0469402		1.78022	0.0258629		1.77045	0.0643449		1.78266	0.0362623		1.76315	0.135321		1.75824	0.0294679
1.77533	0.0360744		1.78266	0.0185775		1.77289	0.0701944		1.7851	0.0357736		1.76559	0.141204		1.76068	0.031852
1.77777	0.0356398		1.7851	0.0217649		1.77533	0.0688445		1.78754	0.0387059		1.76803	0.141694		1.76312	0.0337593
1.78021	0.0430285		1.78754	0.0222202		1.77777	0.0814435		1.78998	0.0445704		1.77047	0.143165		1.76556	0.0375739
1.78266	0.0417246		1.78999	0.0208542		1.78022	0.0787437		1.79243	0.0333301		1.77291	0.144636		1.76801	0.0328056
1.7851	0.0438978		1.79243	0.0249522		1.78266	0.0652448		1.79487	0.0313752		1.77536	0.142185		1.77045	0.0394812
1.78754	0.0425939		1.79487	0.0181222		1.7851	0.0656947		1.79731	0.0323527		1.7778	0.135321		1.77289	0.0337593
1.78998	0.0417246		1.79731	0.0222202		1.78754	0.0643449		1.79975	0.0372398		1.78024	0.137772		1.77533	0.039958
1.79242	0.0399861		1.79975	0.0208542		1.78998	0.0647948		1.80219	0.0426156		1.78268	0.142185		1.77777	0.0361434
1.79487	0.0438978		1.8022	0.0158456		1.79243	0.0796436		1.80464	0.0328414		1.78512	0.148559		1.78022	0.0418653
1.79731	0.0343359		1.80464	0.0131136		1.79487	0.0760439		1.80708	0.0416382		1.78756	0.156894		1.78266	0.034713
1.79975	0.0339013		1.80708	0.0208542		1.79731	0.0782937		1.80952	0.0450591		1.79	0.129927		1.7851	0.0337593
1.80219	0.0382476		1.80952	0.0226755		1.79975	0.0688445		1.81196	0.0411494		1.79245	0.140224		1.78754	0.0356666
1.80463	0.0430285		1.81196	0.0172115		1.80219	0.0841433		1.8144	0.0308865		1.79489	0.142675		1.78998	0.034713
1.80708	0.0386822		1.81441	0.0208542		1.80464	0.0634449		1.81685	0.0440817		1.79733	0.129927		1.79243	0.0390044
1.80952	0.0378129		1.81685	0.0290502		1.80708	0.0652448		1.81929	0.0406607		1.79977	0.139733		1.79487	0.0423422
1.81196	0.0443324		1.81929	0.0167562		1.80952	0.0805436		1.82173	0.0387059		1.80221	0.139243		1.79731	0.0361434
1.8144	0.036509		1.82173	0.0254075		1.81196	0.062995		1.82417	0.0313752		1.80465	0.138753		1.79975	0.0313752
1.81684	0.0438978		1.82417	0.0194882		1.8144	0.0701944		1.82661	0.0406607		1.80709	0.139733		1.80219	0.0275606
1.81929	0.036509		1.82662	0.0163009		1.81685	0.0674946		1.82906	0.0391946		1.80953	0.13483		1.80464	0.0328056
1.82173	0.0382476		1.82906	0.0208542		1.81929	0.0728942		1.8315	0.0382172		1.81198	0.140714		1.80708	0.0370971
1.82417	0.0373783		1.8315	0.0240415		1.82173	0.0674946		1.83394	0.0377285		1.81442	0.142185		1.80952	0.0394812
1.82661	0.028251		1.83394	0.0185775		1.82417	0.0701944		1.83638	0.0352849		1.81686	0.139733		1.81196	0.0351898
1.82905	0.0356398		1.83638	0.0185775		1.82661	0.0715443		1.83882	0.0367511		1.8193	0.115219		1.8144	0.0342361
1.8315	0.0360744		1.83883	0.0244969		1.82906	0.0742441		1.84127	0.0299091		1.82174	0.147088		1.81685	0.0342361
1.83394	0.0438978		1.84127	0.0244969		1.8315	0.0674946		1.84371	0.043593		1.82418	0.156403		1.81929	0.0323288
1.83638	0.0425939		1.84371	0.0267735		1.83394	0.0665947		1.84615	0.0352849		1.82662	0.125515		1.82173	0.0304215
1.83882	0.0408554		1.84615	0.0185775		1.83638	0.075594		1.84859	0.0377285		1.82907	0.15101		1.82417	0.0313752
1.84126	0.0430285		1.84859	0.0203989		1.83882	0.0665947		1.85103	0.0387059		1.83151	0.155913		1.82661	0.0285142
1.84371	0.04129		1.85104	0.0258629		1.84127	0.0674946		1.85348	0.0416382		1.83395	0.124044		1.82906	0.0323288
1.84615	0.0356398		1.85348	0.0199435		1.84371	0.0647948		1.85592	0.0279543		1.83639	0.138262		1.8315	0.0380507
1.84859	0.0399861		1.85592	0.0190329		1.84615	0.0679446		1.85836	0.0323527		1.83883	0.132379		1.83394	0.0390044
1.85103	0.0382476		1.85836	0.0249522		1.84859	0.0692945		1.8608	0.0391946		1.84127	0.141204		1.83638	0.0404349
1.85347	0.0430285		1.8608	0.0222202		1.85103	0.0647948		1.86324	0.0338188		1.84371	0.139243		1.83882	0.0342361
1.85592	0.0317281		1.86325	0.0167562		1.85348	0.0742441		1.86569	0.0343075		1.84616	0.128457		1.84127	0.0380507
1.85836	0.0404207		1.86569	0.0203989		1.85592	0.0679446		1.86813	0.0303978		1.8486	0.124044		1.84371	0.0328056
1.8608	0.0391168		1.86813	0.0172115		1.85836	0.0611951		1.87057	0.0308865		1.85104	0.13385		1.84615	0.034713
1.86324	0.0378129		1.87057	0.0190329		1.8608	0.0638949		1.87301	0.0328414		1.85348	0.122573		1.84859	0.0356666
1.86568	0.0360744		1.87301	0.0244969		1.86324	0.0670446		1.87545	0.0421269		1.85592	0.129437		1.85103	0.0328056
1.86813	0.0325974		1.87546	0.0222202		1.86569	0.0778438		1.8779	0.0372398		1.85836	0.140224		1.85348	0.0342361
1.87057	0.0347705		1.8779	0.0194882		1.86813	0.0661447		1.88034	0.0343075		1.8608	0.123554		1.85592	0.0366203
1.87301	0.0373783		1.88034	0.0172115		1.87057	0.0769438		1.88278	0.0299091		1.86325	0.144636		1.85836	0.0356666
1.87545	0.0395515		1.88278	0.0185775		1.87301	0.0643449		1.88522	0.0338188		1.86569	0.124534		1.8608	0.0342361
1.87789	0.0408554		1.88522	0.0167562		1.87545	0.0688445		1.88766	0.0294204		1.86813	0.124534		1.86324	0.0323288
1.88034	0.0325974		1.88767	0.0185775		1.8779	0.0697444		1.89011	0.0333301		1.87057	0.11718		1.86569	0.0332825
1.88278	0.0360744		1.89011	0.0226755		1.88034	0.0634449		1.89255	0.028443		1.87301	0.137282		1.86813	0.0328056
1.88522	0.0373783		1.89255	0.0181222		1.88278	0.062095		1.89499	0.0294204		1.87545	0.132869		1.87057	0.0375739
1.88766	0.0425939		1.89499	0.0117476		1.88522	0.0598452		1.89743	0.0382172		1.87789	0.127966		1.87301	0.0380507
1.8901	0.0382476		1.89743	0.0181222		1.88766	0.0638949		1.89987	0.0352849		1.88034	0.125025		1.87545	0.031852
1.89255	0.0304242		1.89988	0.0185775		1.89011	0.0638949		1.90232	0.0333301		1.88278	0.127966		1.8779	0.039958
1.89499	0.033032		1.90232	0.0167562		1.89255	0.0652448		1.90476	0.0269768		1.88522	0.126986		1.88034	0.0337593
1.89743	0.0382476		1.90476	0.0222202		1.89499	0.0719942		1.9072	0.0274655		1.88766	0.124044		1.88278	0.0232691
1.89987	0.0378129		1.9072	0.0213095		1.89743	0.0602952		1.90964	0.0338188		1.89016	0.135321		1.88522	0.0266069
1.90231	0.0395515		1.90964	0.0163009		1.89987	0.0674946		1.91208	0.0343075		1.8926	0.119631		1.88766	0.0308983
1.90476	0.0391168		1.91209	0.0226755		1.90232	0.062095		1.91453	0.0328414		1.89505	0.138262		1.89011	0.0242228
1.9072	0.0421592		1.91453	0.0190329		1.90476	0.075594		1.91697	0.0318639		1.89749	0.124534		1.89255	0.0342361
1.90964	0.0373783		1.91697	0.0176669		1.9072	0.0598452		1.91941	0.0274655		1.89993	0.120612		1.89499	0.0404349
1.91208	0.0395515		1.91941	0.0144796		1.90964	0.0530958		1.92185	0.0377285		1.90237	0.131889		1.89743	0.0361434
1.91452	0.0369437		1.92185	0.0267735		1.91208	0.0652448		1.92429	0.0367511		1.90481	0.127476		1.89987	0.0323288
1.91697	0.0395515		1.9243	0.0208542		1.91453	0.0697444		1.92674	0.0367511		1.90725	0.130908		1.90232	0.0256533
1.91941	0.0339013		1.92674	0.0167562		1.91697	0.0643449		1.92918	0.0338188		1.90969	0.129437		1.90476	0.0375739
1.92185	0.0373783		1.92918	0.0217649		1.91941	0.0652448		1.93162	0.0338188		1.91214	0.129927		1.9072	0.034713
1.92429	0.0373783		1.93162	0.0163009		1.92185	0.075144		1.93406	0.0347962		1.91458	0.130418		1.90964	0.0332825
1.92673	0.0334666		1.93406	0.0140242		1.92429	0.0706443		1.9365	0.0347962		1.91702	0.126005		1.91208	0.0337593
1.92918	0.0391168		1.93651	0.0163009		1.92674	0.0557955		1.93895	0.0303978		1.91946	0.127966		1.91453	0.034713
1.93162	0.0369437		1.93895	0.0135689		1.92918	0.0634449		1.94139	0.0308865		1.9219	0.125025		1.91697	0.0275606
1.93406	0.0278164		1.94139	0.0231309		1.93162	0.0598452		1.94383	0.0357736		1.92434	0.120612		1.91941	0.0375739
1.9365	0.0273818		1.94383	0.0244969		1.93406	0.0652448		1.94627	0.0338188		1.92678	0.127476		1.92185	0.0337593
1.93894	0.0369437		1.94627	0.0181222		1.9365	0.0607451		1.94871	0.0362623		1.92922	0.126986		1.92429	0.0342361
1.94139	0.0312935		1.94872	0.0158456		1.93895	0.0593952		1.95116	0.0357736		1.93167	0.118651		1.92674	0.0356666
1.94383	0.0278164		1.95116	0.0163009		1.94139	0.0593952		1.9536	0.0299091		1.93411	0.126986		1.92918	0.0380507
1.94627	0.0347705		1.9536	0.0158456		1.94383	0.0643449		1.95604	0.0308865		1.93655	0.119631		1.93162	0.0366203
1.94871	0.0339013		1.95604	0.0158456		1.94627	0.0548956		1.95848	0.0294204		1.93899	0.125025		1.93406	0.0332825
1.95115	0.0421592		1.95848	0.0149349		1.94871	0.0692945		1.96092	0.0323527		1.94143	0.125515		1.9365	0.0299447
1.9536	0.0352051		1.96093	0.0213095		1.95116	0.0697444		1.96337	0.0333301		1.94387	0.127476		1.93895	0.0280374
1.95604	0.0399861		1.96337	0.0181222		1.9536	0.0697444		1.96581	0.0387059		1.94631	0.11816		1.94139	0.0275606
1.95848	0.0291203		1.96581	0.0181222		1.95604	0.0634449		1.96825	0.0333301		1.94876	0.131889		1.94383	0.0280374
1.96092	0.0343359		1.96825	0.0144796		1.95848	0.062095		1.97069	0.0294204		1.9512	0.125515		1.94627	0.028991
1.96336	0.0291203		1.97069	0.0185775		1.96092	0.0638949		1.97313	0.0323527		1.95364	0.143656		1.94871	0.0251764
1.96581	0.0343359		1.97314	0.0163009		1.96337	0.0656947		1.97558	0.0259994		1.95608	0.124534		1.95116	0.0404349
1.96825	0.0408554		1.97558	0.0158456		1.96581	0.0598452		1.97802	0.0343075		1.95852	0.128947		1.9536	0.0304215
1.97069	0.0239047		1.97802	0.0140242		1.96825	0.0634449		1.98046	0.0391946		1.96096	0.123063		1.95604	0.0328056
1.97313	0.036509		1.98046	0.0158456		1.97069	0.0674946		1.9829	0.0289317		1.9634	0.129927		1.95848	0.0270837
1.97557	0.0312935		1.9829	0.0199435		1.97313	0.062545		1.98534	0.0303978		1.96585	0.113257		1.96092	0.0342361
1.97802	0.0325974		1.98535	0.0176669		1.97558	0.0652448		1.98779	0.0318639		1.96829	0.125025		1.96337	0.0356666
1.98046	0.0321627		1.98779	0.0149349		1.97802	0.0544456		1.99023	0.0411494		1.97073	0.114728		1.96581	0.0237459
1.9829	0.036509		1.99023	0.0176669		1.98046	0.0607451		1.99267	0.0362623		1.97317	0.106393		1.96825	0.0256533
1.98534	0.0273818		1.99267	0.0226755		1.9829	0.0661447		1.99511	0.0333301		1.97561	0.109825		1.97069	0.0280374
1.98778	0.0325974		1.99511	0.0153902		1.98534	0.0638949		1.99755	0.0357736		1.97805	0.126986		1.97313	0.0323288
1.99023	0.0308588		1.99756	0.0217649		1.98779	0.0593952		2	0.0264881		1.98049	0.127476		1.97558	0.0370971
1.99267	0.0325974		2	0.0185775		1.99023	0.0643449		2.00244	0.0313752		1.98294	0.119631		1.97802	0.0323288
1.99511	0.0278164		2.00244	0.0140242		1.99267	0.0638949		2.00488	0.0308865		1.98538	0.105413		1.98046	0.0342361
1.99755	0.0304242		2.00488	0.0158456		1.99511	0.0719942		2.00732	0.0274655		1.98782	0.123554		1.9829	0.0366203
1.99999	0.033032		2.00732	0.0194882		1.99755	0.0589453		2.00976	0.0372398		1.99026	0.125025		1.98534	0.0275606
2.00244	0.0260779		2.00977	0.0181222		2	0.0643449		2.01221	0.028443		1.9927	0.115709		1.98779	0.0261301
2.00488	0.0347705		2.01221	0.0153902		2.00244	0.0530958		2.01465	0.0264881		1.99514	0.110316		1.99023	0.031852
2.00732	0.0343359		2.01465	0.0153902		2.00488	0.0643449		2.01709	0.0264881		1.99758	0.125515		1.99267	0.0237459
2.00976	0.0343359		2.01709	0.0176669		2.00732	0.0566955		2.01953	0.0343075		2.00003	0.107864		1.99511	0.028991
2.0122	0.0317281		2.01953	0.0153902		2.00976	0.0535457		2.02197	0.0343075		2.00247	0.119631		1.99755	0.0299447
2.01465	0.0286857		2.02198	0.0185775		2.01221	0.0616451		2.02442	0.0338188		2.00491	0.113748		2	0.0280374
2.01709	0.0352051		2.02442	0.0153902		2.01465	0.0566955		2.02686	0.0289317		2.00735	0.122083		2.00244	0.0304215
2.01953	0.0278164		2.02686	0.0181222		2.01709	0.0544456		2.0293	0.0279543		2.00979	0.110316		2.00488	0.0294679
2.02197	0.0347705		2.0293	0.0126582		2.01953	0.0643449		2.03174	0.0274655		2.01223	0.112767		2.00732	0.0323288
2.02441	0.0273818		2.03174	0.0131136		2.02197	0.0539957		2.03418	0.0308865		2.01467	0.119631		2.00976	0.0366203
2.02686	0.0347705		2.03419	0.0167562		2.02442	0.0634449		2.03663	0.0289317		2.01712	0.102471		2.01221	0.0275606
2.0293	0.0399861		2.03663	0.0131136		2.02686	0.0589453		2.03907	0.0308865		2.01956	0.127966		2.01465	0.0266069
2.03174	0.024774		2.03907	0.0153902		2.0293	0.0665947		2.04151	0.0220897		2.022	0.11767		2.01709	0.0294679
2.03418	0.0269471		2.04151	0.0172115		2.03174	0.0611951		2.04395	0.0230671		2.02444	0.106393		2.01953	0.0280374
2.03662	0.0295549		2.04395	0.0149349		2.03418	0.0634449		2.04639	0.0279543		2.02688	0.104432		2.02197	0.0308983
2.03907	0.0252086		2.0464	0.0153902		2.03663	0.0580454		2.04884	0.0308865		2.02932	0.125515		2.02442	0.0266069
2.04151	0.0356398		2.04884	0.0140242		2.03907	0.0557955		2.05128	0.0308865		2.03176	0.108355		2.02686	0.0323288
2.04395	0.0321627		2.05128	0.0158456		2.04151	0.0530958		2.05372	0.0255107		2.03421	0.11816		2.0293	0.0280374
2.04639	0.0291203		2.05372	0.0126582		2.04395	0.0548956		2.05616	0.0269768		2.03665	0.127966		2.03174	0.0261301
2.04883	0.0291203		2.05616	0.0158456		2.04639	0.0589453		2.0586	0.0255107		2.03909	0.123554		2.03418	0.020885
2.05128	0.0312935		2.05861	0.00764958		2.04884	0.0544456		2.06105	0.0294204		2.04153	0.114728		2.03663	0.0299447
2.05372	0.0286857		2.06105	0.0158456		2.05128	0.0539957		2.06349	0.0259994		2.04397	0.11816		2.03907	0.0285142
2.05616	0.0334666		2.06349	0.0158456		2.05372	0.0512959		2.06593	0.0259994		2.04641	0.126005		2.04151	0.0223155
2.0586	0.0291203		2.06593	0.0190329		2.05616	0.0526458		2.06837	0.0323527		2.04885	0.102471		2.04395	0.0251764
2.06104	0.0299896		2.06837	0.0112922		2.0586	0.0580454		2.07081	0.0269768		2.0513	0.11718		2.04639	0.0232691
2.06349	0.0195584		2.07082	0.0181222		2.06105	0.0553456		2.07326	0.0269768		2.05374	0.114728		2.04884	0.0266069
2.06593	0.0382476		2.07326	0.0167562		2.06349	0.0553456		2.0757	0.0264881		2.05618	0.0975682		2.05128	0.0294679
2.06837	0.0334666		2.0757	0.0167562		2.06593	0.0526458		2.07814	0.0264881		2.05862	0.11767		2.05372	0.0323288
2.07081	0.0321627		2.07814	0.0167562		2.06837	0.062095		2.08058	0.0279543		2.06106	0.115219		2.05616	0.0223155
2.07325	0.0360744		2.08058	0.0131136		2.07081	0.0575954		2.08302	0.0303978		2.0635	0.121592		2.0586	0.028991
2.0757	0.0312935		2.08303	0.0158456		2.07326	0.0580454		2.08547	0.0318639		2.06594	0.120612		2.06105	0.0232691
2.07814	0.0252086		2.08547	0.0167562		2.0757	0.0544456		2.08791	0.0279543		2.06839	0.10051		2.06349	0.020885
2.08058	0.0304242		2.08791	0.0163009		2.07814	0.0589453		2.09035	0.0269768		2.07083	0.116199		2.06593	0.0294679
2.08302	0.0286857		2.09035	0.0172115		2.08058	0.0512959		2.09279	0.0299091		2.07327	0.114238		2.06837	0.0285142
2.08546	0.0295549		2.09279	0.0144796		2.08302	0.0512959		2.09523	0.0245333		2.07571	0.113257		2.07081	0.028991
2.08791	0.0234701		2.09524	0.0144796		2.08547	0.0593952		2.09768	0.0259994		2.07815	0.111296		2.07326	0.0270837
2.09035	0.0347705		2.09768	0.0194882		2.08791	0.0535457		2.10012	0.0225784		2.08059	0.104923		2.0757	0.0266069
2.09279	0.0347705		2.10012	0.0144796		2.09035	0.0598452		2.10256	0.0308865		2.08303	0.11669		2.07814	0.031852
2.09523	0.0339013		2.10256	0.0135689		2.09279	0.050396		2.105	0.0303978		2.08547	0.113257		2.08058	0.0308983
2.09767	0.0269471		2.105	0.0172115		2.09523	0.0553456		2.10744	0.0343075		2.08792	0.112277		2.08302	0.0246996
2.10012	0.0352051		2.10745	0.0149349		2.09768	0.0638949		2.10989	0.0308865		2.09036	0.110806		2.08547	0.0204082
2.10256	0.0265125		2.10989	0.0194882		2.10012	0.0638949		2.11233	0.0299091		2.0928	0.106393		2.08791	0.0280374
2.105	0.0286857		2.11233	0.0203989		2.10256	0.0449964		2.11477	0.0240446		2.09524	0.113257		2.09035	0.0242228
2.10744	0.0286857		2.11477	0.0231309		2.105	0.0490461		2.11721	0.0308865		2.09768	0.103942		2.09279	0.0275606
2.10988	0.0265125		2.11721	0.0172115		2.10744	0.0535457		2.11965	0.0303978		2.10012	0.108845		2.09523	0.034713
2.11233	0.028251		2.11966	0.0135689		2.10989	0.0463463		2.1221	0.0411494		2.10256	0.11669		2.09768	0.0337593
2.11477	0.0295549		2.1221	0.0126582		2.11233	0.0571454		2.12454	0.0201349		2.10501	0.121592		2.10012	0.0227923
2.11721	0.0269471		2.12454	0.0149349		2.11477	0.050396		2.12698	0.0289317		2.10745	0.110316		2.10256	0.0280374
2.11965	0.0256433		2.12698	0.0117476		2.11721	0.0598452		2.12942	0.0308865		2.10989	0.102961		2.105	0.0332825
2.12209	0.0243394		2.12942	0.0185775		2.11965	0.0476962		2.13186	0.0269768		2.11233	0.11816		2.10744	0.028991
2.12454	0.0334666		2.13187	0.0199435		2.1221	0.0490461		2.13431	0.0269768		2.11477	0.0975682		2.10989	0.0251764
2.12698	0.0278164		2.13431	0.0158456		2.12454	0.0566955		2.13675	0.0308865		2.11721	0.113748		2.11233	0.0237459
2.12942	0.0304242		2.13675	0.0135689		2.12698	0.0517459		2.13919	0.0264881		2.11965	0.123063		2.11477	0.0275606
2.13186	0.0260779		2.13919	0.0181222		2.12942	0.0535457		2.14163	0.0264881		2.1221	0.114728		2.11721	0.0194545
2.1343	0.0339013		2.14163	0.0167562		2.13186	0.0566955		2.14407	0.0255107		2.12454	0.108355		2.11965	0.0242228
2.13675	0.0295549		2.14408	0.0131136		2.13431	0.0584953		2.14652	0.0259994		2.12698	0.104432		2.1221	0.0237459
2.13919	0.0195584		2.14652	0.0176669		2.13675	0.0598452		2.14896	0.0201349		2.12942	0.110316		2.12454	0.0294679
2.14163	0.0304242		2.14896	0.0172115		2.13919	0.0476962		2.1514	0.0308865		2.13186	0.102961		2.12698	0.0246996
2.14407	0.0239047		2.1514	0.0208542		2.14163	0.0553456		2.15384	0.0240446		2.1343	0.101981		2.12942	0.0218386
2.14651	0.0308588		2.15384	0.0163009		2.14407	0.0553456		2.15628	0.0245333		2.13674	0.105903		2.13186	0.0261301
2.14896	0.0295549		2.15629	0.0158456		2.14652	0.0557955		2.15873	0.025022		2.13919	0.111296		2.13431	0.0246996
2.1514	0.0265125		2.15873	0.0181222		2.14896	0.0539957		2.16117	0.0264881		2.14169	0.10051		2.13675	0.0266069
2.15384	0.0239047		2.16117	0.0158456		2.1514	0.0544456		2.16361	0.0318639		2.14413	0.118651		2.13919	0.0266069
2.15628	0.0391168		2.16361	0.0131136		2.15384	0.0530958		2.16605	0.0235559		2.14657	0.0951167		2.14163	0.0218386
2.15872	0.0304242		2.16605	0.0217649		2.15628	0.0602952		2.16849	0.0240446		2.14901	0.108355		2.14407	0.0280374
2.16117	0.0239047		2.1685	0.0131136		2.15873	0.062095		2.17094	0.0186688		2.15145	0.112277		2.14652	0.0275606
2.16361	0.0269471		2.17094	0.0140242		2.16117	0.0431965		2.17338	0.0274655		2.1539	0.105413		2.14896	0.0256533
2.16605	0.0265125		2.17338	0.0131136		2.16361	0.0517459		2.17582	0.0274655		2.15634	0.0848206		2.1514	0.0275606
2.16849	0.0325974		2.17582	0.0122029		2.16605	0.0445464		2.17826	0.0235559		2.15878	0.103452		2.15384	0.0266069
2.17093	0.0343359		2.17826	0.0176669		2.16849	0.0521958		2.1807	0.0240446		2.16122	0.101981		2.15628	0.0390044
2.17338	0.0312935		2.18071	0.0103816		2.17094	0.0409467		2.18315	0.0274655		2.16366	0.107374		2.15873	0.0328056
2.17582	0.0273818		2.18315	0.0181222		2.17338	0.0553456		2.18559	0.0240446		2.1661	0.107374		2.16117	0.0328056
2.17826	0.0243394		2.18559	0.0163009		2.17582	0.0521958		2.18803	0.0235559		2.16854	0.102471		2.16361	0.020885
2.1807	0.0299896		2.18803	0.0167562		2.17826	0.0508459		2.19047	0.0191575		2.17099	0.108845		2.16605	0.0223155
2.18314	0.0304242		2.19047	0.0158456		2.1807	0.0472462		2.19291	0.0269768		2.17343	0.0980584		2.16849	0.0256533
2.18559	0.0226008		2.19292	0.0203989		2.18315	0.0607451		2.19536	0.0259994		2.17587	0.106393		2.17094	0.031852
2.18803	0.0252086		2.19536	0.0126582		2.18559	0.0544456		2.1978	0.0206236		2.17831	0.106393		2.17338	0.0237459
2.19047	0.0256433		2.1978	0.0172115		2.18803	0.0526458		2.20024	0.0255107		2.18075	0.0980584		2.17582	0.0261301
2.19291	0.028251		2.20024	0.0117476		2.19047	0.0526458		2.20268	0.025022		2.18319	0.103452		2.17826	0.0242228
2.19535	0.0186892		2.20268	0.0181222		2.19291	0.0490461		2.20512	0.0323527		2.18563	0.120122		2.1807	0.031852
2.1978	0.0252086		2.20513	0.0126582		2.19536	0.0508459		2.20757	0.025022		2.18808	0.0960973		2.18315	0.0237459
2.20024	0.0278164		2.20757	0.0140242		2.1978	0.0485961		2.21001	0.0186688		2.19052	0.101		2.18559	0.0275606
2.20268	0.024774		2.21001	0.0153902		2.20024	0.0530958		2.21245	0.0264881		2.19296	0.103452		2.18803	0.0227923
2.20512	0.0347705		2.21245	0.0140242		2.20268	0.0575954		2.21489	0.0289317		2.1954	0.0965876		2.19047	0.0242228
2.20756	0.0217316		2.21489	0.0163009		2.20512	0.0548956		2.21733	0.0289317		2.19784	0.10002		2.19291	0.0204082
2.21001	0.0278164		2.21734	0.0176669		2.20757	0.0458963		2.21978	0.021601		2.20028	0.10002		2.19536	0.0280374
2.21245	0.028251		2.21978	0.0208542		2.21001	0.0476962		2.22222	0.0289317		2.20272	0.106884		2.1978	0.0199313
2.21489	0.0295549		2.22222	0.0149349		2.21245	0.0476962		2.22466	0.021601		2.20516	0.099039		2.20024	0.0242228
2.21733	0.0243394		2.22466	0.0176669		2.21489	0.0517459		2.2271	0.0220897		2.20761	0.110316		2.20268	0.0161167
2.21977	0.0230355		2.2271	0.0140242		2.21733	0.0530958		2.22954	0.0206236		2.21005	0.0985487		2.20512	0.0251764
2.22222	0.024774		2.22955	0.00856024		2.21978	0.0557955		2.23199	0.025022		2.21249	0.104432		2.20757	0.0232691
2.22466	0.0208623		2.23199	0.0126582		2.22222	0.0530958		2.23443	0.0303978		2.21493	0.104432		2.21001	0.0246996
2.2271	0.0304242		2.23443	0.0131136		2.22466	0.0539957		2.23687	0.0274655		2.21737	0.0897235		2.21245	0.0275606
2.22954	0.0273818		2.23687	0.0131136		2.2271	0.0454464		2.23931	0.0269768		2.21981	0.0931555		2.21489	0.0261301
2.23198	0.0308588		2.23931	0.0126582		2.22954	0.0539957		2.24175	0.0303978		2.22225	0.095607		2.21733	0.0213618
2.23443	0.028251		2.24176	0.0153902		2.23199	0.0472462		2.2442	0.0308865		2.2247	0.107864		2.21978	0.0246996
2.23687	0.0308588		2.2442	0.0144796		2.23443	0.0485961		2.24664	0.0240446		2.22714	0.0818788		2.22222	0.0299447
2.23931	0.0234701		2.24664	0.0122029		2.23687	0.0571454		2.24908	0.0225784		2.22958	0.104432		2.22466	0.0223155
2.24175	0.0178199		2.24908	0.0126582		2.23931	0.0512959		2.25152	0.0255107		2.23202	0.107864		2.2271	0.0218386
2.24419	0.0234701		2.25152	0.0135689		2.24175	0.0436465		2.25396	0.01818		2.23446	0.0946264		2.22954	0.0299447
2.24664	0.0234701		2.25397	0.0135689		2.2442	0.0463463		2.25641	0.0196462		2.2369	0.0931555		2.23199	0.0266069
2.24908	0.0204277		2.25641	0.0112922		2.24664	0.0530958		2.25885	0.0240446		2.23934	0.08384		2.23443	0.0275606
2.25152	0.024774		2.25885	0.0144796		2.24908	0.0476962		2.26129	0.0259994		2.24179	0.107864		2.23687	0.0256533
2.25396	0.0321627		2.26129	0.0149349		2.25152	0.0440965		2.26373	0.0264881		2.24423	0.105413		2.23931	0.0185009
2.2564	0.0252086		2.26373	0.0172115		2.25396	0.0481461		2.26617	0.028443		2.24667	0.0946264		2.24175	0.0246996
2.25885	0.0239047		2.26618	0.0126582		2.25641	0.049946		2.26862	0.0225784		2.24911	0.0921749		2.2442	0.0213618
2.26129	0.0217316		2.26862	0.0158456		2.25885	0.049496		2.27106	0.0167139		2.25155	0.0960973		2.24664	0.0213618
2.26373	0.0221662		2.27106	0.0103816		2.26129	0.0512959		2.2735	0.0259994		2.25399	0.0951167		2.24908	0.0294679
2.26617	0.0260779		2.2735	0.00992624		2.26373	0.0449964		2.27594	0.0259994		2.25643	0.111787		2.25152	0.0270837
2.26861	0.0217316		2.27594	0.0144796		2.26617	0.0521958		2.27838	0.025022		2.25888	0.099039		2.25396	0.0213618
2.27106	0.0273818		2.27839	0.0135689		2.26862	0.0485961		2.28083	0.0220897		2.26132	0.0970779		2.25641	0.0280374
2.2735	0.0243394		2.28083	0.00719424		2.27106	0.050396		2.28327	0.028443		2.26376	0.0921749		2.25885	0.0199313
2.27594	0.0243394		2.28327	0.0131136		2.2735	0.0467963		2.28571	0.0186688		2.2662	0.099039		2.26129	0.020885
2.27838	0.0186892		2.28571	0.0144796		2.27594	0.0481461		2.28815	0.0191575		2.26864	0.099039		2.26373	0.0337593
2.28082	0.0217316		2.28815	0.0131136		2.27838	0.0445464		2.29059	0.025022		2.27108	0.0931555		2.26617	0.0237459
2.28327	0.0256433		2.2906	0.0172115		2.28083	0.0422966		2.29304	0.0220897		2.27352	0.0907041		2.26862	0.0204082
2.28571	0.0260779		2.29304	0.0199435		2.28327	0.0395968		2.29548	0.0235559		2.27597	0.10002		2.27106	0.020885
2.28815	0.0212969		2.29548	0.00992624		2.28571	0.0431965		2.29792	0.0176913		2.27841	0.101981		2.2735	0.0256533
2.29059	0.0212969		2.29792	0.0131136		2.28815	0.0350972		2.30036	0.0220897		2.28085	0.101981		2.27594	0.0232691
2.29303	0.0256433		2.30036	0.0167562		2.29059	0.0364471		2.3028	0.0211123		2.28329	0.113748		2.27838	0.0256533
2.29548	0.0243394		2.30281	0.0140242		2.29304	0.0418467		2.30525	0.0157365		2.28573	0.104432		2.28083	0.0165936
2.29792	0.0239047		2.30525	0.0149349		2.29548	0.0485961		2.30769	0.0259994		2.28817	0.106393		2.28327	0.0256533
2.30036	0.0204277		2.30769	0.0135689		2.29792	0.0512959		2.31013	0.0230671		2.29061	0.10002		2.28571	0.0270837
2.3028	0.0243394		2.31013	0.0126582		2.30036	0.0454464		2.31257	0.0196462		2.29306	0.101981		2.28815	0.020885
2.30524	0.0195584		2.31257	0.0149349		2.3028	0.0449964		2.31501	0.0235559		2.2955	0.0916846		2.29059	0.0227923
2.30769	0.0243394		2.31502	0.0153902		2.30525	0.0364471		2.31746	0.0162252		2.29794	0.0902138		2.29304	0.0223155
2.31013	0.0286857		2.31746	0.0126582		2.30769	0.0530958		2.3199	0.0235559		2.30038	0.105903		2.29548	0.0175472
2.31257	0.0226008		2.3199	0.0140242		2.31013	0.0481461		2.32234	0.0230671		2.30282	0.0985487		2.29792	0.0199313
2.31501	0.0252086		2.32234	0.0117476		2.31257	0.0463463		2.32478	0.0225784		2.30526	0.0995293		2.30036	0.0223155
2.31745	0.0286857		2.32478	0.0176669		2.31501	0.0508459		2.32722	0.028443		2.3077	0.0995293		2.3028	0.018024
2.3199	0.0217316		2.32723	0.0117476		2.31746	0.0440965		2.32967	0.0259994		2.31015	0.0916846		2.30525	0.0242228
2.32234	0.0212969		2.32967	0.0149349		2.3199	0.0449964		2.33211	0.0186688		2.31259	0.0897235		2.30769	0.018024
2.32478	0.0234701		2.33211	0.0163009		2.32234	0.0418467		2.33455	0.025022		2.31503	0.0862914		2.31013	0.0266069
2.32722	0.0221662		2.33455	0.0126582		2.32478	0.0454464		2.33699	0.0259994		2.31747	0.0995293		2.31257	0.0261301
2.32966	0.028251		2.33699	0.0135689		2.32722	0.0481461		2.33943	0.025022		2.31991	0.111296		2.31501	0.0185009
2.33211	0.024774		2.33944	0.0140242		2.32967	0.0431965		2.34188	0.0235559		2.32235	0.08384		2.31746	0.0213618
2.33455	0.019993		2.34188	0.0108369		2.33211	0.0359971		2.34432	0.0235559		2.32479	0.105413		2.3199	0.020885
2.33699	0.024774		2.34432	0.0117476		2.33455	0.0472462		2.34676	0.0240446		2.32724	0.0936458		2.32234	0.0246996
2.33943	0.0195584		2.34676	0.0153902		2.33699	0.0409467		2.3492	0.0245333		2.32968	0.0936458		2.32478	0.0199313
2.34187	0.0234701		2.3492	0.0108369		2.33943	0.0440965		2.35164	0.0269768		2.33212	0.0907041		2.32722	0.0189777
2.34432	0.0204277		2.35165	0.0131136		2.34188	0.0467963		2.35409	0.0201349		2.33456	0.0911944		2.32967	0.0194545
2.34676	0.0260779		2.35409	0.0131136		2.34432	0.0427466		2.35653	0.021601		2.337	0.0882526		2.33211	0.0151631
2.3492	0.0230355		2.35653	0.0117476		2.34676	0.0422966		2.35897	0.0157365		2.33944	0.0887429		2.33455	0.0232691
2.35164	0.0204277		2.35897	0.00901557		2.3492	0.0517459		2.36141	0.0220897		2.34188	0.0907041		2.33699	0.0246996
2.35408	0.0186892		2.36141	0.0163009		2.35164	0.049946		2.36385	0.0240446		2.34433	0.0877623		2.33943	0.0237459
2.35653	0.0230355		2.36386	0.0149349		2.35409	0.049496		2.3663	0.0211123		2.34677	0.0941361		2.34188	0.0175472
2.35897	0.0212969		2.3663	0.0122029		2.35653	0.0395968		2.36874	0.0240446		2.34921	0.0985487		2.34432	0.0199313
2.36141	0.0226008		2.36874	0.0153902		2.35897	0.0449964		2.37118	0.0176913		2.35165	0.0921749		2.34676	0.0227923
2.36385	0.0217316		2.37118	0.0112922		2.36141	0.0445464		2.37362	0.0186688		2.35409	0.099039		2.3492	0.0156399
2.36629	0.0230355		2.37362	0.0149349		2.36385	0.0391469		2.37606	0.0172026		2.35653	0.0911944		2.35164	0.0204082
2.36874	0.0230355		2.37607	0.0135689		2.3663	0.0463463		2.37851	0.0220897		2.35897	0.0941361		2.35409	0.0227923
2.37118	0.0269471		2.37851	0.0094709		2.36874	0.0409467		2.38095	0.0162252		2.36141	0.0936458		2.35653	0.0227923
2.37362	0.0217316		2.38095	0.0144796		2.37118	0.0517459		2.38339	0.0167139		2.36386	0.0823691		2.35897	0.0194545
2.37606	0.0221662		2.38339	0.0126582		2.37362	0.0476962		2.38583	0.0176913		2.3663	0.0892332		2.36141	0.0185009
2.3785	0.0243394		2.38583	0.0126582		2.37606	0.0350972		2.38827	0.0196462		2.36874	0.105903		2.36385	0.0223155
2.38095	0.0195584		2.38828	0.0126582		2.37851	0.0485961		2.39072	0.0206236		2.37118	0.0882526		2.3663	0.0189777
2.38339	0.024774		2.39072	0.0108369		2.38095	0.0404968		2.39316	0.0172026		2.37362	0.103452		2.36874	0.0213618
2.38583	0.0234701		2.39316	0.0122029		2.38339	0.0440965		2.3956	0.0191575		2.37606	0.0862914		2.37118	0.0251764
2.38827	0.0230355		2.3956	0.0108369		2.38583	0.0445464		2.39804	0.0211123		2.3785	0.0843303		2.37362	0.0223155
2.39071	0.0221662		2.39804	0.00992624		2.38827	0.0472462		2.40048	0.0152478		2.38095	0.0897235		2.37606	0.0156399
2.39316	0.024774		2.40049	0.0158456		2.39072	0.0526458		2.40293	0.021601		2.38339	0.0877623		2.37851	0.0227923
2.3956	0.0173853		2.40293	0.0103816		2.39316	0.0418467		2.40537	0.0245333		2.38583	0.0941361		2.38095	0.0223155
2.39804	0.0256433		2.40537	0.0117476		2.3956	0.0463463		2.40781	0.0240446		2.38827	0.0907041		2.38339	0.0156399
2.40048	0.0195584		2.40781	0.0094709		2.39804	0.0431965		2.41025	0.0176913		2.39071	0.099039		2.38583	0.0213618
2.40292	0.0221662		2.41025	0.0135689		2.40048	0.0413967		2.41269	0.0230671		2.39321	0.0862914		2.38827	0.0170704
2.40537	0.0252086		2.4127	0.0112922		2.40293	0.0404968		2.41514	0.0240446		2.39566	0.0828594		2.39072	0.0232691
2.40781	0.0273818		2.41514	0.0140242		2.40537	0.0436465		2.41758	0.0230671		2.3981	0.0774662		2.39316	0.0189777
2.41025	0.0208623		2.41758	0.00810491		2.40781	0.037347		2.42002	0.0196462		2.40054	0.087272		2.3956	0.0242228
2.41269	0.0226008		2.42002	0.0117476		2.41025	0.049946		2.42246	0.021601		2.40298	0.0897235		2.39804	0.0189777
2.41513	0.019993		2.42246	0.0122029		2.41269	0.0454464		2.4249	0.0279543		2.40542	0.0853108		2.40048	0.018024
2.41758	0.0191238		2.42491	0.0108369		2.41514	0.0386969		2.42735	0.0191575		2.40786	0.0892332		2.40293	0.0189777
2.42002	0.0226008		2.42735	0.00901557		2.41758	0.0400468		2.42979	0.0196462		2.4103	0.08384		2.40537	0.0213618
2.42246	0.016516		2.42979	0.0117476		2.42002	0.0458963		2.43223	0.0235559		2.41275	0.0897235		2.40781	0.0175472
2.4249	0.0191238		2.43223	0.00901557		2.42246	0.0404968		2.43467	0.025022		2.41519	0.0882526		2.41025	0.0227923
2.42734	0.0256433		2.43467	0.00992624		2.4249	0.0391469		2.43711	0.025022		2.41763	0.0892332		2.41269	0.0261301
2.42979	0.0217316		2.43712	0.0144796		2.42735	0.0409467		2.43956	0.0176913		2.42007	0.099039		2.41514	0.018024
2.43223	0.0195584		2.43956	0.0153902		2.42979	0.049946		2.442	0.0245333		2.42251	0.0774662		2.41758	0.0204082
2.43467	0.024774		2.442	0.0094709		2.43223	0.0391469		2.44444	0.0259994		2.42495	0.0907041		2.42002	0.020885
2.43711	0.0221662		2.44444	0.0103816		2.43467	0.0404968		2.44688	0.0201349		2.42739	0.0784468		2.42246	0.0218386
2.43955	0.0152121		2.44688	0.00901557		2.43711	0.0364471		2.44932	0.0196462		2.42984	0.0853108		2.4249	0.0218386
2.442	0.0204277		2.44933	0.0108369		2.43956	0.0341973		2.45177	0.0201349		2.43228	0.08384		2.42735	0.020885
2.44444	0.0204277		2.45177	0.00992624		2.442	0.0404968		2.45421	0.0338188		2.43472	0.0887429		2.42979	0.0218386
2.44688	0.0182545		2.45421	0.0131136		2.44444	0.0386969		2.45665	0.0206236		2.43716	0.0862914		2.43223	0.0194545
2.44932	0.0226008		2.45665	0.0094709		2.44688	0.0418467		2.45909	0.0240446		2.4396	0.0823691		2.43467	0.0204082
2.45176	0.0234701		2.45909	0.0140242		2.44932	0.037797		2.46153	0.0191575		2.44204	0.0823691		2.43711	0.0170704
2.45421	0.0252086		2.46154	0.0135689		2.45177	0.0391469		2.46398	0.0230671		2.44448	0.0774662		2.43956	0.018024
2.45665	0.0195584		2.46398	0.0126582		2.45421	0.0431965		2.46642	0.0220897		2.44693	0.0853108		2.442	0.0185009
2.45909	0.0221662		2.46642	0.0126582		2.45665	0.037347		2.46886	0.0220897		2.44937	0.0779565		2.44444	0.0199313
2.46153	0.0191238		2.46886	0.0117476		2.45909	0.0427466		2.4713	0.0274655		2.45181	0.078937		2.44688	0.018024
2.46397	0.0217316		2.4713	0.0112922		2.46153	0.0328474		2.47374	0.0186688		2.45425	0.0804079		2.44932	0.018024
2.46642	0.0265125		2.47375	0.0122029		2.46398	0.0409467		2.47619	0.021601		2.45669	0.0808982		2.45177	0.0156399
2.46886	0.0152121		2.47619	0.0122029		2.46642	0.0395968		2.47863	0.01818		2.45913	0.0833497		2.45421	0.0175472
2.4713	0.024774		2.47863	0.0108369		2.46886	0.0454464		2.48107	0.0240446		2.46157	0.0858011		2.45665	0.0232691
2.47374	0.0230355		2.48107	0.0103816		2.4713	0.0418467		2.48351	0.021601		2.46402	0.0813885		2.45909	0.0108716
2.47618	0.0186892		2.48351	0.0135689		2.47374	0.0413967		2.48595	0.0255107		2.46646	0.0926652		2.46153	0.020885
2.47863	0.0160814		2.48596	0.00901557		2.47619	0.0386969		2.4884	0.0152478		2.4689	0.0774662		2.46398	0.0146862
2.48107	0.0169506		2.4884	0.0126582		2.47863	0.037797		2.49084	0.0235559		2.47134	0.0848206		2.46642	0.0242228
2.48351	0.0217316		2.49084	0.0135689		2.48107	0.0422966		2.49328	0.0206236		2.47378	0.0808982		2.46886	0.020885
2.48595	0.0252086		2.49328	0.0131136		2.48351	0.0445464		2.49572	0.0201349		2.47622	0.0862914		2.4713	0.020885
2.48839	0.0252086		2.49572	0.0135689		2.48595	0.0409467		2.49816	0.0157365		2.47866	0.0750147		2.47374	0.0194545
2.49084	0.0169506		2.49817	0.0117476		2.4884	0.0418467		2.50061	0.01818		2.4811	0.0902138		2.47619	0.0246996
2.49328	0.0169506		2.50061	0.0108369		2.49084	0.0355472		2.50305	0.0211123		2.48355	0.0882526		2.47863	0.0204082
2.49572	0.019993		2.50305	0.0122029		2.49328	0.0404968		2.50549	0.0191575		2.48599	0.0818788		2.48107	0.0127789
2.49816	0.0191238		2.50549	0.00901557		2.49572	0.0409467		2.50793	0.0230671		2.48843	0.0848206		2.48351	0.0213618
2.5006	0.0239047		2.50793	0.0122029		2.49816	0.036897		2.51037	0.0186688		2.49087	0.08384		2.48595	0.0175472
2.50305	0.0208623		2.51038	0.0112922		2.50061	0.0418467		2.51282	0.0152478		2.49331	0.0740341		2.4884	0.0161167
2.50549	0.0182545		2.51282	0.0126582		2.50305	0.0314975		2.51526	0.01818		2.49575	0.0902138		2.49084	0.0165936
2.50793	0.0221662		2.51526	0.0112922		2.50549	0.0314975		2.5177	0.0167139		2.49819	0.0774662		2.49328	0.0218386
2.51037	0.0234701		2.5177	0.00719424		2.50793	0.0409467		2.52014	0.0201349		2.50064	0.0897235		2.49572	0.0127789
2.51281	0.0212969		2.52014	0.00856024		2.51037	0.0449964		2.52258	0.0147591		2.50308	0.0759953		2.49816	0.0165936
2.51526	0.0169506		2.52259	0.00719424		2.51282	0.036897		2.52503	0.0196462		2.50552	0.0941361		2.50061	0.0189777
2.5177	0.0204277		2.52503	0.0126582		2.51526	0.0400468		2.52747	0.0230671		2.50796	0.0902138		2.50305	0.0165936
2.52014	0.0204277		2.52747	0.0153902		2.5177	0.0323974		2.52991	0.0206236		2.5104	0.0769759		2.50549	0.0204082
2.52258	0.0204277		2.52991	0.0103816		2.52014	0.0346472		2.53235	0.0191575		2.51284	0.0848206		2.50793	0.020885
2.52502	0.0182545		2.53235	0.0094709		2.52258	0.0359971		2.53479	0.0235559		2.51528	0.0750147		2.51037	0.0189777
2.52747	0.0234701		2.5348	0.0112922		2.52503	0.0382469		2.53724	0.0172026		2.51773	0.0696215		2.51282	0.0151631
2.52991	0.0195584		2.53724	0.0117476		2.52747	0.0337473		2.53968	0.021601		2.52017	0.0808982		2.51526	0.0175472
2.53235	0.0217316		2.53968	0.00628358		2.52991	0.0364471		2.54212	0.0167139		2.52261	0.0975682		2.5177	0.0161167
2.53479	0.016516		2.54212	0.0135689		2.53235	0.0413967		2.54456	0.0201349		2.52505	0.0877623		2.52014	0.0199313
2.53723	0.0160814		2.54456	0.0122029		2.53479	0.0395968		2.547	0.0206236		2.52749	0.0818788		2.52258	0.0218386
2.53968	0.0195584		2.54701	0.0149349		2.53724	0.0472462		2.54945	0.0191575		2.52993	0.0769759		2.52503	0.0170704
2.54212	0.0195584		2.54945	0.0112922		2.53968	0.0413967		2.55189	0.0167139		2.53237	0.0764856		2.52747	0.0213618
2.54456	0.016516		2.55189	0.00901557		2.54212	0.0364471		2.55433	0.0186688		2.53482	0.0823691		2.52991	0.0137326
2.547	0.0182545		2.55433	0.0126582		2.54456	0.0395968		2.55677	0.0196462		2.53726	0.0745244		2.53235	0.0251764
2.54944	0.0217316		2.55677	0.0094709		2.547	0.0386969		2.55921	0.0176913		2.5397	0.0745244		2.53479	0.0185009
2.55189	0.0226008		2.55922	0.0126582		2.54945	0.0445464		2.56166	0.0240446		2.54214	0.0902138		2.53724	0.0194545
2.55433	0.0212969		2.56166	0.00628358		2.55189	0.0418467		2.5641	0.01818		2.54458	0.08384		2.53968	0.0170704
2.55677	0.0160814		2.5641	0.0135689		2.55433	0.037797		2.56654	0.0172026		2.54702	0.0965876		2.54212	0.0204082
2.55921	0.0217316		2.56654	0.0103816		2.55677	0.0355472		2.56898	0.0206236		2.54946	0.078937		2.54456	0.0151631
2.56165	0.0212969		2.56898	0.00810491		2.55921	0.0364471		2.57142	0.0128042		2.55191	0.0735438		2.547	0.0151631
2.5641	0.0217316		2.57143	0.00764958		2.56166	0.037347		2.57387	0.0176913		2.55435	0.078937		2.54945	0.0199313
2.56654	0.0191238		2.57387	0.0117476		2.5641	0.0305976		2.57631	0.0220897		2.55679	0.0813885		2.55189	0.0132558
2.56898	0.0178199		2.57631	0.0122029		2.56654	0.0341973		2.57875	0.0118268		2.55923	0.0858011		2.55433	0.0146862
2.57142	0.0169506		2.57875	0.0108369		2.56898	0.037797		2.58119	0.0128042		2.56167	0.0764856		2.55677	0.0146862
2.57386	0.016516		2.58119	0.0112922		2.57142	0.037797		2.58363	0.0196462		2.56411	0.0897235		2.55921	0.0185009
2.57631	0.0173853		2.58364	0.0108369		2.57387	0.0337473		2.58608	0.0167139		2.56655	0.0794273		2.56166	0.0185009
2.57875	0.0191238		2.58608	0.00901557		2.57631	0.0346472		2.58852	0.0186688		2.569	0.0774662		2.5641	0.0151631
2.58119	0.0191238		2.58852	0.0094709		2.57875	0.0422966		2.59096	0.0255107		2.57144	0.0725632		2.56654	0.0256533
2.58363	0.0121697		2.59096	0.00901557		2.58119	0.0382469		2.5934	0.0186688		2.57388	0.0848206		2.56898	0.0175472
2.58607	0.0208623		2.5934	0.00719424		2.58363	0.0364471		2.59584	0.0142704		2.57632	0.078937		2.57142	0.018024
2.58852	0.0243394		2.59585	0.00901557		2.58608	0.0323974		2.59829	0.0162252		2.57876	0.0740341		2.57387	0.0156399
2.59096	0.016516		2.59829	0.0140242		2.58852	0.0332973		2.60073	0.0147591		2.5812	0.0759953		2.57631	0.0185009
2.5934	0.019993		2.60073	0.0112922		2.59096	0.0346472		2.60317	0.0196462		2.58364	0.0848206		2.57875	0.0151631
2.59584	0.0182545		2.60317	0.0094709		2.5934	0.0323974		2.60561	0.0162252		2.58609	0.0642283		2.58119	0.0175472
2.59828	0.0182545		2.60561	0.00719424		2.59584	0.0364471		2.60805	0.0211123		2.58853	0.0779565		2.58363	0.0189777
2.60073	0.0221662		2.60806	0.0117476		2.59829	0.0301476		2.6105	0.0206236		2.59097	0.075505		2.58608	0.00801068
2.60317	0.0156467		2.6105	0.00901557		2.60073	0.0305976		2.61294	0.0162252		2.59341	0.0715827		2.58852	0.018024
2.60561	0.0204277		2.61294	0.00856024		2.60317	0.0395968		2.61538	0.0191575		2.59585	0.0686409		2.59096	0.0175472
2.60805	0.0169506		2.61538	0.0126582		2.60561	0.0350972		2.61782	0.01818		2.59829	0.0735438		2.5934	0.0227923
2.61049	0.0239047		2.61782	0.0108369		2.60805	0.0404968		2.62026	0.0152478		2.60073	0.0701118		2.59584	0.0161167
2.61294	0.0208623		2.62027	0.0117476		2.6105	0.0391469		2.62271	0.01818		2.60318	0.0784468		2.59829	0.0151631
2.61538	0.0212969		2.62271	0.0117476		2.61294	0.0341973		2.62515	0.0162252		2.60562	0.0666797		2.60073	0.0204082
2.61782	0.0217316		2.62515	0.0103816		2.61538	0.037797		2.62759	0.0172026		2.60806	0.0750147		2.60317	0.0151631
2.62026	0.019993		2.62759	0.0103816		2.61782	0.0332973		2.63003	0.0186688		2.6105	0.0750147		2.60561	0.0156399
2.6227	0.0208623		2.63003	0.0103816		2.62026	0.0346472		2.63247	0.0191575		2.61294	0.0759953		2.60805	0.0170704
2.62515	0.0169506		2.63248	0.0126582		2.62271	0.0341973		2.63492	0.0167139		2.61538	0.0715827		2.6105	0.0161167
2.62759	0.0191238		2.63492	0.00901557		2.62515	0.0337473		2.63736	0.021601		2.61782	0.0696215		2.61294	0.0194545
2.63003	0.0178199		2.63736	0.0103816		2.62759	0.037347		2.6398	0.0157365		2.62027	0.0804079		2.61538	0.0170704
2.63247	0.0182545		2.6398	0.00582825		2.63003	0.037797		2.64224	0.0142704		2.62271	0.0730535		2.61782	0.0137326
2.63491	0.0195584		2.64224	0.00810491		2.63247	0.0305976		2.64468	0.0157365		2.62515	0.0799176		2.62026	0.0161167
2.63736	0.0160814		2.64469	0.00810491		2.63492	0.0386969		2.64713	0.0152478		2.62759	0.06717		2.62271	0.0123021
2.6398	0.0113004		2.64713	0.0103816		2.63736	0.037797		2.64957	0.0279543		2.63003	0.0818788		2.62515	0.0156399
2.64224	0.016516		2.64957	0.0131136		2.6398	0.0323974		2.65201	0.01818		2.63247	0.0740341		2.62759	0.0194545
2.64468	0.016516		2.65201	0.0126582		2.64224	0.0364471		2.65445	0.0147591		2.63491	0.0696215		2.63003	0.0103948
2.64712	0.0121697		2.65445	0.00992624		2.64468	0.0409467		2.65689	0.0157365		2.63735	0.0715827		2.63247	0.0185009
2.64957	0.0169506		2.6569	0.0108369		2.64713	0.0323974		2.65934	0.0147591		2.6398	0.08384		2.63492	0.0146862
2.65201	0.0121697		2.65934	0.0108369		2.64957	0.0355472		2.66178	0.0167139		2.64224	0.0779565		2.63736	0.0204082
2.65445	0.0160814		2.66178	0.0103816		2.65201	0.0346472		2.66422	0.0113381		2.64474	0.0740341		2.6398	0.0165936
2.65689	0.016516		2.66422	0.00992624		2.65445	0.0404968		2.66666	0.0225784		2.64718	0.0730535		2.64224	0.0151631
2.65933	0.0186892		2.66666	0.0108369		2.65689	0.0341973		2.6691	0.0137816		2.64962	0.075505		2.64468	0.0142094
2.66178	0.0204277		2.66911	0.0135689		2.65934	0.036897		2.67155	0.0201349		2.65206	0.0647186		2.64713	0.0199313
2.66422	0.0130389		2.67155	0.0117476		2.66178	0.0382469		2.67399	0.0201349		2.65451	0.0808982		2.64957	0.018024
2.66666	0.0139082		2.67399	0.0108369		2.66422	0.0319474		2.67643	0.0157365		2.65695	0.0710924		2.65201	0.0194545
2.6691	0.0126043		2.67643	0.00537292		2.66666	0.0319474		2.67887	0.0167139		2.65939	0.0769759		2.65445	0.0146862
2.67154	0.0186892		2.67887	0.00628358		2.6691	0.0310475		2.68131	0.0211123		2.66183	0.0706021		2.65689	0.0189777
2.67399	0.0182545		2.68132	0.0126582		2.67155	0.0319474		2.68376	0.0123155		2.66427	0.063738		2.65934	0.0170704
2.67643	0.0139082		2.68376	0.0094709		2.67399	0.0395968		2.6862	0.0147591		2.66671	0.0656992		2.66178	0.0170704
2.67887	0.0169506		2.6862	0.0126582		2.67643	0.0341973		2.68864	0.0162252		2.66915	0.072073		2.66422	0.0175472
2.68131	0.0182545		2.68864	0.0094709		2.67887	0.0337473		2.69108	0.0142704		2.6716	0.0691312		2.66666	0.0185009
2.68375	0.0169506		2.69108	0.00856024		2.68131	0.0364471		2.69352	0.0167139		2.67404	0.072073		2.6691	0.0161167
2.6862	0.0186892		2.69353	0.0108369		2.68376	0.0346472		2.69597	0.0211123		2.67648	0.0715827		2.67155	0.0204082
2.68864	0.0208623		2.69597	0.0108369		2.6862	0.0337473		2.69841	0.0137816		2.67892	0.0725632		2.67399	0.0165936
2.69108	0.0178199		2.69841	0.00673891		2.68864	0.0400468		2.70085	0.0176913		2.68136	0.0710924		2.67643	0.0123021
2.69352	0.011735		2.70085	0.0112922		2.69108	0.0323974		2.70329	0.0176913		2.6838	0.0691312		2.67887	0.0175472
2.69596	0.0134736		2.70329	0.0094709		2.69352	0.0350972		2.70573	0.021601		2.68624	0.0710924		2.68131	0.0118253
2.69841	0.0178199		2.70574	0.00537292		2.69597	0.0355472		2.70818	0.0211123		2.68869	0.0691312		2.68376	0.0227923
2.70085	0.0173853		2.70818	0.00719424		2.69841	0.0332973		2.71062	0.0176913		2.69113	0.0696215		2.6862	0.0123021
2.70329	0.016516		2.71062	0.0103816		2.70085	0.0328474		2.71306	0.0211123		2.69357	0.072073		2.68864	0.0185009
2.70573	0.0208623		2.71306	0.0112922		2.70329	0.0328474		2.7155	0.0162252		2.69601	0.0701118		2.69108	0.0142094
2.70817	0.0130389		2.7155	0.00992624		2.70573	0.037797		2.71794	0.0152478		2.69845	0.0764856		2.69352	0.0170704
2.71062	0.019993		2.71795	0.0144796		2.70818	0.0386969		2.72039	0.0162252		2.70089	0.078937		2.69597	0.0175472
2.71306	0.0169506		2.72039	0.0103816		2.71062	0.0436465		2.72283	0.0147591		2.70333	0.0656992		2.69841	0.0132558
2.7155	0.016516		2.72283	0.00856024		2.71306	0.0350972		2.72527	0.0128042		2.70578	0.0686409		2.70085	0.0151631
2.71794	0.0169506		2.72527	0.00673891		2.7155	0.0305976		2.72771	0.021601		2.70822	0.0706021		2.70329	0.0118253
2.72038	0.0173853		2.72771	0.00901557		2.71794	0.0305976		2.73015	0.0157365		2.71066	0.0656992		2.70573	0.0165936
2.72283	0.0169506		2.73016	0.0149349		2.72039	0.0337473		2.7326	0.0176913		2.7131	0.0740341		2.70818	0.0189777
2.72527	0.0178199		2.7326	0.00764958		2.72283	0.0332973		2.73504	0.0176913		2.71554	0.0710924		2.71062	0.0142094
2.72771	0.0182545		2.73504	0.0131136		2.72527	0.0350972		2.73748	0.0191575		2.71798	0.0725632		2.71306	0.0142094
2.73015	0.0169506		2.73748	0.00901557		2.72771	0.0269978		2.73992	0.0191575		2.72042	0.078937		2.7155	0.018024
2.73259	0.0178199		2.73992	0.00719424		2.73015	0.0260979		2.74236	0.0137816		2.72287	0.0656992		2.71794	0.0185009
2.73504	0.0143428		2.74237	0.0103816		2.7326	0.0323974		2.74481	0.0196462		2.72531	0.0603059		2.72039	0.0123021
2.73748	0.0139082		2.74481	0.0112922		2.73504	0.0332973		2.74725	0.0206236		2.72775	0.0706021		2.72283	0.018024
2.73992	0.016516		2.74725	0.0135689		2.73748	0.0355472		2.74969	0.0147591		2.73019	0.0725632		2.72527	0.0142094
2.74236	0.019993		2.74969	0.0094709		2.73992	0.0319474		2.75213	0.0172026		2.73263	0.0730535		2.72771	0.0161167
2.7448	0.0156467		2.75213	0.00901557		2.74236	0.0337473		2.75457	0.0137816		2.73507	0.0647186		2.73015	0.0113485
2.74725	0.019993		2.75458	0.0117476		2.74481	0.0323974		2.75702	0.0128042		2.73751	0.0710924		2.7326	0.0175472
2.74969	0.0191238		2.75702	0.00628358		2.74725	0.037347		2.75946	0.0162252		2.73995	0.0622671		2.73504	0.0156399
2.75213	0.0169506		2.75946	0.00582825		2.74969	0.0332973		2.7619	0.0176913		2.7424	0.063738		2.73748	0.018024
2.75457	0.0182545		2.7619	0.00582825		2.75213	0.025198		2.76434	0.0157365		2.74484	0.0622671		2.73992	0.0137326
2.75701	0.0173853		2.76434	0.0149349		2.75457	0.0319474		2.76678	0.0132929		2.74728	0.0661894		2.74236	0.0189777
2.75946	0.0130389		2.76679	0.00901557		2.75702	0.0332973		2.76923	0.0147591		2.74972	0.0696215		2.74481	0.0137326
2.7619	0.0126043		2.76923	0.00856024		2.75946	0.0260979		2.77167	0.0123155		2.75216	0.0730535		2.74725	0.0103948
2.76434	0.0173853		2.77167	0.0131136		2.7619	0.0337473		2.77411	0.0167139		2.7546	0.0686409		2.74969	0.0118253
2.76678	0.019993		2.77411	0.00537292		2.76434	0.0341973		2.77655	0.0137816		2.75704	0.0617768		2.75213	0.018024
2.76922	0.0152121		2.77655	0.0122029		2.76678	0.0310475		2.77899	0.0108494		2.75949	0.0853108		2.75457	0.00991799
2.77167	0.0173853		2.779	0.00856024		2.76923	0.0310475		2.78144	0.0152478		2.76193	0.0750147		2.75702	0.0137326
2.77411	0.016516		2.78144	0.00719424		2.77167	0.0265479		2.78388	0.0157365		2.76437	0.0612865		2.75946	0.0151631
2.77655	0.0182545		2.78388	0.00901557		2.77411	0.0350972		2.78632	0.021601		2.76681	0.0735438		2.7619	0.0170704
2.77899	0.0130389		2.78632	0.0103816		2.77655	0.0418467		2.78876	0.0186688		2.76925	0.0725632		2.76434	0.0142094
2.78143	0.0147775		2.78876	0.00764958		2.77899	0.0310475		2.7912	0.0137816		2.77169	0.0656992		2.76678	0.0156399
2.78388	0.0126043		2.79121	0.00719424		2.78144	0.0305976		2.79365	0.0196462		2.77413	0.0593254		2.76923	0.0161167
2.78632	0.0130389		2.79365	0.0103816		2.78388	0.037347		2.79609	0.021601		2.77658	0.0593254		2.77167	0.0137326
2.78876	0.0147775		2.79609	0.00810491		2.78632	0.0260979		2.79853	0.0172026		2.77902	0.072073		2.77411	0.0137326
2.7912	0.0152121		2.79853	0.00992624		2.78876	0.0269978		2.80097	0.0132929		2.78146	0.0735438		2.77655	0.0204082
2.79364	0.0160814		2.80097	0.0117476		2.7912	0.0332973		2.80341	0.0167139		2.7839	0.0622671		2.77899	0.0161167
2.79609	0.0113004		2.80342	0.00628358		2.79365	0.0328474		2.80586	0.0147591		2.78634	0.0691312		2.78144	0.00944116
2.79853	0.0147775		2.80586	0.0131136		2.79609	0.0328474		2.8083	0.0132929		2.78878	0.0652089		2.78388	0.0156399
2.80097	0.011735		2.8083	0.0094709		2.79853	0.0337473		2.81074	0.0167139		2.79122	0.0691312		2.78632	0.0146862
2.80341	0.0182545		2.81074	0.00992624		2.80097	0.0395968		2.81318	0.0157365		2.79367	0.0769759		2.78876	0.0113485
2.80585	0.0143428		2.81318	0.00719424		2.80341	0.0265479		2.81562	0.0172026		2.79611	0.0681506		2.7912	0.0103948
2.8083	0.0169506		2.81563	0.00673891		2.80586	0.0314975		2.81807	0.0132929		2.79855	0.0593254		2.79365	0.00944116
2.81074	0.00956189		2.81807	0.0108369		2.8083	0.0323974		2.82051	0.0147591		2.80099	0.0701118		2.79609	0.0146862
2.81318	0.0156467		2.82051	0.00901557		2.81074	0.0314975		2.82295	0.0172026		2.80343	0.0607962		2.79853	0.0142094
2.81562	0.0147775		2.82295	0.00856024		2.81318	0.0314975		2.82539	0.0167139		2.80587	0.0730535		2.80097	0.0165936
2.81806	0.0156467		2.82539	0.00901557		2.81562	0.0283477		2.82783	0.0176913		2.80831	0.0686409		2.80341	0.0156399
2.82051	0.0186892		2.82784	0.00764958		2.81807	0.0346472		2.83028	0.0196462		2.81076	0.0666797		2.80586	0.0146862
2.82295	0.016516		2.83028	0.0108369		2.82051	0.0305976		2.83272	0.0162252		2.8132	0.0573642		2.8083	0.0151631
2.82539	0.0173853		2.83272	0.00810491		2.82295	0.024748		2.83516	0.0142704		2.81564	0.0706021		2.81074	0.0123021
2.82783	0.0169506		2.83516	0.0103816		2.82539	0.037797		2.8376	0.0157365		2.81808	0.0647186		2.81318	0.0189777
2.83027	0.0173853		2.8376	0.00810491		2.82783	0.0310475		2.84004	0.0142704		2.82052	0.0598156		2.81562	0.0108716
2.83272	0.00999652		2.84005	0.00856024		2.83028	0.0278978		2.84249	0.0113381		2.82296	0.0691312		2.81807	0.0103948
2.83516	0.0186892		2.84249	0.00992624		2.83272	0.0287977		2.84493	0.0132929		2.8254	0.0647186		2.82051	0.0123021
2.8376	0.0126043		2.84493	0.00628358		2.83516	0.0296976		2.84737	0.0172026		2.82785	0.0588351		2.82295	0.0175472
2.84004	0.0160814		2.84737	0.00537292		2.8376	0.0206983		2.84981	0.0132929		2.83029	0.0652089		2.82539	0.0165936
2.84248	0.0143428		2.84981	0.00764958		2.84004	0.0278978		2.85225	0.0172026		2.83273	0.0706021		2.82783	0.0127789
2.84493	0.0152121		2.85226	0.00901557		2.84249	0.0305976		2.8547	0.0147591		2.83517	0.0652089		2.83028	0.0165936
2.84737	0.0130389		2.8547	0.0094709		2.84493	0.0278978		2.85714	0.0142704		2.83761	0.0593254		2.83272	0.0142094
2.84981	0.019993		2.85714	0.0094709		2.84737	0.0287977		2.85958	0.0176913		2.84005	0.063738		2.83516	0.0146862
2.85225	0.0121697		2.85958	0.00810491		2.84981	0.0323974		2.86202	0.0191575		2.84249	0.0603059		2.8376	0.0132558
2.85469	0.011735		2.86202	0.00764958		2.85225	0.0319474		2.86446	0.0162252		2.84494	0.0691312		2.84004	0.0199313
2.85714	0.0147775		2.86447	0.0103816		2.8547	0.0382469		2.86691	0.0132929		2.84738	0.0588351		2.84249	0.0156399
2.85958	0.011735		2.86691	0.00673891		2.85714	0.0256479		2.86935	0.0128042		2.84982	0.0725632		2.84493	0.0165936
2.86202	0.0121697		2.86935	0.00673891		2.85958	0.0296976		2.87179	0.0142704		2.85226	0.063738		2.84737	0.00991799
2.86446	0.0186892		2.87179	0.00673891		2.86202	0.0224982		2.87423	0.0103607		2.8547	0.0784468		2.84981	0.0161167
2.8669	0.0126043		2.87423	0.00764958		2.86446	0.0359971		2.87667	0.0142704		2.85714	0.0632477		2.85225	0.0132558
2.86935	0.0143428		2.87668	0.0122029		2.86691	0.0319474		2.87912	0.0157365		2.85958	0.0701118		2.8547	0.0113485
2.87179	0.0152121		2.87912	0.0094709		2.86935	0.0382469		2.88156	0.0172026		2.86203	0.055403		2.85714	0.0137326
2.87423	0.0169506		2.88156	0.00764958		2.87179	0.0296976		2.884	0.0196462		2.86447	0.0598156		2.85958	0.0146862
2.87667	0.0152121		2.884	0.00901557		2.87423	0.0328474		2.88644	0.0176913		2.86691	0.072073		2.86202	0.0165936
2.87911	0.00956189		2.88644	0.00764958		2.87667	0.0265479		2.88888	0.0152478		2.86935	0.0681506		2.86446	0.0113485
2.88156	0.0143428		2.88889	0.00719424		2.87912	0.0346472		2.89133	0.0176913		2.87179	0.0706021		2.86691	0.0137326
2.884	0.0178199		2.89133	0.00810491		2.88156	0.0305976		2.89377	0.0186688		2.87423	0.0627574		2.86935	0.0161167
2.88644	0.0126043		2.89377	0.0103816		2.884	0.0292477		2.89621	0.0157365		2.87667	0.0710924		2.87179	0.0156399
2.88888	0.0178199		2.89621	0.00491758		2.88644	0.0283477		2.89865	0.0108494		2.87912	0.0647186		2.87423	0.0108716
2.89132	0.011735		2.89865	0.00992624		2.88888	0.0256479		2.90109	0.0196462		2.88156	0.0681506		2.87667	0.0118253
2.89377	0.00999652		2.9011	0.00673891		2.89133	0.0256479		2.90354	0.0142704		2.884	0.0578545		2.87912	0.0151631
2.89621	0.0182545		2.90354	0.00810491		2.89377	0.0310475		2.90598	0.0108494		2.88644	0.0632477		2.88156	0.0142094
2.89865	0.0178199		2.90598	0.00491758		2.89621	0.0350972		2.90842	0.0118268		2.88888	0.0607962		2.884	0.0151631
2.90109	0.0134736		2.90842	0.00901557		2.89865	0.0274478		2.91086	0.0108494		2.89132	0.0627574		2.88644	0.00896433
2.90353	0.0139082		2.91086	0.0103816		2.90109	0.0350972		2.9133	0.0176913		2.89382	0.0549127		2.88888	0.0151631
2.90598	0.0191238		2.91331	0.00764958		2.90354	0.0341973		2.91575	0.0128042		2.89627	0.051971		2.89133	0.0194545
2.90842	0.0156467		2.91575	0.00537292		2.90598	0.0337473		2.91819	0.0191575		2.89871	0.0529516		2.89377	0.0123021
2.91086	0.00999652		2.91819	0.00992624		2.90842	0.0274478		2.92063	0.0152478		2.90115	0.0563836		2.89621	0.0127789
2.9133	0.0139082		2.92063	0.0103816		2.91086	0.0283477		2.92307	0.0108494		2.90359	0.0622671		2.89865	0.0123021
2.91574	0.011735		2.92307	0.00992624		2.9133	0.0287977		2.92551	0.0118268		2.90603	0.0583448		2.90109	0.0151631
2.91819	0.0147775		2.92552	0.0094709		2.91575	0.0287977		2.92796	0.01818		2.90847	0.0593254		2.90354	0.0156399
2.92063	0.0143428		2.92796	0.0103816		2.91819	0.0260979		2.9304	0.0157365		2.91091	0.0652089		2.90598	0.0142094
2.92307	0.0104312		2.9304	0.00719424		2.92063	0.024748		2.93284	0.0147591		2.91336	0.0563836		2.90842	0.0137326
2.92551	0.0143428		2.93284	0.00764958		2.92307	0.0319474		2.93528	0.0152478		2.9158	0.0563836		2.91086	0.00801068
2.92795	0.011735		2.93528	0.00810491		2.92551	0.025198		2.93772	0.00938325		2.91824	0.0666797		2.9133	0.018024
2.9304	0.0126043		2.93773	0.00856024		2.92796	0.0202484		2.94017	0.0157365		2.92068	0.0661894		2.91575	0.0123021
2.93284	0.0156467		2.94017	0.00810491		2.9304	0.0278978		2.94261	0.0142704		2.92312	0.0632477		2.91819	0.0108716
2.93528	0.0143428		2.94261	0.00719424		2.93284	0.0224982		2.94505	0.0118268		2.92556	0.063738		2.92063	0.0123021
2.93772	0.0152121		2.94505	0.00764958		2.93528	0.0319474		2.94749	0.0157365		2.928	0.0627574		2.92307	0.0137326
2.94016	0.0113004		2.94749	0.0126582		2.93772	0.0332973		2.94993	0.0123155		2.93045	0.0593254		2.92551	0.0185009
2.94261	0.0169506		2.94994	0.0103816		2.94017	0.0287977		2.95238	0.0196462		2.93289	0.0612865		2.92796	0.0113485
2.94505	0.016516		2.95238	0.00537292		2.94261	0.0260979		2.95482	0.0108494		2.93533	0.078937		2.9304	0.0132558
2.94749	0.0178199		2.95482	0.00856024		2.94505	0.0305976		2.95726	0.0128042		2.93777	0.0583448		2.93284	0.0156399
2.94993	0.0204277		2.95726	0.0108369		2.94749	0.0296976		2.9597	0.01818		2.94021	0.0593254		2.93528	0.0161167
2.95237	0.0147775		2.9597	0.00901557		2.94993	0.0305976		2.96214	0.0128042		2.94265	0.0652089		2.93772	0.00801068
2.95482	0.0147775		2.96215	0.00810491		2.95238	0.0278978		2.96459	0.0113381		2.94509	0.0696215		2.94017	0.00896433
2.95726	0.0152121		2.96459	0.00719424		2.95482	0.0323974		2.96703	0.0172026		2.94754	0.0603059		2.94261	0.00944116
2.9597	0.0147775		2.96703	0.0094709		2.95726	0.0269978		2.96947	0.0118268		2.94998	0.0495195		2.94505	0.0142094
2.96214	0.0126043		2.96947	0.00719424		2.9597	0.0314975		2.97191	0.0172026		2.95242	0.0701118		2.94749	0.00944116
2.96458	0.016516		2.97191	0.00856024		2.96214	0.0301476		2.97435	0.0128042		2.95486	0.0558933		2.94993	0.0123021
2.96703	0.0152121		2.97436	0.00764958		2.96459	0.0260979		2.9768	0.0118268		2.9573	0.0652089		2.95238	0.0156399
2.96947	0.0195584		2.9768	0.00719424		2.96703	0.0310475		2.97924	0.0206236		2.95974	0.0612865		2.95482	0.00991799
2.97191	0.00956189		2.97924	0.00582825		2.96947	0.0256479		2.98168	0.0108494		2.96218	0.0583448		2.95726	0.018024
2.97435	0.011735		2.98168	0.00537292		2.97191	0.0269978		2.98412	0.0137816		2.96463	0.0691312		2.9597	0.0113485
2.97679	0.0152121		2.98412	0.00628358		2.97435	0.0292477		2.98656	0.0162252		2.96707	0.0578545		2.96214	0.0151631
2.97924	0.0147775		2.98657	0.00810491		2.9768	0.0229482		2.98901	0.0142704		2.96951	0.0656992		2.96459	0.0127789
2.98168	0.011735		2.98901	0.00582825		2.97924	0.0301476		2.99145	0.0147591		2.97195	0.0652089		2.96703	0.0146862
2.98412	0.0143428		2.99145	0.00400692		2.98168	0.0287977		2.99389	0.0172026		2.97439	0.0612865		2.96947	0.0146862
2.98656	0.0160814		2.99389	0.00719424		2.98412	0.0274478		2.99633	0.01818		2.97683	0.0583448		2.97191	0.0189777
2.989	0.0139082		2.99633	0.00810491		2.98656	0.0206983		2.99877	0.0074284		2.97927	0.0534419		2.97435	0.0123021
2.99145	0.0113004		2.99878	0.00764958		2.98901	0.0283477		3.00122	0.0113381		2.98172	0.0568739		2.9768	0.0132558
2.99389	0.0126043		3.00122	0.00537292		2.99145	0.0296976		3.00366	0.0152478		2.98416	0.0534419		2.97924	0.0146862
2.99633	0.0121697		3.00366	0.00764958		2.99389	0.0233981		3.0061	0.0137816		2.9866	0.0725632		2.98168	0.00991799
2.99877	0.0130389		3.0061	0.00764958		2.99633	0.0193485		3.00854	0.0172026		2.98904	0.0573642		2.98412	0.0118253
3.00121	0.0147775		3.00854	0.00901557		2.99877	0.0188985		3.01098	0.0142704		2.99148	0.0627574		2.98656	0.0142094
3.00366	0.016516		3.01099	0.0094709		3.00122	0.0319474		3.01343	0.00938325		2.99392	0.0509904		2.98901	0.0127789
3.0061	0.00956189		3.01343	0.00764958		3.00366	0.0220482		3.01587	0.01818		2.99636	0.0661894		2.99145	0.0127789
3.00854	0.0121697		3.01587	0.00856024		3.0061	0.0296976		3.01831	0.0118268		2.99881	0.0598156		2.99389	0.0142094
3.01098	0.0139082		3.01831	0.00856024		3.00854	0.0229482		3.02075	0.0128042		3.00125	0.0583448		2.99633	0.0123021
3.01342	0.0156467		3.02075	0.00446225		3.01098	0.0287977		3.02319	0.0123155		3.00369	0.051971		2.99877	0.0113485
3.01587	0.0113004		3.0232	0.00764958		3.01343	0.0260979		3.02564	0.0172026		3.00613	0.0549127		3.00122	0.00753385
3.01831	0.0160814		3.02564	0.00582825		3.01587	0.024748		3.02808	0.0172026		3.00857	0.0681506		3.00366	0.0118253
3.02075	0.0113004		3.02808	0.00810491		3.01831	0.0278978		3.03052	0.0142704		3.01101	0.0686409		3.0061	0.00896433
3.02319	0.0126043		3.03052	0.00537292		3.02075	0.0238481		3.03296	0.00938325		3.01345	0.055403		3.00854	0.0142094
3.02563	0.0139082		3.03296	0.00491758		3.02319	0.0242981		3.0354	0.0113381		3.01589	0.0647186		3.01098	0.0123021
3.02808	0.0104312		3.03541	0.00992624		3.02564	0.0224982		3.03785	0.0123155		3.01834	0.0588351		3.01343	0.0142094
3.03052	0.0139082		3.03785	0.00355159		3.02808	0.0256479		3.04029	0.0074284		3.02078	0.0607962		3.01587	0.0103948
3.03296	0.0108658		3.04029	0.00582825		3.03052	0.0229482		3.04273	0.0162252		3.02322	0.0593254		3.01831	0.0132558
3.0354	0.0139082		3.04273	0.00537292		3.03296	0.0211483		3.04517	0.0128042		3.02566	0.0549127		3.02075	0.018024
3.03784	0.0130389		3.04517	0.00673891		3.0354	0.0256479		3.04761	0.0157365		3.0281	0.0598156		3.02319	0.0146862
3.04029	0.0126043		3.04762	0.00582825		3.03785	0.0314975		3.05006	0.0132929		3.03054	0.0603059		3.02564	0.0065802
3.04273	0.0147775		3.05006	0.0122029		3.04029	0.024748		3.0525	0.0128042		3.03298	0.0509904		3.02808	0.0151631
3.04517	0.0130389		3.0525	0.00628358		3.04273	0.0256479		3.05494	0.00840583		3.03543	0.0490292		3.03052	0.0170704
3.04761	0.0113004		3.05494	0.00719424		3.04517	0.0215983		3.05738	0.0142704		3.03787	0.0578545		3.03296	0.0108716
3.05005	0.0204277		3.05738	0.00856024		3.04761	0.0242981		3.05982	0.0162252		3.04031	0.0622671		3.0354	0.0132558
3.0525	0.0130389		3.05983	0.00856024		3.05006	0.0211483		3.06227	0.0128042		3.04275	0.0451069		3.03785	0.0132558
3.05494	0.0143428		3.06227	0.00673891		3.0525	0.0332973		3.06471	0.0137816		3.04519	0.0593254		3.04029	0.0103948
3.05738	0.0156467		3.06471	0.00764958		3.05494	0.0233981		3.06715	0.0132929		3.04763	0.0578545		3.04273	0.0113485
3.05982	0.0152121		3.06715	0.00810491		3.05738	0.0256479		3.06959	0.0123155		3.05007	0.0656992		3.04517	0.0137326
3.06226	0.0126043		3.06959	0.0094709		3.05982	0.0305976		3.07203	0.0137816		3.05252	0.0622671		3.04761	0.0142094
3.06471	0.0121697		3.07204	0.00764958		3.06227	0.0238481		3.07448	0.0123155		3.05496	0.0578545		3.05006	0.00896433
3.06715	0.0147775		3.07448	0.00400692		3.06471	0.0269978		3.07692	0.0162252		3.0574	0.0495195		3.0525	0.0127789
3.06959	0.0143428		3.07692	0.0112922		3.06715	0.024748		3.07936	0.0123155		3.05984	0.063738		3.05494	0.0132558
3.07203	0.0139082		3.07936	0.00673891		3.06959	0.0260979		3.0818	0.0191575		3.06228	0.0534419		3.05738	0.0113485
3.07447	0.0139082		3.0818	0.00764958		3.07203	0.0238481		3.08424	0.0103607		3.06472	0.055403		3.05982	0.0123021
3.07692	0.0130389		3.08425	0.00673891		3.07448	0.0233981		3.08669	0.0137816		3.06716	0.0509904		3.06227	0.0151631
3.07936	0.008258		3.08669	0.00856024		3.07692	0.025198		3.08913	0.00840583		3.06961	0.0514807		3.06471	0.00944116
3.0818	0.0126043		3.08913	0.00673891		3.07936	0.0242981		3.09157	0.00938325		3.07205	0.055403		3.06715	0.0108716
3.08424	0.0113004		3.09157	0.00810491		3.0818	0.0305976		3.09401	0.00987196		3.07449	0.0583448		3.06959	0.00801068
3.08668	0.0134736		3.09401	0.00582825		3.08424	0.0292477		3.09645	0.0123155		3.07693	0.0627574		3.07203	0.0123021
3.08913	0.0126043		3.09646	0.00856024		3.08669	0.025198		3.0989	0.0128042		3.07937	0.0480486		3.07448	0.0123021
3.09157	0.0134736		3.0989	0.00856024		3.08913	0.0319474		3.10134	0.0162252		3.08181	0.0607962		3.07692	0.00610338
3.09401	0.016516		3.10134	0.00582825		3.09157	0.025198		3.10378	0.0123155		3.08425	0.051971		3.07936	0.0137326
3.09645	0.0139082		3.10378	0.00400692		3.09401	0.025198		3.10622	0.0137816		3.0867	0.0578545		3.0818	0.0142094
3.09889	0.0143428		3.10622	0.00537292		3.09645	0.0229482		3.10866	0.00987196		3.08914	0.0509904		3.08424	0.0161167
3.10134	0.0126043		3.10867	0.00901557		3.0989	0.0229482		3.11111	0.0123155		3.09158	0.0583448		3.08669	0.0123021
3.10378	0.0186892		3.11111	0.0094709		3.10134	0.0220482		3.11355	0.00938325		3.09402	0.051971		3.08913	0.0103948
3.10622	0.0126043		3.11355	0.00537292		3.10378	0.0301476		3.11599	0.00938325		3.09646	0.0495195		3.09157	0.0127789
3.10866	0.011735		3.11599	0.00491758		3.10622	0.0211483		3.11843	0.0137816		3.0989	0.0480486		3.09401	0.0103948
3.1111	0.0212969		3.11843	0.00673891		3.10866	0.0224982		3.12087	0.0152478		3.10134	0.0603059		3.09645	0.00896433
3.11355	0.0130389		3.12088	0.0112922		3.11111	0.0301476		3.12332	0.0118268		3.10379	0.0485389		3.0989	0.0170704
3.11599	0.0108658		3.12332	0.00856024		3.11355	0.0296976		3.12576	0.0123155		3.10623	0.0563836		3.10134	0.0113485
3.11843	0.0126043		3.12576	0.00992624		3.11599	0.0206983		3.1282	0.0118268		3.10867	0.0588351		3.10378	0.00991799
3.12087	0.0108658		3.1282	0.00628358		3.11843	0.024748		3.13064	0.0128042		3.11111	0.0495195		3.10622	0.0108716
3.12331	0.00565021		3.13064	0.00673891		3.12087	0.0265479		3.13308	0.00938325		3.11355	0.0524613		3.10866	0.0108716
3.12576	0.0191238		3.13309	0.00446225		3.12332	0.0310475		3.13553	0.0132929		3.11599	0.0558933		3.11111	0.0146862
3.1282	0.0160814		3.13553	0.00582825		3.12576	0.0269978		3.13797	0.0132929		3.11843	0.0480486		3.11355	0.0142094
3.13064	0.016516		3.13797	0.00264093		3.1282	0.0256479		3.14041	0.00987196		3.12088	0.0500098		3.11599	0.0118253
3.13308	0.0113004		3.14041	0.00446225		3.13064	0.0287977		3.14285	0.0113381		3.12332	0.0578545		3.11843	0.0103948
3.13552	0.0186892		3.14285	0.00764958		3.13308	0.0256479		3.14529	0.0128042		3.12576	0.0642283		3.12087	0.00991799
3.13797	0.0108658		3.1453	0.00764958		3.13553	0.0296976		3.14774	0.00889454		3.1282	0.0534419		3.12332	0.0113485
3.14041	0.00869263		3.14774	0.00856024		3.13797	0.0260979		3.15018	0.0108494		3.13064	0.055403		3.12576	0.0132558
3.14285	0.0130389		3.15018	0.0126582		3.14041	0.0215983		3.15262	0.0162252		3.13308	0.0485389		3.1282	0.0132558
3.14529	0.0108658		3.15262	0.00446225		3.14285	0.024748		3.15506	0.0152478		3.13552	0.0485389		3.13064	0.0118253
3.14773	0.0130389		3.15506	0.00673891		3.14529	0.0233981		3.1575	0.0176913		3.13797	0.0686409		3.13308	0.0103948
3.15018	0.0130389		3.15751	0.00628358		3.14774	0.0287977		3.15995	0.00889454		3.14041	0.055403		3.13553	0.0165936
3.15262	0.0113004		3.15995	0.00400692		3.15018	0.0283477		3.16239	0.0123155		3.14285	0.0544224		3.13797	0.0123021
3.15506	0.0130389		3.16239	0.00673891		3.15262	0.024748		3.16483	0.0147591		3.14535	0.0544224		3.14041	0.00848751
3.1575	0.0126043		3.16483	0.00628358		3.15506	0.0197984		3.16727	0.0118268		3.14779	0.0480486		3.14285	0.00944116
3.15994	0.0139082		3.16727	0.00810491		3.1575	0.0215983		3.16971	0.0103607		3.15023	0.0568739		3.14529	0.00944116
3.16239	0.00999652		3.16972	0.00582825		3.15995	0.0278978		3.17216	0.0176913		3.15267	0.0568739		3.14774	0.00991799
3.16483	0.0113004		3.17216	0.00537292		3.16239	0.0341973		3.1746	0.00547356		3.15512	0.0455972		3.15018	0.00991799
3.16727	0.0130389		3.1746	0.00537292		3.16483	0.0296976		3.17704	0.0103607		3.15756	0.0539321		3.15262	0.00753385
3.16971	0.0126043		3.17704	0.0094709		3.16727	0.0287977		3.17948	0.00938325		3.16	0.0460875		3.15506	0.00848751
3.17215	0.0134736		3.17948	0.00446225		3.16971	0.0224982		3.18192	0.0123155		3.16244	0.0485389		3.1575	0.0118253
3.1746	0.0108658		3.18193	0.00628358		3.17216	0.0278978		3.18437	0.0108494		3.16488	0.0593254		3.15995	0.0118253
3.17704	0.0126043		3.18437	0.00719424		3.1746	0.0292477		3.18681	0.0123155		3.16732	0.0509904		3.16239	0.0113485
3.17948	0.011735		3.18681	0.00582825		3.17704	0.0233981		3.18925	0.0147591		3.16976	0.0500098		3.16483	0.0113485
3.18192	0.00999652		3.18925	0.00537292		3.17948	0.0328474		3.19169	0.0132929		3.17221	0.0505001		3.16727	0.00944116
3.18436	0.0147775		3.19169	0.00810491		3.18192	0.0193485		3.19413	0.0132929		3.17465	0.0475583		3.16971	0.00848751
3.18681	0.0152121		3.19414	0.00400692		3.18437	0.0220482		3.19658	0.0113381		3.17709	0.0411845		3.17216	0.0127789
3.18925	0.00869263		3.19658	0.00764958		3.18681	0.0242981		3.19902	0.00938325		3.17953	0.051971		3.1746	0.0137326
3.19169	0.0126043		3.19902	0.00764958		3.18925	0.0224982		3.20146	0.00498485		3.18197	0.0583448		3.17704	0.00753385
3.19413	0.0113004		3.20146	0.00764958		3.19169	0.0256479		3.2039	0.0147591		3.18441	0.0539321		3.17948	0.0127789
3.19657	0.0104312		3.2039	0.00400692		3.19413	0.0256479		3.20634	0.0113381		3.18685	0.0475583		3.18192	0.00848751
3.19902	0.0108658		3.20635	0.00856024		3.19658	0.0269978		3.20879	0.0118268		3.1893	0.0485389		3.18437	0.0103948
3.20146	0.008258		3.20879	0.00582825		3.19902	0.0238481		3.21123	0.0132929		3.19174	0.0607962		3.18681	0.0108716
3.2039	0.008258		3.21123	0.00400692		3.20146	0.025198		3.21367	0.01818		3.19418	0.0539321		3.18925	0.0118253
3.20634	0.0134736		3.21367	0.00719424		3.2039	0.0233981		3.21611	0.0132929		3.19662	0.0524613		3.19169	0.0132558
3.20878	0.0152121		3.21611	0.00764958		3.20634	0.0238481		3.21855	0.00889454		3.19906	0.051971		3.19413	0.00991799
3.21123	0.0113004		3.21856	0.00901557		3.20879	0.0233981		3.221	0.00938325		3.2015	0.051971		3.19658	0.0065802
3.21367	0.0134736		3.221	0.00446225		3.21123	0.0233981		3.22344	0.0113381		3.20394	0.0524613		3.19902	0.0170704
3.21611	0.0126043		3.22344	0.00537292		3.21367	0.0229482		3.22588	0.0147591		3.20639	0.051971		3.20146	0.00848751
3.21855	0.0134736		3.22588	0.00628358		3.21611	0.0238481		3.22832	0.0103607		3.20883	0.0480486		3.2039	0.0127789
3.22099	0.0113004		3.22832	0.00901557		3.21855	0.0202484		3.23076	0.00938325		3.21127	0.0509904		3.20634	0.0132558
3.22344	0.0134736		3.23077	0.00628358		3.221	0.0220482		3.23321	0.00987196		3.21371	0.0529516		3.20879	0.00944116
3.22588	0.0143428		3.23321	0.00901557		3.22344	0.0242981		3.23565	0.00840583		3.21615	0.0583448		3.21123	0.0118253
3.22832	0.00869263		3.23565	0.00673891		3.22588	0.0229482		3.23809	0.0103607		3.21859	0.0451069		3.21367	0.0123021
3.23076	0.0121697		3.23809	0.0094709		3.22832	0.0197984		3.24053	0.0132929		3.22103	0.0446166		3.21611	0.00801068
3.2332	0.0139082		3.24053	0.00810491		3.23076	0.0229482		3.24297	0.0147591		3.22348	0.055403		3.21855	0.0103948
3.23565	0.00999652		3.24298	0.00628358		3.23321	0.0305976		3.24542	0.0128042		3.22592	0.0426554		3.221	0.0118253
3.23809	0.0126043		3.24542	0.00628358		3.23565	0.024748		3.24786	0.0118268		3.22836	0.0544224		3.22344	0.0142094
3.24053	0.0113004		3.24786	0.00400692		3.23809	0.0265479		3.2503	0.0132929		3.2308	0.0509904		3.22588	0.0123021
3.24297	0.011735		3.2503	0.00719424		3.24053	0.0188985		3.25274	0.0132929		3.23324	0.0495195		3.22832	0.00896433
3.24541	0.00999652		3.25274	0.00992624		3.24297	0.0260979		3.25518	0.0137816		3.23568	0.0514807		3.23076	0.00753385
3.24786	0.0113004		3.25519	0.0094709		3.24542	0.0229482		3.25763	0.0123155		3.23812	0.0573642		3.23321	0.0103948
3.2503	0.00651947		3.25763	0.00400692		3.24786	0.0211483		3.26007	0.0142704		3.24057	0.0534419		3.23565	0.00610338
3.25274	0.0108658		3.26007	0.00764958		3.2503	0.0215983		3.26251	0.00987196		3.24301	0.0505001		3.23809	0.0108716
3.25518	0.00956189		3.26251	0.00628358		3.25274	0.0283477		3.26495	0.0108494		3.24545	0.0416748		3.24053	0.0132558
3.25762	0.0156467		3.26495	0.00446225		3.25518	0.0188985		3.26739	0.00840583		3.24789	0.0455972		3.24297	0.00944116
3.26007	0.0126043		3.2674	0.00628358		3.25763	0.0220482		3.26984	0.0128042		3.25033	0.0514807		3.24542	0.0113485
3.26251	0.0130389		3.26984	0.00628358		3.26007	0.0278978		3.27228	0.0123155		3.25277	0.0475583		3.24786	0.0132558
3.26495	0.0121697		3.27228	0.00810491		3.26251	0.0170986		3.27472	0.0113381		3.25521	0.0441263		3.2503	0.0108716
3.26739	0.0121697		3.27472	0.00537292		3.26495	0.0211483		3.27716	0.0123155		3.25766	0.0431457		3.25274	0.00753385
3.26983	0.00912726		3.27716	0.00491758		3.26739	0.0206983		3.2796	0.0132929		3.2601	0.0465778		3.25518	0.00753385
3.27228	0.0139082		3.27961	0.00491758		3.26984	0.024748		3.28205	0.0123155		3.26254	0.0529516		3.25763	0.00801068
3.27472	0.00956189		3.28205	0.00446225		3.27228	0.0220482		3.28449	0.0132929		3.26498	0.051971		3.26007	0.00705703
3.27716	0.00999652		3.28449	0.00810491		3.27472	0.0229482		3.28693	0.00938325		3.26742	0.0549127		3.26251	0.0127789
3.2796	0.00999652		3.28693	0.0094709		3.27716	0.0206983		3.28937	0.0137816		3.26986	0.0558933		3.26495	0.00991799
3.28204	0.00999652		3.28937	0.00856024		3.2796	0.0233981		3.29181	0.0128042		3.2723	0.043636		3.26739	0.0132558
3.28449	0.016516		3.29182	0.00446225		3.28205	0.0193485		3.29426	0.0137816		3.27474	0.0509904		3.26984	0.00944116
3.28693	0.0108658		3.29426	0.00582825		3.28449	0.024748		3.2967	0.00938325		3.27719	0.0480486		3.27228	0.0108716
3.28937	0.0130389		3.2967	0.00582825		3.28693	0.0211483		3.29914	0.00791711		3.27963	0.0500098		3.27472	0.0103948
3.29181	0.0126043		3.29914	0.00673891		3.28937	0.0229482		3.30158	0.0167139		3.28207	0.0480486		3.27716	0.00848751
3.29425	0.0121697		3.30158	0.00537292		3.29181	0.0229482		3.30402	0.0137816		3.28451	0.0480486		3.2796	0.0123021
3.2967	0.0108658		3.30403	0.00537292		3.29426	0.0233981		3.30647	0.00987196		3.28695	0.055403		3.28205	0.0108716
3.29914	0.0104312		3.30647	0.00582825		3.2967	0.0211483		3.30891	0.0128042		3.28939	0.0426554		3.28449	0.0113485
3.30158	0.00912726		3.30891	0.00719424		3.29914	0.0301476		3.31135	0.0118268		3.29183	0.0343205		3.28693	0.00705703
3.30402	0.0130389		3.31135	0.00628358		3.30158	0.0233981		3.31379	0.0074284		3.29428	0.043636		3.28937	0.00896433
3.30646	0.008258		3.31379	0.00628358		3.30402	0.0242981		3.31623	0.0074284		3.29672	0.0421651		3.29181	0.00944116
3.30891	0.00956189		3.31624	0.00719424		3.30647	0.0193485		3.31868	0.0128042		3.29916	0.0421651		3.29426	0.00991799
3.31135	0.0104312		3.31868	0.00355159		3.30891	0.0265479		3.32112	0.00840583		3.3016	0.0475583		3.2967	0.0065802
3.31379	0.00869263		3.32112	0.00582825		3.31135	0.0233981		3.32356	0.00840583		3.30404	0.0475583		3.29914	0.0108716
3.31623	0.0104312		3.32356	0.00764958		3.31379	0.0197984		3.326	0.00645098		3.30648	0.0549127		3.30158	0.00801068
3.31867	0.00782337		3.326	0.00400692		3.31623	0.0274478		3.32844	0.00938325		3.30892	0.0480486		3.30402	0.00896433
3.32112	0.008258		3.32845	0.00856024		3.31868	0.0301476		3.33089	0.0113381		3.31137	0.0539321		3.30647	0.00801068
3.32356	0.0126043		3.33089	0.00491758		3.32112	0.0175486		3.33333	0.0103607		3.31381	0.043636		3.30891	0.00944116
3.326	0.0113004		3.33333	0.00673891		3.32356	0.0215983		3.33577	0.00645098		3.31625	0.0568739		3.31135	0.00848751
3.32844	0.0130389		3.33577	0.00491758		3.326	0.0229482		3.33821	0.00889454		3.31869	0.0490292		3.31379	0.0137326
3.33088	0.0147775		3.33821	0.00901557		3.32844	0.025198		3.34065	0.00889454		3.32113	0.0500098		3.31623	0.00991799
3.33333	0.00956189		3.34066	0.00355159		3.33089	0.0202484		3.3431	0.0113381		3.32357	0.0460875		3.31868	0.00944116
3.33577	0.00956189		3.3431	0.00673891		3.33333	0.0238481		3.34554	0.0113381		3.32601	0.0500098		3.32112	0.00801068
3.33821	0.00956189		3.34554	0.00582825		3.33577	0.0184485		3.34798	0.0152478		3.32846	0.0480486		3.32356	0.00944116
3.34065	0.0104312		3.34798	0.00901557		3.33821	0.0265479		3.35042	0.0123155		3.3309	0.0392234		3.326	0.00801068
3.34309	0.0147775		3.35042	0.00764958		3.34065	0.025198		3.35286	0.0123155		3.33334	0.043636		3.32844	0.00801068
3.34554	0.0104312		3.35287	0.00628358		3.3431	0.0211483		3.35531	0.0128042		3.33578	0.0377525		3.33089	0.00944116
3.34798	0.00608484		3.35531	0.00628358		3.34554	0.0188985		3.35775	0.0162252		3.33822	0.0460875		3.33333	0.0118253
3.35042	0.00782337		3.35775	0.00628358		3.34798	0.0197984		3.36019	0.00938325		3.34066	0.0607962		3.33577	0.00610338
3.35286	0.011735		3.36019	0.00673891		3.35042	0.0179986		3.36263	0.00987196		3.3431	0.051971		3.33821	0.0103948
3.3553	0.0134736		3.36263	0.00719424		3.35286	0.0197984		3.36507	0.0128042		3.34555	0.0465778		3.34065	0.0127789
3.35775	0.00782337		3.36508	0.00400692		3.35531	0.0260979		3.36752	0.0123155		3.34799	0.0460875		3.3431	0.0065802
3.36019	0.0134736		3.36752	0.00719424		3.35775	0.0202484		3.36996	0.0142704		3.35043	0.0455972		3.34554	0.00944116
3.36263	0.0147775		3.36996	0.00446225		3.36019	0.0224982		3.3724	0.0152478		3.35287	0.0397137		3.34798	0.00944116
3.36507	0.00999652		3.3724	0.00719424		3.36263	0.0283477		3.37484	0.0176913		3.35531	0.0416748		3.35042	0.00801068
3.36751	0.011735		3.37484	0.00446225		3.36507	0.0220482		3.37728	0.0128042		3.35775	0.0480486		3.35286	0.00991799
3.36996	0.0134736		3.37729	0.00537292		3.36752	0.0170986		3.37973	0.0132929		3.36019	0.0426554		3.35531	0.00753385
3.3724	0.0108658		3.37973	0.00901557		3.36996	0.0242981		3.38217	0.0108494		3.36264	0.0509904		3.35775	0.00801068
3.37484	0.0113004		3.38217	0.00446225		3.3724	0.0215983		3.38461	0.0113381		3.36508	0.0460875		3.36019	0.0113485
3.37728	0.00956189		3.38461	0.00537292		3.37484	0.0179986		3.38705	0.0137816		3.36752	0.0490292		3.36263	0.0108716
3.37972	0.00956189		3.38705	0.00491758		3.37728	0.0224982		3.38949	0.00938325		3.36996	0.0455972		3.36507	0.00705703
3.38217	0.0134736		3.3895	0.00537292		3.37973	0.0238481		3.39194	0.00596227		3.3724	0.0421651		3.36752	0.00991799
3.38461	0.00956189		3.39194	0.00582825		3.38217	0.0265479		3.39438	0.0132929		3.37484	0.0465778		3.36996	0.00896433
3.38705	0.0173853		3.39438	0.00355159		3.38461	0.0166487		3.39682	0.0074284		3.37728	0.0416748		3.3724	0.0103948
3.38949	0.00869263		3.39682	0.00810491		3.38705	0.0197984		3.39926	0.00791711		3.37973	0.0480486		3.37484	0.00705703
3.39193	0.0104312		3.39926	0.00856024		3.38949	0.025198		3.4017	0.00840583		3.38217	0.0426554		3.37728	0.0103948
3.39438	0.0113004		3.40171	0.00537292		3.39194	0.0224982		3.40415	0.0142704		3.38461	0.0500098		3.37973	0.00610338
3.39682	0.0104312		3.40415	0.00719424		3.39438	0.0215983		3.40659	0.0128042		3.38705	0.0465778		3.38217	0.00848751
3.39926	0.00956189		3.40659	0.00491758		3.39682	0.0179986		3.40903	0.0123155		3.38949	0.0421651		3.38461	0.0118253
3.4017	0.0108658		3.40903	0.00856024		3.39926	0.0265479		3.41147	0.0108494		3.39193	0.0406943		3.38705	0.00705703
3.40414	0.00912726		3.41147	0.00719424		3.4017	0.025198		3.41391	0.0074284		3.39437	0.0470681		3.38949	0.00610338
3.40659	0.0108658		3.41392	0.00673891		3.40415	0.0233981		3.41636	0.00987196		3.39688	0.0549127		3.39194	0.00991799
3.40903	0.00956189		3.41636	0.00537292		3.40659	0.0197984		3.4188	0.0074284		3.39932	0.0362816		3.39438	0.00753385
3.41147	0.00782337		3.4188	0.00764958		3.40903	0.0202484		3.42124	0.0108494		3.40176	0.0446166		3.39682	0.0113485
3.41391	0.00956189		3.42124	0.00491758		3.41147	0.0193485		3.42368	0.0113381		3.4042	0.0470681		3.39926	0.0108716
3.41635	0.00999652		3.42368	0.00719424		3.41391	0.0224982		3.42612	0.0128042		3.40664	0.043636		3.4017	0.0123021
3.4188	0.00999652		3.42613	0.00491758		3.41636	0.0188985		3.42857	0.0142704		3.40908	0.0411845		3.40415	0.00944116
3.42124	0.0069541		3.42857	0.00719424		3.4188	0.0197984		3.43101	0.0157365		3.41152	0.0406943		3.40659	0.00705703
3.42368	0.00912726		3.43101	0.00719424		3.42124	0.0220482		3.43345	0.0108494		3.41397	0.0392234		3.40903	0.0118253
3.42612	0.0069541		3.43345	0.00673891		3.42368	0.0197984		3.43589	0.0142704		3.41641	0.0539321		3.41147	0.00896433
3.42856	0.00912726		3.43589	0.00446225		3.42612	0.0238481		3.43833	0.0113381		3.41885	0.0475583		3.41391	0.0137326
3.43101	0.0126043		3.43834	0.00628358		3.42857	0.0152988		3.44078	0.00889454		3.42129	0.040204		3.41636	0.0046729
3.43345	0.00782337		3.44078	0.00537292		3.43101	0.0233981		3.44322	0.00938325		3.42373	0.0416748		3.4188	0.0046729
3.43589	0.00869263		3.44322	0.00537292		3.43345	0.0206983		3.44566	0.0108494		3.42617	0.0470681		3.42124	0.0113485
3.43833	0.00999652		3.44566	0.00673891		3.43589	0.0211483		3.4481	0.0123155		3.42861	0.0372622		3.42368	0.00944116
3.44077	0.0139082		3.4481	0.00400692		3.43833	0.0242981		3.45054	0.0118268		3.43106	0.0495195		3.42612	0.00991799
3.44322	0.008258		3.45055	0.00582825		3.44078	0.0157487		3.45299	0.0123155		3.4335	0.043636		3.42857	0.00944116
3.44566	0.00912726		3.45299	0.00901557		3.44322	0.0260979		3.45543	0.0147591		3.43594	0.0514807		3.43101	0.0103948
3.4481	0.00869263		3.45543	0.00673891		3.44566	0.0148488		3.45787	0.00889454		3.43838	0.0470681		3.43345	0.00801068
3.45054	0.00912726		3.45787	0.00673891		3.4481	0.0242981		3.46031	0.00889454		3.44082	0.0367719		3.43589	0.00991799
3.45298	0.00782337		3.46031	0.00309626		3.45054	0.0260979		3.46275	0.0142704		3.44326	0.0495195		3.43833	0.00610338
3.45543	0.0147775		3.46276	0.00127493		3.45299	0.0238481		3.4652	0.00889454		3.4457	0.0377525		3.44078	0.00753385
3.45787	0.00782337		3.4652	0.00582825		3.45543	0.0238481		3.46764	0.00889454		3.44815	0.0362816		3.44322	0.00610338
3.46031	0.0130389		3.46764	0.00901557		3.45787	0.0238481		3.47008	0.0152478		3.45059	0.0446166		3.44566	0.00896433
3.46275	0.0108658		3.47008	0.00628358		3.46031	0.0242981		3.47252	0.0103607		3.45303	0.0406943		3.4481	0.0108716
3.46519	0.00651947		3.47252	0.00446225		3.46275	0.0211483		3.47496	0.0142704		3.45547	0.0475583		3.45054	0.00610338
3.46764	0.0121697		3.47497	0.00491758		3.4652	0.0184485		3.47741	0.0113381		3.45791	0.0451069		3.45299	0.00753385
3.47008	0.0121697		3.47741	0.00355159		3.46764	0.0175486		3.47985	0.00645098		3.46035	0.043636		3.45543	0.00801068
3.47252	0.00869263		3.47985	0.00491758		3.47008	0.0152988		3.48229	0.00938325		3.46279	0.0441263		3.45787	0.00753385
3.47496	0.00956189		3.48229	0.00719424		3.47252	0.0215983		3.48473	0.0172026		3.46524	0.0475583		3.46031	0.00896433
3.4774	0.0104312		3.48473	0.00491758		3.47496	0.0148488		3.48717	0.0113381		3.46768	0.0416748		3.46275	0.0103948
3.47985	0.008258		3.48718	0.00810491		3.47741	0.0220482		3.48962	0.0113381		3.47012	0.0544224		3.4652	0.0142094
3.48229	0.00869263		3.48962	0.00719424		3.47985	0.0184485		3.49206	0.00889454		3.47256	0.0451069		3.46764	0.0065802
3.48473	0.011735		3.49206	0.00355159		3.48229	0.024748		3.4945	0.0108494		3.475	0.0475583		3.47008	0.00705703
3.48717	0.00782337		3.4945	0.00400692		3.48473	0.0197984		3.49694	0.0118268		3.47744	0.0397137		3.47252	0.00896433
3.48961	0.00738873		3.49694	0.00355159		3.48717	0.0112491		3.49938	0.0103607		3.47988	0.0446166		3.47496	0.00848751
3.49206	0.008258		3.49939	0.00400692		3.48962	0.0220482		3.50183	0.0113381		3.48233	0.0411845		3.47741	0.00801068
[truncated: 2,097 more rows]

## Sheet: Fig. 4 (Fluorescence Decay 725)
s1 725nm Time	s1 725nm Fluorescence		s2 725nm Time	s2 725nm Fluorescence		s3 725nm Time	s3 725nm Fluorescence		s4 725nm Time	s4 725nm Fluorescence		s5 725nm Time	s5 725nm Fluorescence		s6 725nm Time	s6 725nm Fluorescence
-1.38706	0		-1.37973	0		-1.3895	0		-1.3895	0		-1.3895	0		-1.41148	0
-1.38462	0		-1.37729	0		-1.38706	0		-1.38706	0		-1.38706	0		-1.40904	0
-1.38218	0		-1.37485	0		-1.38462	0		-1.38462	0		-1.38462	0		-1.4066	0
-1.37973	0		-1.3724	0		-1.38217	0		-1.38217	0		-1.38217	0		-1.40415	0
-1.37729	0		-1.36996	0		-1.37973	0		-1.37973	0		-1.37973	0		-1.40171	0
-1.37485	0		-1.36752	0		-1.37729	0		-1.37729	0		-1.37729	0		-1.39927	0
-1.37241	0		-1.36508	0		-1.37485	0		-1.37485	0		-1.37485	0		-1.39683	0
-1.36997	0		-1.36264	0		-1.37241	0		-1.37241	0		-1.37241	0		-1.39439	0
-1.36752	0		-1.36019	0		-1.36996	0		-1.36996	0		-1.36996	0		-1.39194	0
-1.36508	0		-1.35775	0		-1.36752	0		-1.36752	0		-1.36752	0		-1.3895	0
-1.36264	0		-1.35531	0		-1.36508	0		-1.36508	0		-1.36508	0		-1.38706	0
-1.3602	0		-1.35287	0		-1.36264	0		-1.36264	0		-1.36264	0		-1.38462	0
-1.35776	0		-1.35043	0		-1.3602	0		-1.3602	0		-1.3602	0		-1.38218	0
-1.35531	0		-1.34798	0		-1.35775	0		-1.35775	0		-1.35775	0		-1.37973	0
-1.35287	0		-1.34554	0		-1.35531	0		-1.35531	0		-1.35531	0		-1.37729	0
-1.35043	0		-1.3431	0		-1.35287	0		-1.35287	0		-1.35287	0		-1.37485	0
-1.34799	0		-1.34066	0		-1.35043	0		-1.35043	0		-1.35043	0		-1.37241	0
-1.34555	0		-1.33822	0		-1.34799	0		-1.34799	0		-1.34799	0		-1.36997	0
-1.3431	0		-1.33577	0		-1.34554	0		-1.34554	0		-1.34554	0		-1.36752	0
-1.34066	0		-1.33333	0		-1.3431	0		-1.3431	0		-1.3431	0		-1.36508	0
-1.33822	0		-1.33089	0		-1.34066	0		-1.34066	0		-1.34066	0		-1.36264	0
-1.33578	0		-1.32845	0		-1.33822	0		-1.33822	0		-1.33822	0		-1.3602	0
-1.33334	0		-1.32601	0		-1.33578	0		-1.33578	0		-1.33578	0		-1.35776	0
-1.33089	0		-1.32356	0		-1.33333	0		-1.33333	0		-1.33333	0		-1.35531	0
-1.32845	0		-1.32112	0		-1.33089	0		-1.33089	0		-1.33089	0		-1.35287	0
-1.32601	0		-1.31868	0		-1.32845	0		-1.32845	0		-1.32845	0		-1.35043	0
-1.32357	0		-1.31624	0		-1.32601	0		-1.32601	0		-1.32601	0		-1.34799	0
-1.32113	0		-1.3138	0		-1.32357	0		-1.32357	0		-1.32357	0		-1.34555	0
-1.31868	0		-1.31135	0		-1.32112	0		-1.32112	0		-1.32112	0		-1.3431	0
-1.31624	0		-1.30891	0		-1.31868	0		-1.31868	0		-1.31868	0		-1.34066	0
-1.3138	0		-1.30647	0		-1.31624	0		-1.31624	0		-1.31624	0		-1.33822	0
-1.31136	0		-1.30403	0		-1.3138	0		-1.3138	0		-1.3138	0		-1.33578	0
-1.30892	0		-1.30159	0		-1.31136	0		-1.31136	0		-1.31136	0		-1.33334	0
-1.30647	0		-1.29914	0		-1.30891	0		-1.30891	0		-1.30891	0		-1.33089	0
-1.30403	0		-1.2967	0		-1.30647	0		-1.30647	0		-1.30647	0		-1.32845	0
-1.30159	0		-1.29426	0		-1.30403	0		-1.30403	0		-1.30403	0		-1.32601	0
-1.29915	0		-1.29182	0		-1.30159	0		-1.30159	0		-1.30159	0		-1.32357	0
-1.29671	0		-1.28938	0		-1.29915	0		-1.29915	0		-1.29915	0		-1.32113	0
-1.29426	0		-1.28693	0		-1.2967	0		-1.2967	0		-1.2967	0		-1.31868	0
-1.29182	0		-1.28449	0		-1.29426	0		-1.29426	0		-1.29426	0		-1.31624	0
-1.28938	0		-1.28205	0		-1.29182	0		-1.29182	0		-1.29182	0		-1.3138	0
-1.28694	0		-1.27961	0		-1.28938	0		-1.28938	0		-1.28938	0		-1.31136	0
-1.2845	0		-1.27717	0		-1.28694	0		-1.28694	0		-1.28694	0		-1.30892	0
-1.28205	0		-1.27472	0		-1.28449	0		-1.28449	0		-1.28449	0		-1.30647	0
-1.27961	0		-1.27228	0		-1.28205	0		-1.28205	0		-1.28205	0		-1.30403	0
-1.27717	0		-1.26984	0		-1.27961	0		-1.27961	0		-1.27961	0		-1.30159	0
-1.27473	0		-1.2674	0		-1.27717	0		-1.27717	0		-1.27717	0		-1.29915	0
-1.27229	0		-1.26496	0		-1.27473	0		-1.27473	0		-1.27473	0		-1.29671	0
-1.26984	0		-1.26251	0		-1.27228	0		-1.27228	0		-1.27228	0		-1.29426	0
-1.2674	0		-1.26007	0		-1.26984	0		-1.26984	0		-1.26984	0		-1.29182	0
-1.26496	0		-1.25763	0		-1.2674	0		-1.2674	0		-1.2674	0		-1.28938	0
-1.26252	0		-1.25519	0		-1.26496	0		-1.26496	0		-1.26496	0		-1.28694	0
-1.26008	0		-1.25275	0		-1.26252	0		-1.26252	0		-1.26252	0		-1.2845	0
-1.25763	0		-1.2503	0		-1.26007	0		-1.26007	0		-1.26007	0		-1.28205	0
-1.25519	0		-1.24786	0		-1.25763	0		-1.25763	0		-1.25763	0		-1.27961	0
-1.25275	0		-1.24542	0		-1.25519	0		-1.25519	0		-1.25519	0		-1.27717	0
-1.25031	0		-1.24298	0		-1.25275	0		-1.25275	0		-1.25275	0		-1.27473	0
-1.24787	0		-1.24054	0		-1.25031	0		-1.25031	0		-1.25031	0		-1.27229	0
-1.24542	0		-1.23809	0		-1.24786	0		-1.24786	0		-1.24786	0		-1.26984	0
-1.24298	0		-1.23565	0		-1.24542	0		-1.24542	0		-1.24542	0		-1.2674	0
-1.24054	0		-1.23321	0		-1.24298	0		-1.24298	0		-1.24298	0		-1.26496	0
-1.2381	0		-1.23077	0.000186811		-1.24054	0		-1.24054	0		-1.24054	0		-1.26252	0
-1.23566	0		-1.22833	0		-1.2381	0		-1.2381	0		-1.2381	0		-1.26008	0
-1.23321	0		-1.22588	0		-1.23565	0		-1.23565	0		-1.23565	0		-1.25763	0
-1.23077	0		-1.22344	0		-1.23321	0		-1.23321	0		-1.23321	0		-1.25519	0
-1.22833	0		-1.221	0		-1.23077	0		-1.23077	0		-1.23077	0		-1.25275	0
-1.22589	0		-1.21856	0		-1.22833	0		-1.22833	0		-1.22833	0		-1.25031	0
-1.22345	0		-1.21612	0		-1.22589	0		-1.22589	0		-1.22589	0		-1.24787	0
-1.221	0		-1.21367	0		-1.22344	0		-1.22344	0		-1.22344	0		-1.24542	0
-1.21856	0		-1.21123	0		-1.221	0		-1.221	0		-1.221	0		-1.24298	0
-1.21612	0		-1.20879	0		-1.21856	0		-1.21856	9.10913e-05		-1.21856	0		-1.24054	0
-1.21368	0		-1.20635	0		-1.21612	0		-1.21612	0		-1.21612	0		-1.2381	0
-1.21124	0		-1.20391	0		-1.21368	0		-1.21368	0		-1.21368	0		-1.23566	0
-1.20879	0		-1.20146	0		-1.21123	0		-1.21123	0		-1.21123	0		-1.23321	0
-1.20635	0		-1.19902	0		-1.20879	0		-1.20879	0		-1.20879	0		-1.23077	0
-1.20391	0		-1.19658	0		-1.20635	0		-1.20635	0		-1.20635	0		-1.22833	0
-1.20147	0		-1.19414	0		-1.20391	0		-1.20391	0		-1.20391	0		-1.22589	0
-1.19903	0		-1.1917	0		-1.20147	0		-1.20147	0		-1.20147	0		-1.22345	0
-1.19658	0		-1.18925	0		-1.19902	0		-1.19902	0		-1.19902	0		-1.221	0
-1.19414	0		-1.18681	0		-1.19658	0		-1.19658	0		-1.19658	0		-1.21856	0
-1.1917	0		-1.18437	0.000186811		-1.19414	0		-1.19414	0.001002		-1.19414	0		-1.21612	0
-1.18926	0		-1.18193	0		-1.1917	0.000446588		-1.1917	0		-1.1917	0.000462577		-1.21368	0
-1.18682	0		-1.17949	0.000186811		-1.18926	0		-1.18926	9.10913e-05		-1.18926	0.000462577		-1.21124	0
-1.18437	0.000539811		-1.17704	0		-1.18681	0.000446588		-1.18681	9.10913e-05		-1.18681	0		-1.20879	0.000445474
-1.18193	0		-1.1746	0		-1.18437	0		-1.18437	0		-1.18437	0.00277546		-1.20635	0.000445474
-1.17949	0		-1.17216	0		-1.18193	0		-1.18193	0		-1.18193	0.000462577		-1.20391	0.000445474
-1.17705	8.99685e-05		-1.16972	0		-1.17949	0.000446588		-1.17949	9.10913e-05		-1.17949	0.000462577		-1.20147	0
-1.17461	0		-1.16728	0		-1.17705	0.000893176		-1.17705	0		-1.17705	0		-1.19903	0.000445474
-1.17216	0		-1.16483	0		-1.1746	0.000446588		-1.1746	0		-1.1746	0		-1.19658	0
-1.16972	0		-1.16239	0		-1.17216	0		-1.17216	0		-1.17216	0		-1.19414	0
-1.16728	0		-1.15995	0		-1.16972	0		-1.16972	9.10913e-05		-1.16972	0		-1.1917	0
-1.16484	0		-1.15751	0		-1.16728	0.000446588		-1.16728	9.10913e-05		-1.16728	0		-1.18926	0.000890948
-1.1624	8.99685e-05		-1.15507	0		-1.16484	0.000446588		-1.16484	9.10913e-05		-1.16484	0		-1.18682	0
-1.15995	8.99685e-05		-1.15262	0		-1.16239	0		-1.16239	0		-1.16239	0		-1.18437	0
-1.15751	0		-1.15018	0		-1.15995	0		-1.15995	0		-1.15995	0.000462577		-1.18193	0
-1.15507	8.99685e-05		-1.14774	0		-1.15751	0		-1.15751	0		-1.15751	0		-1.17949	0
-1.15263	0		-1.1453	0		-1.15507	0.00133976		-1.15507	0		-1.15507	0		-1.17705	0
-1.15019	0		-1.14286	0.000186811		-1.15263	0		-1.15263	0		-1.15263	0.00138773		-1.17461	0.000890948
-1.14774	0		-1.14041	0		-1.15018	0.00133976		-1.15018	0		-1.15018	0		-1.17216	0
-1.1453	0		-1.13797	0.000186811		-1.14774	0		-1.14774	9.10913e-05		-1.14774	0.000462577		-1.16972	0.000445474
-1.14286	0		-1.13553	0		-1.1453	0		-1.1453	0		-1.1453	0		-1.16728	0
-1.14042	0		-1.13309	0		-1.14286	0.000893176		-1.14286	0		-1.14286	0		-1.16484	0
-1.13798	0		-1.13065	0		-1.14042	0		-1.14042	0		-1.14042	0		-1.1624	0
-1.13553	8.99685e-05		-1.1282	0		-1.13797	0		-1.13797	0		-1.13797	0		-1.15995	0.000445474
-1.13309	0		-1.12576	0		-1.13553	0		-1.13553	0		-1.13553	0		-1.15751	0.000445474
-1.13065	0		-1.12332	0		-1.13309	0.000446588		-1.13309	9.10913e-05		-1.13309	0		-1.15507	0
-1.12821	0.000989654		-1.12088	0		-1.13065	0		-1.13065	0		-1.13065	0		-1.15263	0
-1.12577	0		-1.11844	0		-1.12821	0		-1.12821	0		-1.12821	0.000462577		-1.15019	0
-1.12332	0		-1.11599	0		-1.12576	0		-1.12576	9.10913e-05		-1.12576	0		-1.14774	0.000890948
-1.12088	8.99685e-05		-1.11355	0.000186811		-1.12332	0.00133976		-1.12332	0		-1.12332	0		-1.1453	0
-1.11844	0		-1.11111	0		-1.12088	0		-1.12088	9.10913e-05		-1.12088	0		-1.14286	0
-1.116	0		-1.10867	0		-1.11844	0.000446588		-1.11844	0.000546548		-1.11844	0.000462577		-1.14042	0
-1.11356	0		-1.10623	0		-1.116	0		-1.116	0		-1.116	0		-1.13798	0
-1.11111	0		-1.10378	0		-1.11355	0.000893176		-1.11355	0		-1.11355	0.000462577		-1.13553	0.0017819
-1.10867	0		-1.10134	0		-1.11111	0		-1.11111	0		-1.11111	0		-1.13309	0.000445474
-1.10623	0		-1.0989	0.000186811		-1.10867	0.00133976		-1.10867	0		-1.10867	0.000462577		-1.13065	0
-1.10379	0		-1.09646	0		-1.10623	0.000446588		-1.10623	0		-1.10623	0		-1.12821	0
-1.10135	0		-1.09402	0		-1.10379	0		-1.10379	9.10913e-05		-1.10379	0		-1.12577	0
-1.0989	0		-1.09157	0		-1.10134	0		-1.10134	9.10913e-05		-1.10134	0		-1.12332	0
-1.09646	0		-1.08913	0		-1.0989	0		-1.0989	0		-1.0989	0		-1.12088	0
-1.09402	0		-1.08669	0		-1.09646	0		-1.09646	0.001002		-1.09646	0		-1.11844	0
-1.09158	0		-1.08425	0		-1.09402	0		-1.09402	0		-1.09402	0		-1.116	0
-1.08914	8.99685e-05		-1.08181	0.000186811		-1.09158	0.000893176		-1.09158	0		-1.09158	0		-1.11356	0
-1.08669	0		-1.07936	0		-1.08913	0		-1.08913	9.10913e-05		-1.08913	0.000925155		-1.11111	0
-1.08425	0		-1.07692	0		-1.08669	0		-1.08669	0		-1.08669	0		-1.10867	0
-1.08181	8.99685e-05		-1.07448	0		-1.08425	0.000446588		-1.08425	0.001002		-1.08425	0		-1.10623	0
-1.07937	0		-1.07204	0		-1.08181	0		-1.08181	9.10913e-05		-1.08181	0		-1.10379	0
-1.07693	0		-1.0696	0.000186811		-1.07937	0		-1.07937	0.000546548		-1.07937	0.000462577		-1.10135	0
-1.07448	0		-1.06715	0		-1.07692	0.00133976		-1.07692	0		-1.07692	0		-1.0989	0.0017819
-1.07204	0		-1.06471	0		-1.07448	0.000893176		-1.07448	9.10913e-05		-1.07448	0.00185031		-1.09646	0.000445474
-1.0696	0		-1.06227	0		-1.07204	0.00178635		-1.07204	0.00191292		-1.07204	0.000925155		-1.09402	0.000890948
-1.06716	0.000539811		-1.05983	0.000186811		-1.0696	0.000893176		-1.0696	0.000546548		-1.0696	0.00370062		-1.09158	0
-1.06472	0.0014395		-1.05739	0.000186811		-1.06716	0.00267953		-1.06716	0.001002		-1.06716	0.00185031		-1.08914	0.000890948
-1.06227	0.000989654		-1.05494	0.000186811		-1.06471	0		-1.06471	0.001002		-1.06471	0.000462577		-1.08669	0
-1.05983	8.99685e-05		-1.0525	0.000186811		-1.06227	0.00223294		-1.06227	0		-1.06227	0.00231289		-1.08425	0.00311832
-1.05739	0.000989654		-1.05006	0		-1.05983	0.000446588		-1.05983	0		-1.05983	0.000462577		-1.08181	0.000445474
-1.05495	0		-1.04762	0.000653839		-1.05739	0		-1.05739	0.001002		-1.05739	0.00231289		-1.07937	0
-1.05251	0		-1.04518	0		-1.05495	0		-1.05495	0.001002		-1.05495	0.000925155		-1.07693	0.000445474
-1.05006	0.000539811		-1.04273	0.000186811		-1.0525	0		-1.0525	0.001002		-1.0525	0.00231289		-1.07448	0
-1.04762	0		-1.04029	0		-1.05006	0.00223294		-1.05006	9.10913e-05		-1.05006	0.000462577		-1.07204	0
-1.04518	0		-1.03785	0.000186811		-1.04762	0.000893176		-1.04762	0.00145746		-1.04762	0		-1.0696	0.000445474
-1.04274	8.99685e-05		-1.03541	0		-1.04518	0.000893176		-1.04518	9.10913e-05		-1.04518	0.000925155		-1.06716	0.000445474
-1.0403	0		-1.03297	0.000186811		-1.04274	0.00133976		-1.04274	9.10913e-05		-1.04274	0.000925155		-1.06472	0.000445474
-1.03785	0		-1.03052	0		-1.04029	0.00267953		-1.04029	9.10913e-05		-1.04029	0.00138773		-1.06227	0.000445474
-1.03541	0		-1.02808	0		-1.03785	0.00133976		-1.03785	0.000546548		-1.03785	0.00185031		-1.05983	0
-1.03297	0		-1.02564	0.000653839		-1.03541	0		-1.03541	9.10913e-05		-1.03541	0.000462577		-1.05739	0.000890948
-1.03053	0		-1.0232	0		-1.03297	0		-1.03297	0		-1.03297	0.00185031		-1.05495	0
-1.02809	8.99685e-05		-1.02076	0.000186811		-1.03053	0.000893176		-1.03053	0.000546548		-1.03053	0		-1.05251	0.00133642
-1.02564	0		-1.01831	0.000186811		-1.02808	0.00133976		-1.02808	0		-1.02808	0		-1.05006	0.000445474
-1.0232	0		-1.01587	0.000186811		-1.02564	0.000893176		-1.02564	0.000546548		-1.02564	0.00138773		-1.04762	0.000890948
-1.02076	8.99685e-05		-1.01343	0.00158789		-1.0232	0.000446588		-1.0232	0		-1.0232	0.00231289		-1.04518	0
-1.01832	0		-1.01099	0		-1.02076	0.000893176		-1.02076	0		-1.02076	0		-1.04274	0
-1.01588	8.99685e-05		-1.00855	0		-1.01832	0.000446588		-1.01832	0.000546548		-1.01832	0		-1.0403	0
-1.01343	0		-1.0061	0.000186811		-1.01587	0.000446588		-1.01587	0.000546548		-1.01587	0		-1.03785	0
-1.01099	0		-1.00366	0.000653839		-1.01343	0.000446588		-1.01343	0		-1.01343	0		-1.03541	0
-1.00855	8.99685e-05		-1.00122	0		-1.01099	0.000893176		-1.01099	9.10913e-05		-1.01099	0.00185031		-1.03297	0.000445474
-1.00611	0		-0.998778	0		-1.00855	0.000893176		-1.00855	9.10913e-05		-1.00855	0.00185031		-1.03053	0.000890948
-1.00367	0		-0.996336	0.000186811		-1.00611	0		-1.00611	0		-1.00611	0		-1.02809	0
-1.00122	0		-0.993894	0		-1.00366	0		-1.00366	0.000546548		-1.00366	0		-1.02564	0.000445474
-0.998782	0		-0.991452	0		-1.00122	0.00133976		-1.00122	0.000546548		-1.00122	0		-1.0232	0
-0.99634	0		-0.98901	0		-0.99878	0		-0.99878	0		-0.99878	0		-1.02076	0
-0.993898	0		-0.986568	0.000186811		-0.996338	0		-0.996338	0.000546548		-0.996338	0		-1.01832	0
-0.991456	0		-0.984126	0		-0.993896	0.000446588		-0.993896	0		-0.993896	0.000462577		-1.01588	0.000890948
-0.989014	0		-0.981684	0.000186811		-0.991454	0		-0.991454	0		-0.991454	0.000462577		-1.01343	0.000890948
-0.986572	0		-0.979242	0.000186811		-0.989012	0		-0.989012	0		-0.989012	0		-1.01099	0
-0.98413	0		-0.9768	0		-0.98657	0.000893176		-0.98657	0		-0.98657	0.000462577		-1.00855	0
-0.981688	8.99685e-05		-0.974358	0		-0.984128	0		-0.984128	9.10913e-05		-0.984128	0		-1.00611	0
-0.979246	0		-0.971916	0.000653839		-0.981686	0		-0.981686	9.10913e-05		-0.981686	0		-1.00367	0.00133642
-0.976804	0		-0.969474	0		-0.979244	0.000446588		-0.979244	9.10913e-05		-0.979244	0		-1.00122	0
-0.974362	8.99685e-05		-0.967032	0		-0.976802	0.00223294		-0.976802	0		-0.976802	0.000925155		-0.998782	0.000445474
-0.97192	0		-0.96459	0.000186811		-0.97436	0		-0.97436	0		-0.97436	0		-0.99634	0
-0.969478	0		-0.962148	0		-0.971918	0.000446588		-0.971918	0		-0.971918	0		-0.993898	0.000445474
-0.967036	0		-0.959706	0		-0.969476	0.000446588		-0.969476	9.10913e-05		-0.969476	0.000925155		-0.991456	0
-0.964594	8.99685e-05		-0.957264	0		-0.967034	0.000446588		-0.967034	9.10913e-05		-0.967034	0		-0.989014	0
-0.962152	0		-0.954822	0		-0.964592	0		-0.964592	0.001002		-0.964592	0		-0.986572	0
-0.95971	8.99685e-05		-0.95238	0.000186811		-0.96215	0.00178635		-0.96215	0		-0.96215	0		-0.98413	0.000445474
-0.957268	0		-0.949938	0		-0.959708	0.000893176		-0.959708	0.000546548		-0.959708	0		-0.981688	0
-0.954826	0		-0.947496	0.000653839		-0.957266	0.00133976		-0.957266	0.000546548		-0.957266	0.000462577		-0.979246	0
-0.952384	0		-0.945054	0		-0.954824	0		-0.954824	9.10913e-05		-0.954824	0.000462577		-0.976804	0.000445474
-0.949942	0		-0.942612	0.000186811		-0.952382	0.00133976		-0.952382	0.001002		-0.952382	0		-0.974362	0
-0.9475	0		-0.94017	0.000653839		-0.94994	0.000893176		-0.94994	0		-0.94994	0		-0.97192	0
-0.945058	0		-0.937728	0		-0.947498	0.000446588		-0.947498	0		-0.947498	0		-0.969478	0
-0.942616	0		-0.935286	0		-0.945056	0		-0.945056	0		-0.945056	0.000925155		-0.967036	0
-0.940174	0		-0.932844	0		-0.942614	0		-0.942614	9.10913e-05		-0.942614	0.000925155		-0.964594	0
-0.937732	0		-0.930402	0.000186811		-0.940172	0.000446588		-0.940172	0		-0.940172	0		-0.962152	0
-0.93529	0		-0.92796	0		-0.93773	0.000446588		-0.93773	0		-0.93773	0		-0.95971	0
-0.932848	0		-0.925518	0		-0.935288	0.000893176		-0.935288	0		-0.935288	0		-0.957268	0
-0.930406	8.99685e-05		-0.923076	0.000186811		-0.932846	0		-0.932846	0		-0.932846	0		-0.954826	0.00133642
-0.927964	8.99685e-05		-0.920634	0		-0.930404	0		-0.930404	9.10913e-05		-0.930404	0		-0.952384	0.000445474
-0.925522	0		-0.918192	0		-0.927962	0		-0.927962	0		-0.927962	0.000462577		-0.949942	0.00133642
-0.92308	8.99685e-05		-0.91575	0		-0.92552	0.000446588		-0.92552	0.000546548		-0.92552	0		-0.9475	0
-0.920638	0		-0.913308	0.000186811		-0.923078	0		-0.923078	0		-0.923078	0		-0.945058	0
-0.918196	0		-0.910866	0		-0.920636	0		-0.920636	0.001002		-0.920636	0.00138773		-0.942616	0.000445474
-0.915754	0.000989654		-0.908424	0		-0.918194	0		-0.918194	9.10913e-05		-0.918194	0.000925155		-0.940174	0
-0.913312	0		-0.905982	0.000653839		-0.915752	0.00133976		-0.915752	0.000546548		-0.915752	0.000462577		-0.937732	0.000445474
-0.91087	0		-0.90354	0		-0.91331	0		-0.91331	9.10913e-05		-0.91331	0		-0.93529	0.000890948
-0.908428	0		-0.901098	0		-0.910868	0		-0.910868	9.10913e-05		-0.910868	0.00231289		-0.932848	0.000890948
-0.905986	0		-0.898656	0		-0.908426	0		-0.908426	9.10913e-05		-0.908426	0		-0.930406	0
-0.903544	0		-0.896214	0.000186811		-0.905984	0		-0.905984	0		-0.905984	0		-0.927964	0
-0.901102	0		-0.893772	0		-0.903542	0.00133976		-0.903542	0		-0.903542	0		-0.925522	0
-0.89866	0		-0.89133	0		-0.9011	0		-0.9011	0		-0.9011	0		-0.92308	0.000445474
-0.896218	8.99685e-05		-0.888888	0.000186811		-0.898658	0.00133976		-0.898658	9.10913e-05		-0.898658	0.000462577		-0.920638	0
-0.893776	0		-0.886446	0		-0.896216	0.000446588		-0.896216	0.000546548		-0.896216	0		-0.918196	0
-0.891334	0		-0.884004	0		-0.893774	0.000446588		-0.893774	9.10913e-05		-0.893774	0.00138773		-0.915754	0
-0.888892	0		-0.881562	0.000653839		-0.891332	0		-0.891332	0		-0.891332	0		-0.913312	0.000445474
-0.88645	0		-0.87912	0		-0.88889	0		-0.88889	9.10913e-05		-0.88889	0.000925155		-0.91087	0
-0.884008	0		-0.876678	0		-0.886448	0		-0.886448	0		-0.886448	0		-0.908428	0
-0.881566	0		-0.874236	0		-0.884006	0.00223294		-0.884006	0		-0.884006	0		-0.905986	0
-0.879124	8.99685e-05		-0.871794	0.000186811		-0.881564	0		-0.881564	9.10913e-05		-0.881564	0		-0.903544	0
-0.876682	0		-0.869352	0		-0.879122	0.000446588		-0.879122	9.10913e-05		-0.879122	0		-0.901102	0
-0.87424	0		-0.86691	0		-0.87668	0.000446588		-0.87668	9.10913e-05		-0.87668	0.000462577		-0.89866	0.000890948
-0.871798	0		-0.864468	0.000653839		-0.874238	0		-0.874238	0		-0.874238	0.00138773		-0.896218	0
-0.869356	0		-0.862026	0		-0.871796	0		-0.871796	0		-0.871796	0		-0.893776	0
-0.866914	0		-0.859584	0		-0.869354	0.000893176		-0.869354	0		-0.869354	0.000462577		-0.891334	0
-0.864472	0		-0.857142	0		-0.866912	0.000446588		-0.866912	0		-0.866912	0		-0.888892	0.000445474
-0.86203	0		-0.8547	0.000186811		-0.86447	0		-0.86447	9.10913e-05		-0.86447	0		-0.88645	0.000445474
-0.859588	0		-0.852258	0.000186811		-0.862028	0		-0.862028	0		-0.862028	0		-0.884008	0
-0.857146	0		-0.849816	0		-0.859586	0.000446588		-0.859586	0		-0.859586	0.000462577		-0.881566	0
-0.854704	0		-0.847374	0.000186811		-0.857144	0		-0.857144	0		-0.857144	0.00138773		-0.879124	0
-0.852262	0		-0.844932	0.000653839		-0.854702	0.000893176		-0.854702	9.10913e-05		-0.854702	0.000462577		-0.876682	0
-0.84982	0		-0.84249	0		-0.85226	0		-0.85226	0		-0.85226	0		-0.87424	0
-0.847378	0		-0.840048	0.000186811		-0.849818	0.000446588		-0.849818	0		-0.849818	0		-0.871798	0
-0.844936	0		-0.837606	0		-0.847376	0		-0.847376	0		-0.847376	0.000462577		-0.869356	0.000445474
-0.842494	0		-0.835164	0.000186811		-0.844934	0		-0.844934	9.10913e-05		-0.844934	0		-0.866914	0
-0.840052	8.99685e-05		-0.832722	0		-0.842492	0		-0.842492	0		-0.842492	0		-0.864472	0
-0.83761	0		-0.83028	0		-0.84005	0.000893176		-0.84005	9.10913e-05		-0.84005	0		-0.86203	0
-0.835168	0		-0.827838	0		-0.837608	0		-0.837608	0		-0.837608	0		-0.859588	0
-0.832726	0		-0.825396	0		-0.835166	0		-0.835166	0		-0.835166	0.000462577		-0.857146	0
-0.830284	0		-0.822954	0		-0.832724	0		-0.832724	9.10913e-05		-0.832724	0.00138773		-0.854704	0
-0.827842	0		-0.820512	0.000653839		-0.830282	0		-0.830282	9.10913e-05		-0.830282	0		-0.852262	0
-0.8254	8.99685e-05		-0.81807	0.000186811		-0.82784	0		-0.82784	0		-0.82784	0.000925155		-0.84982	0.000445474
-0.822958	0		-0.815628	0.00112087		-0.825398	0		-0.825398	0		-0.825398	0.00185031		-0.847378	0
-0.820516	0		-0.813186	0		-0.822956	0.000446588		-0.822956	0		-0.822956	0.000925155		-0.844936	0
-0.818074	0		-0.810744	0.000186811		-0.820514	0		-0.820514	0		-0.820514	0		-0.842494	0
-0.815632	0		-0.808302	0		-0.818072	0.000446588		-0.818072	0.000546548		-0.818072	0		-0.840052	0.00133642
-0.81319	8.99685e-05		-0.80586	0.000653839		-0.81563	0		-0.81563	9.10913e-05		-0.81563	0		-0.83761	0
-0.810748	0		-0.803418	0		-0.813188	0		-0.813188	9.10913e-05		-0.813188	0		-0.835168	0
-0.808306	8.99685e-05		-0.800976	0		-0.810746	0.000446588		-0.810746	0		-0.810746	0		-0.832726	0.000890948
-0.805864	0		-0.798534	0.000186811		-0.808304	0		-0.808304	0.000546548		-0.808304	0.000462577		-0.830284	0
-0.803422	0		-0.796092	0		-0.805862	0		-0.805862	9.10913e-05		-0.805862	0		-0.827842	0.000445474
-0.80098	0		-0.79365	0		-0.80342	0		-0.80342	0.000546548		-0.80342	0		-0.8254	0
-0.798538	0		-0.791208	0		-0.800978	0		-0.800978	0		-0.800978	0		-0.822958	0
-0.796096	0.000539811		-0.788766	0.000186811		-0.798536	0.000893176		-0.798536	9.10913e-05		-0.798536	0.000462577		-0.820516	0.000445474
-0.793654	8.99685e-05		-0.786324	0		-0.796094	0.000893176		-0.796094	0		-0.796094	0		-0.818074	0
-0.791212	0		-0.783882	0.000186811		-0.793652	0		-0.793652	0		-0.793652	0		-0.815632	0
-0.78877	0		-0.78144	0		-0.79121	0.000446588		-0.79121	9.10913e-05		-0.79121	0		-0.81319	0
-0.786328	0		-0.778998	0.000186811		-0.788768	0.000893176		-0.788768	0.000546548		-0.788768	0		-0.810748	0
-0.783886	0		-0.776556	0		-0.786326	0.000446588		-0.786326	9.10913e-05		-0.786326	0.00185031		-0.808306	0.00133642
-0.781444	0		-0.774114	0		-0.783884	0		-0.783884	0.000546548		-0.783884	0		-0.805864	0
-0.779002	0		-0.771672	0.000186811		-0.781442	0.000893176		-0.781442	0		-0.781442	0		-0.803422	0.000445474
-0.77656	8.99685e-05		-0.76923	0		-0.779	0		-0.779	0		-0.779	0		-0.80098	0
-0.774118	8.99685e-05		-0.766788	0.000186811		-0.776558	0.000446588		-0.776558	0		-0.776558	0		-0.798538	0
-0.771676	0		-0.764346	0.000186811		-0.774116	0		-0.774116	0		-0.774116	0		-0.796096	0
-0.769234	8.99685e-05		-0.761904	0		-0.771674	0		-0.771674	0		-0.771674	0.000925155		-0.793654	0
-0.766792	8.99685e-05		-0.759462	0.000186811		-0.769232	0		-0.769232	9.10913e-05		-0.769232	0		-0.791212	0
-0.76435	8.99685e-05		-0.75702	0		-0.76679	0.00133976		-0.76679	9.10913e-05		-0.76679	0		-0.78877	0
-0.761908	0		-0.754578	0		-0.764348	0		-0.764348	9.10913e-05		-0.764348	0		-0.786328	0
-0.759466	0.000539811		-0.752136	0		-0.761906	0		-0.761906	9.10913e-05		-0.761906	0		-0.783886	0
-0.757024	0		-0.749694	0.000186811		-0.759464	0		-0.759464	0		-0.759464	0.000925155		-0.781444	0
-0.754582	0.000539811		-0.747252	0		-0.757022	0		-0.757022	0		-0.757022	0.000462577		-0.779002	0.000445474
-0.75214	8.99685e-05		-0.74481	0		-0.75458	0.000446588		-0.75458	0		-0.75458	0		-0.77656	0.000445474
-0.749698	0		-0.742368	0		-0.752138	0		-0.752138	0.000546548		-0.752138	0		-0.774118	0.000445474
-0.747256	0		-0.739926	0.000186811		-0.749696	0		-0.749696	9.10913e-05		-0.749696	0.000925155		-0.771676	0
-0.744814	0		-0.737484	0.000653839		-0.747254	0		-0.747254	9.10913e-05		-0.747254	0		-0.769234	0
-0.742372	8.99685e-05		-0.735042	0.000186811		-0.744812	0.000893176		-0.744812	0		-0.744812	0		-0.766792	0
-0.73993	0		-0.7326	0.000186811		-0.74237	0.000446588		-0.74237	0		-0.74237	0		-0.76435	0.000445474
-0.737488	0		-0.730158	0		-0.739928	0		-0.739928	9.10913e-05		-0.739928	0		-0.761908	0
-0.735046	0		-0.727716	0.000186811		-0.737486	0		-0.737486	9.10913e-05		-0.737486	0		-0.759466	0
-0.732604	0		-0.725274	0		-0.735044	0.000893176		-0.735044	9.10913e-05		-0.735044	0		-0.757024	0
-0.730162	8.99685e-05		-0.722832	0.000186811		-0.732602	0		-0.732602	9.10913e-05		-0.732602	0		-0.754582	0.000445474
-0.72772	0		-0.72039	0		-0.73016	0		-0.73016	0		-0.73016	0		-0.75214	0
-0.725278	0		-0.717948	0		-0.727718	0		-0.727718	9.10913e-05		-0.727718	0		-0.749698	0.00133642
-0.722836	0		-0.715506	0		-0.725276	0		-0.725276	9.10913e-05		-0.725276	0		-0.747256	0
-0.720394	0		-0.713064	0		-0.722834	0		-0.722834	0		-0.722834	0		-0.744814	0
-0.717952	8.99685e-05		-0.710622	0		-0.720392	0		-0.720392	9.10913e-05		-0.720392	0		-0.742372	0
-0.71551	0		-0.70818	0		-0.71795	0		-0.71795	0.000546548		-0.71795	0		-0.73993	0
-0.713068	8.99685e-05		-0.705738	0		-0.715508	0.000446588		-0.715508	9.10913e-05		-0.715508	0.000462577		-0.737488	0.000890948
-0.710626	8.99685e-05		-0.703296	0.000186811		-0.713066	0		-0.713066	0		-0.713066	0.000925155		-0.735046	0
-0.708184	0		-0.700854	0		-0.710624	0		-0.710624	0		-0.710624	0		-0.732604	0
-0.705742	0		-0.698412	0		-0.708182	0		-0.708182	0		-0.708182	0		-0.730162	0
-0.7033	0		-0.69597	0		-0.70574	0		-0.70574	0		-0.70574	0		-0.72772	0.00133642
-0.700858	0		-0.693528	0.000186811		-0.703298	0.00133976		-0.703298	0.000546548		-0.703298	0		-0.725278	0
-0.698416	0		-0.691086	0.000186811		-0.700856	0		-0.700856	9.10913e-05		-0.700856	0		-0.722836	0
-0.695974	0		-0.688644	0.000186811		-0.698414	0		-0.698414	0.000546548		-0.698414	0		-0.720394	0.000445474
-0.693532	0		-0.686202	0		-0.695972	0		-0.695972	9.10913e-05		-0.695972	0.000462577		-0.717952	0
-0.69109	0		-0.68376	0		-0.69353	0		-0.69353	9.10913e-05		-0.69353	0		-0.71551	0
-0.688648	0		-0.681318	0.000653839		-0.691088	0		-0.691088	0		-0.691088	0		-0.713068	0
-0.686206	0		-0.678876	0		-0.688646	0.000446588		-0.688646	9.10913e-05		-0.688646	0		-0.710626	0
-0.683764	0		-0.676434	0		-0.686204	0		-0.686204	0.000546548		-0.686204	0.000925155		-0.708184	0
-0.681322	0		-0.673992	0.000186811		-0.683762	0.000893176		-0.683762	0		-0.683762	0.000462577		-0.705742	0
-0.67888	0		-0.67155	0		-0.68132	0.000446588		-0.68132	0		-0.68132	0		-0.7033	0
-0.676438	0		-0.669108	0		-0.678878	0.000893176		-0.678878	0		-0.678878	0		-0.700858	0
-0.673996	0		-0.666666	0		-0.676436	0		-0.676436	0.000546548		-0.676436	0		-0.698416	0.00133642
-0.671554	0		-0.664224	0.000186811		-0.673994	0		-0.673994	0		-0.673994	0		-0.695974	0
-0.669112	0		-0.661782	0.000186811		-0.671552	0.00133976		-0.671552	0		-0.671552	0		-0.693532	0
-0.66667	0		-0.65934	0.00112087		-0.66911	0		-0.66911	0		-0.66911	0.000462577		-0.69109	0.000445474
-0.664228	0		-0.656898	0		-0.666668	0		-0.666668	0		-0.666668	0		-0.688648	0
-0.661786	0		-0.654456	0		-0.664226	0.00178635		-0.664226	9.10913e-05		-0.664226	0		-0.686206	0
-0.659344	0		-0.652014	0		-0.661784	0		-0.661784	0		-0.661784	0		-0.683764	0
-0.656902	0		-0.649572	0		-0.659342	0.000446588		-0.659342	0		-0.659342	0		-0.681322	0
-0.65446	0		-0.64713	0		-0.6569	0		-0.6569	0		-0.6569	0		-0.67888	0
-0.652018	0		-0.644688	0		-0.654458	0		-0.654458	9.10913e-05		-0.654458	0		-0.676438	0
-0.649576	8.99685e-05		-0.642246	0.000186811		-0.652016	0		-0.652016	0		-0.652016	0		-0.673996	0.000445474
-0.647134	0		-0.639804	0		-0.649574	0		-0.649574	0		-0.649574	0		-0.671554	0
-0.644692	8.99685e-05		-0.637362	0		-0.647132	0.000446588		-0.647132	9.10913e-05		-0.647132	0		-0.669112	0
-0.64225	0		-0.63492	0.000653839		-0.64469	0.00223294		-0.64469	0		-0.64469	0		-0.66667	0.000890948
-0.639808	0.000539811		-0.632478	0		-0.642248	0.000446588		-0.642248	0		-0.642248	0		-0.664228	0
-0.637366	0		-0.630036	0		-0.639806	0		-0.639806	9.10913e-05		-0.639806	0		-0.661786	0
-0.634924	8.99685e-05		-0.627594	0		-0.637364	0.00178635		-0.637364	9.10913e-05		-0.637364	0		-0.659344	0
-0.632482	0		-0.625152	0		-0.634922	0		-0.634922	9.10913e-05		-0.634922	0		-0.656902	0
-0.63004	0		-0.62271	0		-0.63248	0		-0.63248	0		-0.63248	0		-0.65446	0
-0.627598	8.99685e-05		-0.620268	0		-0.630038	0.000446588		-0.630038	9.10913e-05		-0.630038	0		-0.652018	0
-0.625156	0		-0.617826	0.000186811		-0.627596	0.000446588		-0.627596	0		-0.627596	0		-0.649576	0
-0.622714	0		-0.615384	0.000186811		-0.625154	0		-0.625154	0		-0.625154	0		-0.647134	0
-0.620272	0		-0.612942	0		-0.622712	0		-0.622712	0		-0.622712	0		-0.644692	0
-0.61783	0		-0.6105	0		-0.62027	0		-0.62027	0		-0.62027	0		-0.64225	0
-0.615388	0		-0.608058	0.000186811		-0.617828	0.000446588		-0.617828	9.10913e-05		-0.617828	0		-0.639808	0
-0.612946	0		-0.605616	0		-0.615386	0		-0.615386	0		-0.615386	0		-0.637366	0
-0.610504	0		-0.603174	0		-0.612944	0		-0.612944	0		-0.612944	0		-0.634924	0
-0.608062	0		-0.600732	0.000186811		-0.610502	0.00133976		-0.610502	9.10913e-05		-0.610502	0		-0.632482	0.000890948
-0.60562	8.99685e-05		-0.59829	0		-0.60806	0.000446588		-0.60806	0		-0.60806	0		-0.63004	0
-0.603178	8.99685e-05		-0.595848	0.000186811		-0.605618	0		-0.605618	9.10913e-05		-0.605618	0		-0.627598	0
-0.600736	0		-0.593406	0		-0.603176	0.000446588		-0.603176	9.10913e-05		-0.603176	0.000462577		-0.625156	0
-0.598294	0		-0.590964	0.000653839		-0.600734	0		-0.600734	0		-0.600734	0		-0.622714	0
-0.595852	0		-0.588522	0.000186811		-0.598292	0		-0.598292	9.10913e-05		-0.598292	0		-0.620272	0
-0.59341	0		-0.58608	0.000186811		-0.59585	0.00133976		-0.59585	0		-0.59585	0		-0.61783	0
-0.590968	0		-0.583638	0		-0.593408	0		-0.593408	0		-0.593408	0		-0.615388	0
-0.588526	0		-0.581196	0.000186811		-0.590966	0		-0.590966	0		-0.590966	0		-0.612946	0
-0.586084	0		-0.578754	0		-0.588524	0		-0.588524	0.000546548		-0.588524	0		-0.610504	0
-0.583642	0		-0.576312	0.000186811		-0.586082	0		-0.586082	0		-0.586082	0		-0.608062	0
-0.5812	0		-0.57387	0.000653839		-0.58364	0.000446588		-0.58364	0		-0.58364	0.00138773		-0.60562	0
-0.578758	0		-0.571428	0		-0.581198	0		-0.581198	0		-0.581198	0		-0.603178	0
-0.576316	0		-0.568986	0.000186811		-0.578756	0		-0.578756	9.10913e-05		-0.578756	0		-0.600736	0
-0.573874	0		-0.566544	0.000186811		-0.576314	0.000446588		-0.576314	9.10913e-05		-0.576314	0.000462577		-0.598294	0
-0.571432	0		-0.564102	0		-0.573872	0		-0.573872	0		-0.573872	0		-0.595852	0
-0.56899	0		-0.56166	0		-0.57143	0		-0.57143	0		-0.57143	0		-0.59341	0
-0.566548	0		-0.559218	0.000186811		-0.568988	0		-0.568988	9.10913e-05		-0.568988	0		-0.590968	0
-0.564106	0		-0.556776	0		-0.566546	0		-0.566546	9.10913e-05		-0.566546	0.000925155		-0.588526	0
-0.561664	0		-0.554334	0		-0.564104	0.000446588		-0.564104	0		-0.564104	0.000925155		-0.586084	0
-0.559222	0		-0.551892	0		-0.561662	0		-0.561662	0.000546548		-0.561662	0.000462577		-0.583642	0
-0.55678	0		-0.54945	0		-0.55922	0		-0.55922	0		-0.55922	0		-0.5812	0
-0.554338	0		-0.547008	0		-0.556778	0		-0.556778	0		-0.556778	0		-0.578758	0
-0.551896	0		-0.544566	0		-0.554336	0		-0.554336	0		-0.554336	0.000925155		-0.576316	0
-0.549454	0		-0.542124	0		-0.551894	0		-0.551894	0.000546548		-0.551894	0		-0.573874	0
-0.547012	0		-0.539682	0		-0.549452	0		-0.549452	0		-0.549452	0		-0.571432	0.000445474
-0.54457	0		-0.53724	0		-0.54701	0		-0.54701	0		-0.54701	0.000925155		-0.56899	0
-0.542128	0		-0.534798	0		-0.544568	0		-0.544568	0		-0.544568	0		-0.566548	0
-0.539686	0		-0.532356	0		-0.542126	0		-0.542126	0		-0.542126	0		-0.564106	0
-0.537244	0		-0.529914	0		-0.539684	0		-0.539684	9.10913e-05		-0.539684	0.000925155		-0.561664	0
-0.534802	0		-0.527472	0		-0.537242	0.000893176		-0.537242	0		-0.537242	0.000462577		-0.559222	0
-0.53236	0		-0.52503	0		-0.5348	0		-0.5348	0		-0.5348	0		-0.55678	0
-0.529918	0		-0.522588	0		-0.532358	0		-0.532358	0		-0.532358	0		-0.554338	0
-0.527476	0		-0.520146	0		-0.529916	0.00178635		-0.529916	9.10913e-05		-0.529916	0.000462577		-0.551896	0
-0.525034	0.000539811		-0.517704	0		-0.527474	0		-0.527474	0		-0.527474	0		-0.549454	0
-0.522592	0		-0.515262	0		-0.525032	0.00133976		-0.525032	9.10913e-05		-0.525032	0.000925155		-0.547012	0
-0.52015	8.99685e-05		-0.51282	0		-0.52259	0.000446588		-0.52259	0		-0.52259	0		-0.54457	0
-0.517708	8.99685e-05		-0.510378	0		-0.520148	0.00223294		-0.520148	0		-0.520148	0		-0.542128	0
-0.515266	0		-0.507936	0		-0.517706	0		-0.517706	0		-0.517706	0		-0.539686	0
-0.512824	0		-0.505494	0.000186811		-0.515264	0.00133976		-0.515264	0		-0.515264	0		-0.537244	0
-0.510382	0		-0.503052	0		-0.512822	0		-0.512822	0		-0.512822	0		-0.534802	0
-0.50794	0		-0.50061	0		-0.51038	0		-0.51038	0		-0.51038	0		-0.53236	0
-0.505498	0		-0.498168	0		-0.507938	0		-0.507938	9.10913e-05		-0.507938	0.000925155		-0.529918	0.000890948
-0.503056	0		-0.495726	0		-0.505496	0.000446588		-0.505496	9.10913e-05		-0.505496	0		-0.527476	0.000890948
-0.500614	8.99685e-05		-0.493284	0.000186811		-0.503054	0		-0.503054	0		-0.503054	0		-0.525034	0
-0.498172	0		-0.490842	0		-0.500612	0		-0.500612	9.10913e-05		-0.500612	0		-0.522592	0
-0.49573	8.99685e-05		-0.4884	0		-0.49817	0		-0.49817	0		-0.49817	0		-0.52015	0
-0.493288	0		-0.485958	0		-0.495728	0.000893176		-0.495728	0		-0.495728	0		-0.517708	0.000445474
-0.490846	0		-0.483516	0		-0.493286	0		-0.493286	0		-0.493286	0.000462577		-0.515266	0
-0.488404	0		-0.481074	0		-0.490844	0		-0.490844	0		-0.490844	0		-0.512824	0.000445474
-0.485962	0		-0.478632	0		-0.488402	0		-0.488402	0.001002		-0.488402	0		-0.510382	0
-0.48352	8.99685e-05		-0.47619	0		-0.48596	0.000446588		-0.48596	9.10913e-05		-0.48596	0.00138773		-0.50794	0
-0.481078	0		-0.473748	0.000186811		-0.483518	0		-0.483518	9.10913e-05		-0.483518	0		-0.505498	0
-0.478636	0		-0.471306	0		-0.481076	0		-0.481076	9.10913e-05		-0.481076	0		-0.503056	0
-0.476194	0		-0.468864	0		-0.478634	0		-0.478634	9.10913e-05		-0.478634	0		-0.500614	0.000890948
-0.473752	0		-0.466422	0.000186811		-0.476192	0		-0.476192	9.10913e-05		-0.476192	0.000462577		-0.498172	0
-0.47131	0		-0.46398	0.000186811		-0.47375	0		-0.47375	0		-0.47375	0		-0.49573	0
-0.468868	0		-0.461538	0		-0.471308	0		-0.471308	0		-0.471308	0		-0.493288	0.000445474
-0.466426	0		-0.459096	0		-0.468866	0		-0.468866	9.10913e-05		-0.468866	0		-0.490846	0
-0.463984	0		-0.456654	0.000653839		-0.466424	0.000446588		-0.466424	0		-0.466424	0		-0.488404	0
-0.461542	0		-0.454212	0		-0.463982	0.000893176		-0.463982	9.10913e-05		-0.463982	0.000462577		-0.485962	0
-0.4591	0		-0.45177	0.000186811		-0.46154	0.00178635		-0.46154	0		-0.46154	0		-0.48352	0
-0.456658	0		-0.449328	0		-0.459098	0.00178635		-0.459098	9.10913e-05		-0.459098	0		-0.481078	0.000445474
-0.454216	0		-0.446886	0.00112087		-0.456656	0		-0.456656	9.10913e-05		-0.456656	0		-0.478636	0
-0.451774	0		-0.444444	0		-0.454214	0.000446588		-0.454214	0.000546548		-0.454214	0		-0.476194	0
-0.449332	0		-0.442002	0		-0.451772	0		-0.451772	0		-0.451772	0		-0.473752	0
-0.44689	0		-0.43956	0		-0.44933	0		-0.44933	0		-0.44933	0		-0.47131	0
-0.444448	0		-0.437118	0.000186811		-0.446888	0		-0.446888	0		-0.446888	0.000462577		-0.468868	0
-0.442006	8.99685e-05		-0.434676	0.000186811		-0.444446	0.000446588		-0.444446	0.000546548		-0.444446	0.000462577		-0.466426	0
-0.439564	0		-0.432234	0		-0.442004	0.000893176		-0.442004	0		-0.442004	0		-0.463984	0
-0.437122	0		-0.429792	0		-0.439562	0		-0.439562	0.001002		-0.439562	0		-0.461542	0
-0.43468	8.99685e-05		-0.42735	0		-0.43712	0.000446588		-0.43712	9.10913e-05		-0.43712	0.000462577		-0.4591	0
-0.432238	0		-0.424908	0		-0.434678	0		-0.434678	0		-0.434678	0		-0.456658	0.000890948
-0.429796	0		-0.422466	0		-0.432236	0.000446588		-0.432236	9.10913e-05		-0.432236	0		-0.454216	0
-0.427354	0		-0.420024	0.000186811		-0.429794	0.00133976		-0.429794	0		-0.429794	0.000462577		-0.451774	0
-0.424912	0		-0.417582	0		-0.427352	0		-0.427352	0		-0.427352	0		-0.449332	0
-0.42247	0		-0.41514	0.000653839		-0.42491	0.000893176		-0.42491	0		-0.42491	0		-0.44689	0
-0.420028	0		-0.412698	0.000186811		-0.422468	0.000446588		-0.422468	9.10913e-05		-0.422468	0		-0.444448	0
-0.417586	0		-0.410256	0		-0.420026	0		-0.420026	0		-0.420026	0		-0.442006	0.000445474
-0.415144	0		-0.407814	0		-0.417584	0		-0.417584	0		-0.417584	0.000462577		-0.439564	0
-0.412702	8.99685e-05		-0.405372	0.000186811		-0.415142	0		-0.415142	0		-0.415142	0		-0.437122	0
-0.41026	0		-0.40293	0.000653839		-0.4127	0		-0.4127	0.000546548		-0.4127	0		-0.43468	0
-0.407818	8.99685e-05		-0.400488	0.000186811		-0.410258	0		-0.410258	0		-0.410258	0		-0.432238	0
-0.405376	0		-0.398046	0		-0.407816	0		-0.407816	9.10913e-05		-0.407816	0.000462577		-0.429796	0.000445474
-0.402934	8.99685e-05		-0.395604	0		-0.405374	0		-0.405374	0		-0.405374	0		-0.427354	0
-0.400492	0		-0.393162	0		-0.402932	0		-0.402932	9.10913e-05		-0.402932	0		-0.424912	0
-0.39805	0		-0.39072	0		-0.40049	0		-0.40049	0.000546548		-0.40049	0		-0.42247	0
-0.395608	0		-0.388278	0		-0.398048	0		-0.398048	9.10913e-05		-0.398048	0		-0.420028	0
-0.393166	0		-0.385836	0		-0.395606	0		-0.395606	0		-0.395606	0		-0.417586	0
-0.390724	0		-0.383394	0.000653839		-0.393164	0		-0.393164	0.001002		-0.393164	0.00138773		-0.415144	0
-0.388282	0		-0.380952	0		-0.390722	0		-0.390722	0		-0.390722	0		-0.412702	0
-0.38584	0		-0.37851	0		-0.38828	0		-0.38828	0		-0.38828	0		-0.41026	0.000445474
-0.383398	0		-0.376068	0		-0.385838	0		-0.385838	9.10913e-05		-0.385838	0		-0.407818	0
-0.380956	0		-0.373626	0		-0.383396	0		-0.383396	0		-0.383396	0		-0.405376	0
-0.378514	8.99685e-05		-0.371184	0		-0.380954	0		-0.380954	0		-0.380954	0		-0.402934	0
-0.376072	0		-0.368742	0.000186811		-0.378512	0		-0.378512	0		-0.378512	0.000925155		-0.400492	0
-0.37363	0		-0.3663	0.000186811		-0.37607	0		-0.37607	0		-0.37607	0		-0.39805	0
-0.371188	0		-0.363858	0		-0.373628	0.00178635		-0.373628	0		-0.373628	0		-0.395608	0
-0.368746	0		-0.361416	0.000186811		-0.371186	0		-0.371186	0		-0.371186	0		-0.393166	0
-0.366304	0		-0.358974	0		-0.368744	0.000446588		-0.368744	9.10913e-05		-0.368744	0.00138773		-0.390724	0
-0.363862	0		-0.356532	0		-0.366302	0.000446588		-0.366302	9.10913e-05		-0.366302	0		-0.388282	0.000445474
-0.36142	0		-0.35409	0		-0.36386	0		-0.36386	9.10913e-05		-0.36386	0		-0.38584	0
-0.358978	0		-0.351648	0		-0.361418	0.000446588		-0.361418	9.10913e-05		-0.361418	0		-0.383398	0
-0.356536	0		-0.349206	0		-0.358976	0		-0.358976	0		-0.358976	0		-0.380956	0.000445474
-0.354094	0		-0.346764	0		-0.356534	0.000446588		-0.356534	9.10913e-05		-0.356534	0		-0.378514	0
-0.351652	0		-0.344322	0		-0.354092	0		-0.354092	9.10913e-05		-0.354092	0		-0.376072	0.000445474
-0.34921	0		-0.34188	0.000186811		-0.35165	0		-0.35165	9.10913e-05		-0.35165	0		-0.37363	0
-0.346768	0		-0.339438	0.000186811		-0.349208	0		-0.349208	9.10913e-05		-0.349208	0		-0.371188	0
-0.344326	0		-0.336996	0		-0.346766	0.000893176		-0.346766	0.00145746		-0.346766	0		-0.368746	0
-0.341884	8.99685e-05		-0.334554	0.000186811		-0.344324	0		-0.344324	0		-0.344324	0.000462577		-0.366304	0
-0.339442	0		-0.332112	0		-0.341882	0.000446588		-0.341882	9.10913e-05		-0.341882	0		-0.363862	0
-0.337	0		-0.32967	0		-0.33944	0		-0.33944	0		-0.33944	0		-0.36142	0
-0.334558	0		-0.327228	0		-0.336998	0		-0.336998	0		-0.336998	0		-0.358978	0
-0.332116	8.99685e-05		-0.324786	0		-0.334556	0.000446588		-0.334556	9.10913e-05		-0.334556	0		-0.356536	0
-0.329674	0		-0.322344	0.000186811		-0.332114	0		-0.332114	9.10913e-05		-0.332114	0		-0.354094	0
-0.327232	0		-0.319902	0		-0.329672	0.00133976		-0.329672	0		-0.329672	0.000462577		-0.351652	0
-0.32479	0		-0.31746	0		-0.32723	0.000446588		-0.32723	0.000546548		-0.32723	0		-0.34921	0.000445474
-0.322348	0		-0.315018	0		-0.324788	0.000446588		-0.324788	9.10913e-05		-0.324788	0		-0.346768	0
-0.319906	0		-0.312576	0		-0.322346	0		-0.322346	0		-0.322346	0		-0.344326	0
-0.317464	0		-0.310134	0		-0.319904	0		-0.319904	0		-0.319904	0		-0.341884	0
-0.315022	8.99685e-05		-0.307692	0		-0.317462	0		-0.317462	0		-0.317462	0		-0.339442	0
-0.31258	0		-0.30525	0		-0.31502	0.000893176		-0.31502	0.001002		-0.31502	0		-0.337	0
-0.310138	0		-0.302808	0.000186811		-0.312578	0		-0.312578	0		-0.312578	0.000462577		-0.334558	0.000890948
-0.307696	0		-0.300366	0		-0.310136	0		-0.310136	9.10913e-05		-0.310136	0		-0.332116	0
-0.305254	0		-0.297924	0.000186811		-0.307694	0		-0.307694	0		-0.307694	0		-0.329674	0
-0.302812	8.99685e-05		-0.295482	0		-0.305252	0.000446588		-0.305252	9.10913e-05		-0.305252	0		-0.327232	0
-0.30037	0		-0.29304	0		-0.30281	0		-0.30281	9.10913e-05		-0.30281	0.00138773		-0.32479	0
-0.297928	0.000539811		-0.290598	0		-0.300368	0		-0.300368	9.10913e-05		-0.300368	0		-0.322348	0
-0.295486	0		-0.288156	0		-0.297926	0.000446588		-0.297926	0		-0.297926	0		-0.319906	0
-0.293044	0		-0.285714	0		-0.295484	0.000446588		-0.295484	0		-0.295484	0		-0.317464	0
-0.290602	0		-0.283272	0		-0.293042	0		-0.293042	9.10913e-05		-0.293042	0		-0.315022	0
-0.28816	0		-0.28083	0		-0.2906	0		-0.2906	0		-0.2906	0		-0.31258	0
-0.285718	0		-0.278388	0		-0.288158	0		-0.288158	0.000546548		-0.288158	0		-0.310138	0
-0.283276	0.000539811		-0.275946	0		-0.285716	0		-0.285716	0		-0.285716	0		-0.307696	0
-0.280834	0		-0.273504	0		-0.283274	0		-0.283274	9.10913e-05		-0.283274	0		-0.305254	0.000445474
-0.278392	0		-0.271062	0		-0.280832	0		-0.280832	0		-0.280832	0		-0.302812	0.000445474
-0.27595	0		-0.26862	0		-0.27839	0		-0.27839	0.000546548		-0.27839	0		-0.30037	0
-0.273508	0		-0.266178	0		-0.275948	0.000446588		-0.275948	0		-0.275948	0.000462577		-0.297928	0
-0.271066	0		-0.263736	0.000186811		-0.273506	0		-0.273506	0		-0.273506	0.000462577		-0.295486	0
-0.268624	0		-0.261294	0		-0.271064	0.00178635		-0.271064	0		-0.271064	0		-0.293044	0.000445474
-0.266182	8.99685e-05		-0.258852	0.000186811		-0.268622	0		-0.268622	0.000546548		-0.268622	0		-0.290602	0
-0.26374	0		-0.25641	0		-0.26618	0.000446588		-0.26618	0		-0.26618	0		-0.28816	0
-0.261298	8.99685e-05		-0.253968	0		-0.263738	0		-0.263738	0		-0.263738	0.000462577		-0.285718	0
-0.258856	0		-0.251526	0		-0.261296	0.000893176		-0.261296	0		-0.261296	0		-0.283276	0.000445474
-0.256414	0		-0.249084	0		-0.258854	0		-0.258854	0		-0.258854	0		-0.280834	0
-0.253972	0		-0.246642	0.000653839		-0.256412	0		-0.256412	9.10913e-05		-0.256412	0		-0.278392	0
-0.25153	0		-0.2442	0		-0.25397	0		-0.25397	0		-0.25397	0		-0.27595	0
-0.249088	0		-0.241758	0		-0.251528	0.000446588		-0.251528	0.000546548		-0.251528	0		-0.273508	0
-0.246646	0		-0.239316	0		-0.249086	0		-0.249086	9.10913e-05		-0.249086	0		-0.271066	0
-0.244204	0		-0.236874	0		-0.246644	0		-0.246644	0		-0.246644	0		-0.268624	0.00133642
-0.241762	0		-0.234432	0		-0.244202	0		-0.244202	9.10913e-05		-0.244202	0		-0.266182	0
-0.23932	0.000539811		-0.23199	0.000186811		-0.24176	0.000446588		-0.24176	0.00145746		-0.24176	0		-0.26374	0
-0.236878	0		-0.229548	0.00112087		-0.239318	0		-0.239318	0.001002		-0.239318	0		-0.261298	0
-0.234436	0		-0.227106	0.000653839		-0.236876	0		-0.236876	0		-0.236876	0		-0.258856	0
-0.231994	0		-0.224664	0.00158789		-0.234434	0.000893176		-0.234434	9.10913e-05		-0.234434	0		-0.256414	0
-0.229552	0.000539811		-0.222222	0.000186811		-0.231992	0		-0.231992	0		-0.231992	0		-0.253972	0
-0.22711	0		-0.21978	0.000186811		-0.22955	0		-0.22955	0.000546548		-0.22955	0		-0.25153	0
-0.224668	8.99685e-05		-0.217338	0.00112087		-0.227108	0		-0.227108	0.000546548		-0.227108	0		-0.249088	0
-0.222226	0.000989654		-0.214896	0.00158789		-0.224666	0		-0.224666	0.00145746		-0.224666	0		-0.246646	0.000890948
-0.219784	0.0014395		-0.212454	0.00158789		-0.222224	0.00178635		-0.222224	0.001002		-0.222224	0.00138773		-0.244204	0
-0.217342	0.000989654		-0.210012	0.00112087		-0.219782	0		-0.219782	0.00236837		-0.219782	0.000462577		-0.241762	0
-0.2149	0.00188934		-0.20757	0.00252195		-0.21734	0		-0.21734	0.000546548		-0.21734	0		-0.23932	0.00133642
-0.212458	8.99685e-05		-0.205128	0.000653839		-0.214898	0.000446588		-0.214898	0.00236837		-0.214898	0		-0.236878	0
-0.210016	0.0014395		-0.202686	0.00345601		-0.212456	0		-0.212456	0.001002		-0.212456	0		-0.234436	0.000445474
-0.207574	0.0014395		-0.200244	0.00298898		-0.210014	0.00133976		-0.210014	0.000546548		-0.210014	0.000925155		-0.231994	0.0017819
-0.205132	0.00233918		-0.197802	0.00205492		-0.207572	0.000893176		-0.207572	0.000546548		-0.207572	0		-0.229552	0.000445474
-0.20269	0.00233918		-0.19536	0.00345601		-0.20513	0		-0.20513	0.000546548		-0.20513	0		-0.22711	0.000445474
-0.200248	0.000539811		-0.192918	0.00205492		-0.202688	0		-0.202688	0.00145746		-0.202688	0		-0.224668	0
-0.197806	0.00188934		-0.190476	0.00298898		-0.200246	0.000893176		-0.200246	0.000546548		-0.200246	0.000462577		-0.222226	0.000445474
-0.195364	0.00503824		-0.188034	0.00345601		-0.197804	0		-0.197804	0.00464565		-0.197804	0		-0.219784	0.000445474
-0.192922	0.00413855		-0.185592	0.0067252		-0.195362	0.00133976		-0.195362	0.00464565		-0.195362	0.000462577		-0.217342	0.000445474
-0.19048	0.00548808		-0.18315	0.00532412		-0.19292	0		-0.19292	0.0041902		-0.19292	0.000925155		-0.2149	0.0017819
-0.188038	0.00278902		-0.180708	0.00952737		-0.190478	0		-0.190478	0.0041902		-0.190478	0		-0.212458	0
-0.185596	0.00278902		-0.178266	0.00765926		-0.188036	0.00267953		-0.188036	0.00783385		-0.188036	0		-0.210016	0
-0.183154	0.00593792		-0.175824	0.00485709		-0.185594	0.000893176		-0.185594	0.00282383		-0.185594	0.000462577		-0.207574	0.00133642
-0.180712	0.00323887		-0.173382	0.0113955		-0.183152	0.00133976		-0.183152	0.00373474		-0.183152	0		-0.205132	0.000445474
-0.17827	0.00593792		-0.17094	0.0067252		-0.18071	0		-0.18071	0.00327929		-0.18071	0.00138773		-0.20269	0.000445474
-0.175828	0.00323887		-0.168498	0.00579115		-0.178268	0.00223294		-0.178268	0.00373474		-0.178268	0.000462577		-0.200248	0.00133642
-0.173386	0.00323887		-0.166056	0.00812628		-0.175826	0.00178635		-0.175826	0.00191292		-0.175826	0		-0.197806	0
-0.170944	0.00458839		-0.163614	0.00812628		-0.173384	0.000446588		-0.173384	0.00646748		-0.173384	0.000462577		-0.195364	0
-0.168502	0.00413855		-0.161172	0.00906034		-0.170942	0		-0.170942	0.00464565		-0.170942	0		-0.192922	0.00133642
-0.16606	0.00548808		-0.15873	0.00859331		-0.1685	0.000893176		-0.1685	0.00601202		-0.1685	0		-0.19048	0.00222737
-0.163618	0.00683761		-0.156288	0.00532412		-0.166058	0		-0.166058	0.00828931		-0.166058	0		-0.188038	0.00133642
-0.161176	0.00908682		-0.153846	0.0123295		-0.163616	0.000893176		-0.163616	0.0041902		-0.163616	0		-0.185596	0.00311832
-0.158734	0.00953666		-0.151404	0.00812628		-0.161174	0.000893176		-0.161174	0.00874476		-0.161174	0		-0.183154	0.00222737
-0.156292	0.00728745		-0.148962	0.0132636		-0.158732	0.00223294		-0.158732	0.00464565		-0.158732	0.00185031		-0.180712	0.00311832
-0.15385	0.00593792		-0.14652	0.00812628		-0.15629	0.00223294		-0.15629	0.00920022		-0.15629	0.000462577		-0.17827	0.00222737
-0.151408	0.00233918		-0.144078	0.00765926		-0.153848	0.00133976		-0.153848	0.0101111		-0.153848	0.000925155		-0.175828	0.00222737
-0.148966	0.00548808		-0.141636	0.00906034		-0.151406	0.00178635		-0.151406	0.00601202		-0.151406	0.000462577		-0.173386	0.00222737
-0.146524	0.00908682		-0.139194	0.0118625		-0.148964	0.000446588		-0.148964	0.00692294		-0.148964	0		-0.170944	0.00400927
-0.144082	0.0108862		-0.136752	0.0099944		-0.146522	0		-0.146522	0.0105666		-0.146522	0.000925155		-0.168502	0.00133642
-0.14164	0.00593792		-0.13431	0.0104614		-0.14408	0.000893176		-0.14408	0.00737839		-0.14408	0.000925155		-0.16606	0.00133642
-0.139198	0.00638776		-0.131868	0.0132636		-0.141638	0.00178635		-0.141638	0.011933		-0.141638	0.00185031		-0.163618	0.00133642
-0.136756	0.0099865		-0.129426	0.0127966		-0.139196	0.000446588		-0.139196	0.00965567		-0.139196	0.00185031		-0.161176	0.00133642
-0.134314	0.00773729		-0.126984	0.0118625		-0.136754	0		-0.136754	0.0101111		-0.136754	0.00231289		-0.158734	0.00133642
-0.131872	0.00773729		-0.124542	0.00952737		-0.134312	0.00223294		-0.134312	0.00874476		-0.134312	0.00138773		-0.156292	0.00133642
-0.12943	0.00863698		-0.1221	0.0141976		-0.13187	0.00223294		-0.13187	0.00783385		-0.13187	0.000462577		-0.15385	0.00356379
-0.126988	0.0099865		-0.119658	0.0113955		-0.129428	0.000446588		-0.129428	0.00828931		-0.129428	0.00138773		-0.151408	0.00445474
-0.124546	0.0117859		-0.117216	0.0104614		-0.126986	0		-0.126986	0.00555657		-0.126986	0.000462577		-0.148966	0.00311832
-0.122104	0.00548808		-0.114774	0.0113955		-0.124544	0.00267953		-0.124544	0.00920022		-0.124544	0		-0.146524	0.00445474
-0.119662	0.00683761		-0.112332	0.0104614		-0.122102	0.00133976		-0.122102	0.00920022		-0.122102	0		-0.144082	0.00267284
-0.11722	0.00953666		-0.10989	0.0118625		-0.11966	0.00312612		-0.11966	0.00555657		-0.11966	0.000925155		-0.14164	0.00267284
-0.114778	0.00908682		-0.107448	0.0118625		-0.117218	0.000446588		-0.117218	0.0114775		-0.117218	0.000925155		-0.139198	0.00222737
-0.112336	0.0104363		-0.105006	0.0132636		-0.114776	0.00312612		-0.114776	0.00874476		-0.114776	0.00277546		-0.136756	0.00222737
-0.109894	0.00773729		-0.102564	0.0165328		-0.112334	0.00267953		-0.112334	0.00965567		-0.112334	0.00138773		-0.134314	0.00133642
-0.107452	0.0104363		-0.100122	0.0127966		-0.109892	0.00267953		-0.109892	0.011022		-0.109892	0.00185031		-0.131872	0.00445474
-0.10501	0.0140351		-0.09768	0.0123295		-0.10745	0.00178635		-0.10745	0.00783385		-0.10745	0		-0.12943	0.00222737
-0.102568	0.0122357		-0.095238	0.0104614		-0.105008	0.00133976		-0.105008	0.011022		-0.105008	0		-0.126988	0.00222737
-0.100126	0.00908682		-0.092796	0.0132636		-0.102566	0.00133976		-0.102566	0.00783385		-0.102566	0.000462577		-0.124546	0.00356379
-0.097684	0.0104363		-0.090354	0.0165328		-0.100124	0.00178635		-0.100124	0.00920022		-0.100124	0.000462577		-0.122104	0.00801853
-0.095242	0.0108862		-0.087912	0.0123295		-0.097682	0.00178635		-0.097682	0.0114775		-0.097682	0.00231289		-0.119662	0.00222737
-0.0928	0.00818713		-0.08547	0.0137306		-0.09524	0.00267953		-0.09524	0.011933		-0.09524	0.00370062		-0.11722	0.00445474
-0.090358	0.0108862		-0.083028	0.00812628		-0.092798	0.000446588		-0.092798	0.00828931		-0.092798	0.00185031		-0.114778	0.0017819
-0.087916	0.00818713		-0.080586	0.0127966		-0.090356	0.000893176		-0.090356	0.00874476		-0.090356	0.000462577		-0.112336	0.00445474
-0.085474	0.0135852		-0.078144	0.0141976		-0.087914	0.0035727		-0.087914	0.0123884		-0.087914	0.00231289		-0.109894	0.00445474
-0.083032	0.0099865		-0.075702	0.0160658		-0.085472	0.00133976		-0.085472	0.00646748		-0.085472	0.00277546		-0.107452	0.00668211
-0.08059	0.00683761		-0.07326	0.00952737		-0.08303	0.000893176		-0.08303	0.00646748		-0.08303	0.00370062		-0.10501	0.00267284
-0.078148	0.00683761		-0.070818	0.0155987		-0.080588	0.00401929		-0.080588	0.00874476		-0.080588	0.000462577		-0.102568	0.00534569
-0.075706	0.0104363		-0.068376	0.0155987		-0.078146	0.00133976		-0.078146	0.0105666		-0.078146	0.00508835		-0.100126	0.00356379
-0.073264	0.00818713		-0.065934	0.0155987		-0.075704	0.0035727		-0.075704	0.0114775		-0.075704	0.00462577		-0.097684	0.00757306
-0.070822	0.00863698		-0.063492	0.0169998		-0.073262	0.00133976		-0.073262	0.011022		-0.073262	0.00462577		-0.095242	0.00579116
-0.06838	0.0144849		-0.06105	0.0216701		-0.07082	0.00312612		-0.07082	0.0105666		-0.07082	0.00277546		-0.0928	0.00445474
-0.065938	0.0162843		-0.058608	0.020736		-0.068378	0.00267953		-0.068378	0.0192203		-0.068378	0.00601351		-0.090358	0.00311832
-0.063496	0.0135852		-0.056166	0.0244723		-0.065936	0.00267953		-0.065936	0.021953		-0.065936	0.00740124		-0.087916	0.00935495
-0.061054	0.0108862		-0.053724	0.0403512		-0.063494	0.00848517		-0.063494	0.0287848		-0.063494	0.0101767		-0.085474	0.00623664
-0.058612	0.0203329		-0.051282	0.0398842		-0.061052	0.00669882		-0.061052	0.0301512		-0.061052	0.012027		-0.083032	0.0138097
-0.05617	0.0158345		-0.04884	0.0445545		-0.05861	0.0107181		-0.05861	0.0342503		-0.05861	0.0134147		-0.08059	0.0173735
-0.053728	0.0243815		-0.046398	0.0408182		-0.056168	0.00893176		-0.056168	0.0460922		-0.056168	0.0203534		-0.078148	0.0209373
-0.051286	0.0288799		-0.043956	0.0487577		-0.053726	0.0138442		-0.053726	0.0583895		-0.053726	0.0249792		-0.075706	0.0280649
-0.048844	0.0396761		-0.041514	0.0669718		-0.051284	0.0232226		-0.051284	0.0570231		-0.051284	0.0305301		-0.073264	0.0280649
-0.046402	0.0356275		-0.039072	0.0627685		-0.048842	0.0276885		-0.048842	0.0706868		-0.048842	0.0356185		-0.070822	0.0316287
-0.04396	0.059919		-0.03663	0.0968616		-0.0464	0.035727		-0.0464	0.0889051		-0.0464	0.036081		-0.06838	0.0360834
-0.041518	0.059919		-0.034188	0.0973286		-0.043958	0.0397463		-0.043958	0.107579		-0.043958	0.0411694		-0.065938	0.0378653
-0.039076	0.0779127		-0.031746	0.10807		-0.041516	0.0518042		-0.041516	0.109401		-0.041516	0.0545841		-0.063496	0.0494476
-0.036634	0.0815115		-0.029304	0.132823		-0.039074	0.068328		-0.039074	0.141738		-0.039074	0.0629105		-0.061054	0.0619209
-0.034192	0.0963563		-0.026862	0.152438		-0.036632	0.0844051		-0.036632	0.153124		-0.036632	0.0670737		-0.058612	0.0637028
-0.03175	0.116599		-0.02442	0.163647		-0.03419	0.0937835		-0.03419	0.174986		-0.03419	0.0939032		-0.05617	0.0824127
-0.029308	0.125146		-0.021978	0.167383		-0.031748	0.105395		-0.031748	0.201858		-0.031748	0.0948284		-0.053728	0.0868674
-0.026866	0.14314		-0.019536	0.194937		-0.029306	0.118346		-0.029306	0.233285		-0.029306	0.100842		-0.051286	0.093995
-0.024424	0.175978		-0.017094	0.205679		-0.026864	0.141122		-0.026864	0.236017		-0.026864	0.113331		-0.048844	0.0944405
-0.021982	0.195322		-0.014652	0.240239		-0.024422	0.171936		-0.024422	0.272909		-0.024422	0.140624		-0.046402	0.114487
-0.01954	0.22771		-0.01221	0.250047		-0.02198	0.17149		-0.02198	0.28293		-0.02198	0.14895		-0.04396	0.14077
-0.017098	0.244354		-0.009768	0.252849		-0.019538	0.201858		-0.019538	0.320277		-0.019538	0.165603		-0.041518	0.143888
-0.014656	0.260999		-0.007326	0.309359		-0.017096	0.221061		-0.017096	0.355347		-0.017096	0.181793		-0.039076	0.160816
-0.012214	0.300135		-0.004884	0.3187		-0.014654	0.240711		-0.014654	0.37812		-0.014654	0.180405		-0.036634	0.199127
-0.009772	0.339721		-0.002442	0.354661		-0.012212	0.244284		-0.012212	0.389962		-0.012212	0.203534		-0.034192	0.221401
-0.00733	0.350967		6.51181e-11	0.366804		-0.00977	0.28269		-0.00977	0.432319		-0.00977	0.221575		-0.03175	0.228083
-0.004888	0.373009		0.002442	0.408369		-0.007328	0.297428		-0.007328	0.439151		-0.007328	0.262281		-0.029308	0.226746
-0.002446	0.405398		0.004884	0.448067		-0.004886	0.317524		-0.004886	0.474677		-0.004886	0.264132		-0.026866	0.256148
-4e-06	0.441386		0.007326	0.456473		-0.002444	0.363523		-0.002444	0.490162		-0.002444	0.305301		-0.024424	0.279758
0.002438	0.462078		0.009768	0.463478		-2.00006e-06	0.390318		-2.00006e-06	0.528876		-2.00006e-06	0.321491		-0.021982	0.324305
0.00488	0.468376		0.01221	0.532131		0.00244	0.402822		0.00244	0.557114		0.00244	0.333981		-0.01954	0.322969
0.007322	0.51561		0.014652	0.570428		0.004882	0.406395		0.004882	0.565768		0.004882	0.351096		-0.017098	0.34257
0.009764	0.539001		0.017094	0.583505		0.007324	0.418453		0.007324	0.619512		0.007324	0.397354		-0.014656	0.372862
0.012206	0.532254		0.019536	0.619933		0.009766	0.422472		0.009766	0.650027		0.009766	0.40568		-0.012214	0.4183
0.014648	0.593432		0.021978	0.680179		0.012208	0.455073		0.012208	0.661414		0.012208	0.440374		-0.009772	0.431219
0.01709	0.620423		0.02442	0.683916		0.01465	0.47249		0.01465	0.711514		0.01465	0.455176		-0.00733	0.4232
0.019532	0.638417		0.026862	0.689987		0.017092	0.503751		0.017092	0.720168		0.017092	0.491257		-0.004888	0.505167
0.021974	0.669906		0.029304	0.718943		0.019534	0.526527		0.019534	0.74294		0.019534	0.55278		-0.002446	0.522096
0.024416	0.682951		0.031746	0.785261		0.021976	0.56672		0.021976	0.718346		0.021976	0.513924		-4.00035e-06	0.534569
0.026858	0.718489		0.034188	0.756305		0.024418	0.537692		0.024418	0.790308		0.024418	0.551855		0.002438	0.576889
0.0293	0.692398		0.03663	0.790398		0.02686	0.617631		0.02686	0.790308		0.02686	0.587473		0.00488	0.57778
0.031742	0.735583		0.039072	0.808612		0.029302	0.609593		0.029302	0.824012		0.029302	0.601351		0.007322	0.614754
0.034184	0.776068		0.041514	0.842705		0.031744	0.604234		0.031744	0.845874		0.031744	0.623554		0.009764	0.632128
0.036626	0.775619		0.043956	0.848776		0.034186	0.62433		0.034186	0.843596		0.034186	0.696642		0.012206	0.685139
0.039068	0.774719		0.046398	0.904353		0.036628	0.650232		0.036628	0.885043		0.036628	0.681839		0.014648	0.687812
0.04151	0.785065		0.04884	0.923968		0.03907	0.684619		0.03907	0.893696		0.03907	0.731335		0.01709	0.734587
0.043952	0.85749		0.051282	0.921166		0.041512	0.674795		0.041512	0.913281		0.041512	0.707744		0.019532	0.77067
0.046394	0.847143		0.053724	0.928171		0.043954	0.702036		0.043954	0.882766		0.043954	0.743362		0.021974	0.794726
0.048836	0.807557		0.056166	0.919298		0.046396	0.672115		0.046396	0.950173		0.046396	0.772504		0.024416	0.780025
0.051278	0.843545		0.058608	0.936578		0.048838	0.732404		0.048838	0.915103		0.048838	0.764641		0.026858	0.803635
0.05372	0.909672		0.06105	0.950588		0.05128	0.741336		0.05128	0.946985		0.05128	0.810436		0.0293	0.827245
0.056162	0.897976		0.063492	0.960396		0.053722	0.743569		0.053722	0.938787		0.053722	0.861782		0.031742	0.865556
0.058604	0.898426		0.065934	0.998692		0.056164	0.811004		0.056164	0.9775		0.056164	0.847905		0.034184	0.877138
0.061046	0.901125		0.068376	0.936111		0.058606	0.811004		0.058606	0.964748		0.058606	0.829864		0.036626	0.861992
0.063488	0.908772		0.070818	1.00103		0.061048	0.789121		0.061048	0.948351		0.061048	0.845592		0.039068	0.866892
0.06593	0.904274		0.07326	0.974407		0.06349	0.848964		0.06349	0.997541		0.06349	0.883523		0.04151	0.933268
0.068372	0.925416		0.075702	1.01224		0.065932	0.837799		0.065932	0.971124		0.065932	0.877972		0.043952	0.896294
0.070814	0.983896		0.078144	0.982813		0.068374	0.834673		0.068374	1.00392		0.068374	0.902489		0.046394	0.955987
0.073256	0.944759		0.080586	1.03092		0.070816	0.863255		0.070816	0.980233		0.070816	0.899251		0.048836	0.902976
0.075698	0.965902		0.083028	0.977676		0.073258	0.877099		0.073258	0.984788		0.073258	0.951984		0.051278	0.971133
0.07814	0.935762		0.08547	1.00897		0.0757	0.846731		0.0757	1.01986		0.0757	0.927468		0.05372	0.908321
0.080582	0.964103		0.087912	1.00243		0.078142	0.886031		0.078142	1.03352		0.078142	0.901564		0.056162	0.97737
0.083024	0.955106		0.090354	0.998692		0.080584	0.870847		0.080584	1.00528		0.080584	0.907577		0.058604	0.935941
0.085466	0.978947		0.092796	1.0127		0.083026	0.876206		0.083026	1.05948		0.083026	0.913591		0.061046	0.961778
0.087908	0.977598		0.095238	1.01691		0.085468	0.861022		0.085468	1.01576		0.085468	0.970488		0.063488	0.959996
0.09035	0.976248		0.09768	1.02578		0.08791	0.884244		0.08791	1.01212		0.08791	0.986678		0.06593	0.998753
0.092792	0.993342		0.100122	1.06408		0.090352	0.907914		0.090352	1.01348		0.090352	0.988991		0.068372	0.990734
0.095234	0.995142		0.102564	0.990286		0.092794	0.940961		0.092794	1.04035		0.092794	0.976964		0.070814	0.987616
0.097676	1.00594		0.105006	1.00757		0.095236	0.912379		0.095236	0.97249		0.095236	0.958923		0.073256	0.996525
0.100118	1.02168		0.107448	1.00243		0.097678	0.914166		0.097678	1.04081		0.097678	1.01998		0.075698	1.00944
0.10256	0.991993		0.10989	1.00196		0.10012	0.940961		0.10012	1.02077		0.10012	1.00056		0.07814	0.96846
0.105002	1.02258		0.112332	1.0141		0.102562	0.912826		0.102562	1.04901		0.102562	0.992691		0.080582	1.03261
0.107444	0.978048		0.114774	1.02391		0.105004	0.978028		0.105004	0.992986		0.105004	1.00287		0.083024	1.01167
0.109886	1.05047		0.117216	0.998225		0.107446	0.915952		0.107446	1.01166		0.107446	0.983902		0.085466	1.00722
0.112328	1.00459		0.119658	1.03512		0.109888	0.946767		0.109888	0.999362		0.109888	0.997317		0.087908	1.02593
0.11477	1.03338		0.1221	0.977209		0.11233	0.979368		0.11233	1.044		0.11233	1.01767		0.09035	1.01345
0.117212	1.01898		0.124542	0.990753		0.114772	0.94766		0.114772	0.997085		0.114772	1.00379		0.092792	1.01924
0.119654	1.03833		0.126984	0.96927		0.117214	0.939621		0.117214	0.998907		0.117214	1.01813		0.095234	1.03706
0.122096	1.02978		0.129426	1.03839		0.119656	0.994105		0.119656	1.04035		0.119656	0.995467		0.097676	1.00365
0.124538	1.01808		0.131868	0.962264		0.122098	0.950786		0.122098	1.00802		0.122098	0.992229		0.100118	0.981825
0.12698	1.01808		0.13431	0.975341		0.12454	0.953912		0.12454	0.998451		0.12454	0.975576		0.10256	0.943514
0.129422	1.02303		0.136752	0.993088		0.126982	0.981154		0.126982	1.02396		0.126982	0.979277		0.105002	1.03662
0.131864	1.02528		0.139194	0.981412		0.129424	0.970436		0.129424	0.967936		0.129424	0.982515		0.107444	1.00143
0.134306	0.96995		0.141636	1.00803		0.131866	0.974902		0.131866	0.984788		0.131866	1.01073		0.109886	0.98717
0.136748	1.03608		0.144078	0.979544		0.134308	0.969989		0.134308	0.996174		0.134308	1.01258		0.112328	1.00143
0.13919	0.989744		0.14652	0.973473		0.13675	0.952126		0.13675	1.01986		0.13675	1.01675		0.11477	1.00811
0.141632	1.04552		0.148962	0.961797		0.139192	0.987406		0.139192	0.973857		0.139192	0.996392		0.117212	0.960442
0.144074	1.01044		0.151404	0.989819		0.141634	1.00125		0.141634	0.985243		0.141634	0.945046		0.119654	0.994743
0.146516	1.01269		0.153846	0.97394		0.144076	0.988746		0.144076	0.960193		0.144076	1.02507		0.122096	1.01212
0.148958	1.01089		0.156288	1.02158		0.146518	0.994998		0.146518	0.972035		0.146518	1.03525		0.124538	1.00098
0.1514	1.00954		0.15873	0.947319		0.14896	0.964184		0.14896	0.977045		0.14896	1.0371		0.12698	0.983161
0.153842	1.00189		0.161172	1.00056		0.151402	0.987406		0.151402	0.967025		0.151402	0.982052		0.129422	1.03083
0.156284	1.02168		0.163614	0.968336		0.153844	1.02805		0.153844	0.990709		0.153844	0.976039		0.131864	0.995634
0.158726	1.05317		0.166056	0.968803		0.156286	1.00795		0.156286	0.96247		0.156286	1.00934		0.134306	0.996525
0.161168	1.00954		0.168498	0.957127		0.158728	0.98696		0.158728	0.984788		0.158728	1.01952		0.136748	0.985388
0.16361	1.00189		0.17094	0.968336		0.16117	0.98696		0.16117	1.0021		0.16117	1.00287		0.13919	0.999644
0.166052	1.02663		0.173382	0.949187		0.163612	0.972222		0.163612	0.98251		0.163612	1.01998		0.141632	0.971579
0.168494	1.00144		0.175824	0.941715		0.166054	0.979814		0.166054	0.962926		0.166054	0.98529		0.144074	0.959551
0.170936	0.954656		0.178266	0.952924		0.168496	1.01152		0.168496	0.968391		0.168496	0.971413		0.146516	0.970242
0.173378	1.01448		0.180708	0.907155		0.170938	0.952572		0.170938	0.97249		0.170938	1.01628		0.148958	0.974697
0.17582	0.99874		0.18315	0.927237		0.17338	0.992319		0.17338	0.962015		0.17338	0.988065		0.1514	0.973361
0.178262	0.992893		0.185592	0.950121		0.175822	1.0209		0.175822	0.921024		0.175822	0.978814		0.153842	0.992071
0.180704	0.946559		0.188034	0.933308		0.178264	0.973562		0.178264	0.957005		0.178264	0.944121		0.156284	0.974697
0.183146	1.00414		0.190476	0.936111		0.180706	1.00616		0.180706	0.965203		0.180706	1.00194		0.158726	0.964006
0.185588	0.982096		0.192918	0.929572		0.183148	1.02581		0.183148	0.943341		0.183148	0.98529		0.161168	0.959105
0.18803	0.985245		0.19536	0.934242		0.18559	0.995891		0.18559	0.926034		0.18559	0.964474		0.16361	0.981379
0.190472	0.996941		0.197802	0.886606		0.188032	0.999017		0.188032	0.901439		0.188032	0.958923		0.166052	0.967124
0.192914	0.947908		0.200244	0.901084		0.190474	0.992765		0.190474	0.905994		0.190474	1.00842		0.168494	0.918567
0.195356	0.959604		0.202686	0.904353		0.192916	1.00884		0.192916	0.966569		0.192916	0.991766		0.170936	0.953314
0.197798	0.948808		0.205128	0.911358		0.195358	1.02135		0.195358	0.894152		0.195358	0.992691		0.173378	0.958215
0.20024	0.97085		0.20757	0.931907		0.1978	0.981154		0.1978	0.884132		0.1978	0.988528		0.17582	0.946632
0.202682	0.94341		0.210012	0.925369		0.200242	0.966863		0.200242	0.905538		0.200242	1.00009		0.178262	0.955987
0.205124	0.969501		0.212454	0.917897		0.202684	0.988299		0.202684	0.935598		0.202684	0.99963		0.180704	0.928813
0.207566	0.934413		0.214896	0.888941		0.205126	0.981154		0.205126	0.86227		0.205126	0.962624		0.183146	0.912776
0.210008	0.937112		0.217338	0.927237		0.207568	0.997678		0.207568	0.870013		0.207568	0.976039		0.185588	0.935941
0.21245	0.923617		0.21978	0.88754		0.21001	1.03117		0.21001	0.89734		0.21001	0.971413		0.18803	0.943959
0.214892	0.967251		0.222222	0.866056		0.212452	0.991426		0.212452	0.915558		0.212452	0.954297		0.190472	0.910549
0.217334	0.938911		0.224664	0.882869		0.214894	0.966417		0.214894	0.898706		0.214894	0.910815		0.192914	0.939505
0.219776	0.892128		0.227106	0.867458		0.217336	0.976688		0.217336	0.869102		0.217336	0.936257		0.195356	0.940841
0.222218	0.920468		0.229548	0.897347		0.219778	0.969989		0.219778	0.880033		0.219778	0.867333		0.197798	0.907431
0.22466	0.927215		0.23199	0.877732		0.22222	1.01197		0.22222	0.895063		0.22222	0.961236		0.20024	0.901639
0.227102	0.919118		0.234432	0.859518		0.224662	0.987406		0.224662	0.846784		0.224662	0.943658		0.202682	0.940396
0.229544	0.927215		0.236874	0.833364		0.227104	0.98428		0.227104	0.870468		0.227104	0.939495		0.205124	0.901194
0.231986	0.949708		0.239316	0.812815		0.229546	0.960164		0.229546	0.865003		0.229546	0.930243		0.207566	0.884711
0.234428	0.934863		0.241758	0.882869		0.231988	0.974902		0.231988	0.859082		0.231988	0.986215		0.210008	0.889612
0.23687	0.950157		0.2442	0.863254		0.23443	0.959718		0.23443	0.849973		0.23443	0.882135		0.21245	0.911885
0.239312	0.906073		0.246642	0.837568		0.236872	0.975795		0.236872	0.802605		0.236872	0.902489		0.214892	0.900303
0.241754	0.926316		0.249084	0.834299		0.239314	0.973562		0.239314	0.833576		0.239314	0.915441		0.217334	0.921686
0.244196	0.88493		0.251526	0.853914		0.241756	0.936049		0.241756	0.851339		0.241756	0.939957		0.219776	0.903867
0.246638	0.907422		0.253968	0.830095		0.244198	0.955698		0.244198	0.851794		0.244198	0.925155		0.222218	0.874911
0.24908	0.899325		0.25641	0.791799		0.24664	0.971776		0.24664	0.823556		0.24664	0.908502		0.22466	0.868674
0.251522	0.903824		0.258852	0.819354		0.249082	0.971329		0.249082	0.829022		0.249082	0.858544		0.227102	0.891839
0.253964	0.879082		0.261294	0.812815		0.251524	0.92801		0.251524	0.848151		0.251524	0.855768		0.229544	0.866447
0.256406	0.900675		0.263736	0.829161		0.253966	0.904341		0.253966	0.798051		0.253966	0.92423		0.231986	0.905203
0.258848	0.929015		0.266178	0.799738		0.256408	0.944534		0.256408	0.903261		0.256408	0.90989		0.234428	0.872238
0.26129	0.912371		0.26862	0.784327		0.25885	0.976242		0.25885	0.789852		0.25885	0.880747		0.23687	0.814772
0.263732	0.888529		0.271062	0.815617		0.261292	0.976242		0.261292	0.800328		0.261292	0.874734		0.239312	0.849519
0.266174	0.88448		0.273504	0.802074		0.263734	0.932476		0.263734	0.785753		0.263734	0.902489		0.241754	0.851746
0.268616	0.868736		0.275946	0.813749		0.266176	0.942301		0.266176	0.789397		0.266176	0.900176		0.244196	0.859765
0.271058	0.879082		0.278388	0.783392		0.268618	0.943641		0.268618	0.821734		0.268618	0.814599		0.246638	0.837046
0.2735	0.85569		0.28083	0.795068		0.27106	0.937388		0.27106	0.810803		0.27106	0.859006		0.24908	0.8415
0.275942	0.867836		0.283272	0.787596		0.273502	0.936942		0.273502	0.793496		0.273502	0.876122		0.251522	0.796062
0.278384	0.882231		0.285714	0.785261		0.275944	0.956592		0.275944	0.818091		0.275944	0.885836		0.253964	0.827245
0.280826	0.840846		0.288156	0.766112		0.278386	0.935155		0.278386	0.822645		0.278386	0.848367		0.256406	0.896294
0.283268	0.845344		0.290598	0.824024		0.280828	0.92667		0.280828	0.800783		0.280828	0.884448		0.258848	0.836155
0.28571	0.864687		0.29304	0.727349		0.28327	0.916845		0.28327	0.813536		0.28327	0.837265		0.26129	0.861101
0.288152	0.811156		0.295482	0.746964		0.285712	0.940068		0.285712	0.768901		0.285712	0.839578		0.263732	0.843728
0.290594	0.838596		0.297924	0.797403		0.288154	0.924884		0.288154	0.773911		0.288154	0.836803		0.266174	0.8317
0.293036	0.8296		0.300366	0.744162		0.290596	0.938282		0.290596	0.750683		0.290596	0.837265		0.268616	0.78938
0.295478	0.853441		0.302808	0.778722		0.293038	0.905681		0.293038	0.755238		0.293038	0.863632		0.271058	0.800071
0.29792	0.860189		0.30525	0.76658		0.29548	0.934709		0.29548	0.818091		0.29548	0.885373		0.2735	0.815217
0.300362	0.844444		0.307692	0.708668		0.297922	0.894516		0.297922	0.769812		0.297922	0.825238		0.275942	0.851746
0.302804	0.778767		0.310134	0.74136		0.300364	0.923098		0.300364	0.791219		0.300364	0.846054		0.278384	0.790716
0.305246	0.834098		0.312576	0.764711		0.302806	0.923544		0.302806	0.766169		0.302806	0.834027		0.280826	0.792498
0.307688	0.834098		0.315018	0.771717		0.305248	0.880672		0.305248	0.774822		0.305248	0.851143		0.283268	0.784925
0.31013	0.82825		0.31746	0.756772		0.30769	0.898535		0.30769	0.780743		0.30769	0.838653		0.28571	0.788934
0.312572	0.796311		0.319902	0.73669		0.310132	0.902108		0.310132	0.786209		0.310132	0.846979		0.288152	0.785816
0.315014	0.878632		0.322344	0.746964		0.312574	0.917292		0.312574	0.737475		0.312574	0.781756		0.290594	0.829918
0.317456	0.803509		0.324786	0.72875		0.315016	0.906127		0.315016	0.774367		0.315016	0.793783		0.293036	0.790716
0.319898	0.784615		0.327228	0.73342		0.317458	0.9097		0.317458	0.721989		0.317458	0.834027		0.295478	0.785371
0.32234	0.795861		0.32967	0.721745		0.3199	0.89005		0.3199	0.708781		0.3199	0.802109		0.29792	0.773788
0.324782	0.780567		0.332112	0.695591		0.322342	0.890943		0.322342	0.734742		0.322342	0.809973		0.300362	0.786707
0.327224	0.781916		0.334554	0.714739		0.324784	0.869954		0.324784	0.70787		0.324784	0.8183		0.302804	0.769779
0.329666	0.80036		0.336996	0.683449		0.327226	0.889157		0.327226	0.703316		0.327226	0.818762		0.305246	0.781361
0.332108	0.805758		0.339438	0.780123		0.329668	0.884244		0.329668	0.760703		0.329668	0.800259		0.307688	0.785816
0.33455	0.80126		0.34188	0.729684		0.33211	0.842712		0.33211	0.751139		0.33211	0.796096		0.31013	0.773788
0.336992	0.833198		0.344322	0.716608		0.334552	0.865934		0.334552	0.730188		0.334552	0.796096		0.312572	0.765324
0.339434	0.753576		0.346764	0.726882		0.336994	0.8704		0.336994	0.720623		0.336994	0.73411		0.315014	0.739041
0.341876	0.808907		0.349206	0.69419		0.339436	0.852983		0.339436	0.714247		0.339436	0.796096		0.317456	0.77067
0.344318	0.807108		0.351648	0.700262		0.341878	0.891836		0.341878	0.685097		0.341878	0.768341		0.319898	0.730577
0.34676	0.775169		0.35409	0.676443		0.34432	0.844498		0.34432	0.712425		0.34432	0.77528		0.32234	0.749287
0.349202	0.766172		0.356532	0.696525		0.346762	0.818596		0.346762	0.72791		0.346762	0.779443		0.324782	0.746169
0.351644	0.746379		0.358974	0.728283		0.349204	0.88737		0.349204	0.711058		0.349204	0.770191		0.327224	0.754187
0.354086	0.757175		0.361416	0.691388		0.351646	0.87308		0.351646	0.72791		0.351646	0.772967		0.329666	0.729686
0.356528	0.772919		0.363858	0.669438		0.354088	0.813683		0.354088	0.714247		0.354088	0.736423		0.332108	0.736814
0.35897	0.747278		0.3663	0.657762		0.35653	0.857002		0.35653	0.688286		0.35653	0.744287		0.33455	0.751515
0.361412	0.774269		0.368742	0.660564		0.358972	0.839139		0.358972	0.692385		0.358972	0.761403		0.336992	0.726123
0.363854	0.731084		0.371184	0.652625		0.361414	0.81547		0.361414	0.688741		0.361414	0.748913		0.339434	0.727014
0.366296	0.759424		0.373626	0.662432		0.363856	0.851643		0.363856	0.706504		0.363856	0.761403		0.341876	0.757751
0.368738	0.740981		0.376068	0.685317		0.366298	0.832887		0.366298	0.706048		0.366298	0.772504		0.344318	0.723004
0.37118	0.762123		0.37851	0.677377		0.36874	0.879779		0.36874	0.709237		0.36874	0.741512		0.34676	0.709195
0.373622	0.74368		0.380952	0.660564		0.371182	0.821722		0.371182	0.678721		0.371182	0.758627		0.349202	0.70964
0.376064	0.760774		0.383394	0.697926		0.373624	0.809664		0.373624	0.6728		0.373624	0.755389		0.351644	0.741714
0.378506	0.739181		0.385836	0.675976		0.376066	0.798946		0.376066	0.683276		0.376066	0.766953		0.354086	0.680684
0.380948	0.730634		0.388278	0.678778		0.378508	0.816363		0.378508	0.683731		0.378508	0.754001		0.356528	0.753296
0.38339	0.740981		0.39072	0.677844		0.38095	0.859682		0.38095	0.684642		0.38095	0.742899		0.35897	0.752851
0.385832	0.729285		0.393162	0.664767		0.383392	0.860129		0.383392	0.712425		0.383392	0.769729		0.361412	0.710531
0.388274	0.74278		0.395604	0.652625		0.385834	0.848964		0.385834	0.685553		0.385834	0.733185		0.363854	0.72835
0.390716	0.738282		0.398046	0.663366		0.388276	0.809218		0.388276	0.654126		0.388276	0.747063		0.366296	0.69583
0.393158	0.725686		0.400488	0.650757		0.390718	0.808771		0.390718	0.658226		0.390718	0.71422		0.368738	0.688703
0.3956	0.71534		0.40293	0.682514		0.39316	0.822615		0.39316	0.663236		0.39316	0.755852		0.37118	0.694048
0.398042	0.738282		0.405372	0.684383		0.395602	0.836459		0.395602	0.706959		0.395602	0.713295		0.373622	0.688257
0.400484	0.752677		0.407814	0.614795		0.398044	0.823508		0.398044	0.660503		0.398044	0.762328		0.376064	0.732359
0.402926	0.722087		0.410256	0.674575		0.400486	0.824848		0.400486	0.662325		0.400486	0.754926		0.378506	0.67623
0.405368	0.709492		0.412698	0.640015		0.402928	0.817256		0.402928	0.673711		0.402928	0.726247		0.380948	0.716768
0.40781	0.71354		0.41514	0.665234		0.40537	0.817256		0.40537	0.684642		0.40537	0.704506		0.38339	0.699394
0.410252	0.696896		0.417582	0.641883		0.407812	0.77885		0.407812	0.671889		0.407812	0.754926		0.385832	0.683357
0.412694	0.719388		0.420024	0.630674		0.410254	0.79314		0.410254	0.672345		0.410254	0.731798		0.388274	0.670884
0.415136	0.710391		0.422466	0.637213		0.412696	0.836013		0.412696	0.65276		0.412696	0.731798		0.390716	0.686921
0.417578	0.680702		0.424908	0.65963		0.415138	0.820829		0.415138	0.675533		0.415138	0.71792		0.393158	0.725232
0.42002	0.717589		0.42735	0.626004		0.41758	0.784209		0.41758	0.648661		0.41758	0.718383		0.3956	0.688703
0.422462	0.725236		0.429792	0.673641		0.420022	0.775277		0.420022	0.627254		0.420022	0.736886		0.398042	0.674448
0.424904	0.694197		0.432234	0.62974		0.422464	0.786888		0.422464	0.64775		0.422464	0.713757		0.400484	0.685139
0.427346	0.708142		0.434676	0.595647		0.424906	0.804305		0.424906	0.640918		0.424906	0.702193		0.402926	0.699394
0.429788	0.703194		0.437118	0.613394		0.427348	0.796266		0.427348	0.661414		0.427348	0.661023		0.405368	0.682021
0.43223	0.673954		0.43956	0.633477		0.42979	0.788228		0.42979	0.669612		0.42979	0.720696		0.40781	0.664202
0.434672	0.667656		0.442002	0.623669		0.432232	0.803859		0.432232	0.624522		0.432232	0.681839		0.410252	0.690039
0.437114	0.691948		0.444444	0.585373		0.434674	0.779296		0.434674	0.655037		0.434674	0.681377		0.412694	0.651283
0.439556	0.6852		0.446886	0.623669		0.437116	0.792247		0.437116	0.676444		0.437116	0.672588		0.415136	0.669102
0.441998	0.694647		0.449328	0.643751		0.439558	0.777956		0.439558	0.639552		0.439558	0.702655		0.417578	0.67623
0.44444	0.691498		0.45177	0.619466		0.442	0.777956		0.442	0.630443		0.442	0.670737		0.42002	0.657965
0.446882	0.71534		0.454212	0.592378		0.444442	0.805198		0.444442	0.675077		0.444442	0.696179		0.422462	0.697612
0.449324	0.668556		0.456654	0.601719		0.446884	0.801626		0.446884	0.623611		0.446884	0.712832		0.424904	0.636582
0.451766	0.673954		0.459096	0.646553		0.449326	0.77617		0.449326	0.639096		0.449326	0.692478		0.427346	0.657965
0.454208	0.678003		0.461538	0.614328		0.451768	0.754734		0.451768	0.629987		0.451768	0.704506		0.429788	0.64371
0.45665	0.65641		0.46398	0.593779		0.45421	0.802519		0.45421	0.618145		0.45421	0.668887		0.43223	0.646828
0.459092	0.655061		0.466422	0.61573		0.456652	0.77617		0.456652	0.637275		0.456652	0.704968		0.434672	0.626336
0.461534	0.669906		0.468864	0.61246		0.459094	0.790907		0.459094	0.630898		0.459094	0.660098		0.437114	0.66242
0.463976	0.646514		0.471306	0.585373		0.461536	0.769918		0.461536	0.61769		0.461536	0.676288		0.439556	0.662865
0.466418	0.664058		0.473748	0.621334		0.463978	0.744462		0.463978	0.64775		0.463978	0.65501		0.441998	0.67222
0.46886	0.664058		0.47619	0.569961		0.46642	0.762772		0.46642	0.606759		0.46642	0.650847		0.44444	0.655738
0.471302	0.692847		0.478632	0.610592		0.468862	0.73821		0.468862	0.606304		0.468862	0.677213		0.446882	0.641037
0.473744	0.678003		0.481074	0.608724		0.471304	0.749375		0.471304	0.596739		0.471304	0.672125		0.449324	0.645937
0.476186	0.673054		0.483516	0.600318		0.473746	0.754734		0.473746	0.583075		0.473746	0.642983		0.451766	0.655292
0.478628	0.6843		0.485958	0.57323		0.476188	0.750268		0.476188	0.599016		0.476188	0.672125		0.454208	0.617872
0.48107	0.666307		0.4884	0.589109		0.47863	0.713201		0.47863	0.593551		0.47863	0.620779		0.45665	0.639701
0.483512	0.663608		0.490842	0.557818		0.481072	0.694444		0.481072	0.610403		0.481072	0.665186		0.459092	0.616091
0.485954	0.631219		0.493284	0.588642		0.483514	0.746695		0.483514	0.597194		0.483514	0.669812		0.461534	0.640146
0.488396	0.650562		0.495726	0.56856		0.485956	0.741336		0.485956	0.616324		0.485956	0.654547		0.463976	0.651728
0.490838	0.636167		0.498168	0.557351		0.488398	0.752948		0.488398	0.594006		0.488398	0.630493		0.466418	0.624555
0.49328	0.660009		0.50061	0.560153		0.49084	0.730618		0.49084	0.616779		0.49084	0.671663		0.46886	0.619209
0.495722	0.65686		0.503052	0.56062		0.493282	0.716327		0.493282	0.61268		0.493282	0.655935		0.471302	0.616981
0.498164	0.62897		0.505494	0.564823		0.495724	0.746695		0.495724	0.614502		0.495724	0.649459		0.473744	0.594262
0.500606	0.638866		0.507936	0.574631		0.498166	0.749821		0.498166	0.629532		0.498166	0.597188		0.476186	0.617427
0.503048	0.632569		0.510378	0.56062		0.500608	0.702483		0.500608	0.573511		0.500608	0.635581		0.478628	0.636137
0.50549	0.626721		0.51282	0.591911		0.50305	0.687746		0.50305	0.606304		0.50305	0.604589		0.48107	0.613418
0.507932	0.59883		0.515262	0.572763		0.505492	0.733298		0.505492	0.588541		0.505492	0.642983		0.483512	0.612081
0.510374	0.62897		0.517704	0.542406		0.507934	0.729278		0.507934	0.612224		0.507934	0.64252		0.485954	0.603172
0.512816	0.60108		0.520146	0.552214		0.510376	0.708735		0.510376	0.54755		0.510376	0.632806		0.488396	0.633019
0.515258	0.636167		0.522588	0.576499		0.512818	0.707842		0.512818	0.561669		0.512818	0.621242		0.490838	0.59649
0.5177	0.641116		0.52503	0.558752		0.51526	0.729725		0.51526	0.586719		0.51526	0.613378		0.49328	0.58268
0.520142	0.608727		0.527472	0.534		0.517702	0.725259		0.517702	0.576243		0.517702	0.652234		0.495722	0.593371
0.522584	0.637967		0.529914	0.55595		0.520144	0.692212		0.520144	0.575332		0.520144	0.637894		0.498164	0.579562
0.525026	0.62762		0.532356	0.567159		0.522586	0.685066		0.522586	0.604026		0.522586	0.631881		0.500606	0.607626
0.527468	0.634368		0.534798	0.53867		0.525028	0.715434		0.525028	0.557114		0.525028	0.641595		0.503048	0.570652
0.52991	0.595232		0.53724	0.561087		0.52747	0.700697		0.52747	0.567134		0.52747	0.636044		0.50549	0.577334
0.532352	0.59928		0.539682	0.555016		0.529912	0.704716		0.529912	0.541629		0.529912	0.605514		0.507932	0.6201
0.534794	0.631219		0.542124	0.543807		0.532354	0.724366		0.532354	0.543906		0.532354	0.639745		0.510374	0.586689
0.537236	0.612776		0.544566	0.553148		0.534796	0.6806		0.534796	0.538896		0.534796	0.620779		0.512816	0.600944
0.539678	0.619973		0.547008	0.540538		0.537238	0.724812		0.537238	0.568956		0.537238	0.637432		0.515258	0.595153
0.54212	0.567791		0.54945	0.574164		0.53968	0.711861		0.53968	0.583986		0.53968	0.616153		0.5177	0.56397
0.544562	0.590283		0.551892	0.507846		0.542122	0.681493		0.542122	0.54254		0.542122	0.62818		0.520142	0.571989
0.547004	0.610976		0.554334	0.56062		0.544564	0.671222		0.544564	0.545272		0.544564	0.608289		0.522584	0.608517
0.549446	0.604678		0.556776	0.520456		0.547006	0.679707		0.547006	0.573055		0.547006	0.584698		0.525026	0.605845
0.551888	0.573639		0.559218	0.544741		0.549448	0.664523		0.549448	0.547094		0.549448	0.594412		0.527468	0.576889
0.55433	0.59928		0.56166	0.525593		0.55189	0.675688		0.55189	0.547094		0.55189	0.605051		0.52991	0.585353
0.556772	0.623572		0.564102	0.528862		0.554332	0.673008		0.554332	0.533886		0.554332	0.605977		0.532352	0.595153
0.559214	0.574539		0.566544	0.53073		0.556774	0.695784		0.556774	0.560758		0.556774	0.606902		0.534794	0.575998
0.561656	0.59973		0.568986	0.523258		0.559216	0.674348		0.559216	0.526599		0.559216	0.590249		0.537236	0.553724
0.564098	0.577238		0.571428	0.505044		0.561658	0.680154		0.561658	0.546639		0.561658	0.580072		0.539678	0.570207
0.56654	0.583536		0.57387	0.480758		0.5641	0.681493		0.5641	0.545272		0.5641	0.579147		0.54212	0.562634
0.568982	0.574539		0.576312	0.514852		0.566542	0.687746		0.566542	0.55757		0.566542	0.578222		0.544562	0.567088
0.571424	0.576788		0.578754	0.521857		0.568984	0.665863		0.568984	0.512935		0.568984	0.589324		0.547004	0.555952
0.573866	0.556995		0.581196	0.513917		0.571426	0.667203		0.571426	0.542084		0.571426	0.591174		0.549446	0.566197
0.576308	0.584435		0.583638	0.53867		0.573868	0.663183		0.573868	0.549371		0.573868	0.601813		0.551888	0.536351
0.57875	0.57184		0.58608	0.510181		0.57631	0.673901		0.57631	0.573511		0.57631	0.580535		0.55433	0.54036
0.581192	0.602879		0.588522	0.500841		0.578752	0.688192		0.578752	0.532975		0.578752	0.580997		0.556772	0.542587
0.583634	0.594332		0.590964	0.502709		0.581194	0.677474		0.581194	0.517034		0.581194	0.604126		0.559214	0.533678
0.586076	0.563743		0.593406	0.500841		0.583636	0.671668		0.583636	0.539807		0.583636	0.5958		0.561656	0.547933
0.588518	0.578138		0.595848	0.487764		0.586078	0.670775		0.586078	0.526143		0.586078	0.593487		0.564098	0.555506
0.59096	0.576788		0.59829	0.479824		0.58852	0.635941		0.58852	0.514757		0.58852	0.552318		0.56654	0.53145
0.593402	0.594782		0.600732	0.463011		0.590962	0.621204		0.590962	0.53252		0.590962	0.579147		0.568982	0.527441
0.595844	0.546649		0.603174	0.468149		0.593404	0.631476		0.593404	0.539351		0.593404	0.592099		0.571424	0.555506
0.598286	0.568241		0.605616	0.519989		0.595846	0.622097		0.595846	0.527054		0.595846	0.565732		0.573866	0.547933
0.600728	0.554296		0.608058	0.467215		0.598288	0.652912		0.598288	0.516579		0.598288	0.55278		0.576308	0.54036
0.60317	0.526406		0.6105	0.46488		0.60073	0.66095		0.60073	0.517034		0.60073	0.594412		0.57875	0.533232
0.605612	0.545299		0.612942	0.51672		0.603172	0.632369		0.603172	0.521133		0.603172	0.566195		0.581192	0.529223
0.608054	0.526406		0.615384	0.512983		0.605614	0.635495		0.605614	0.496083		0.605614	0.55093		0.583634	0.57288
0.610496	0.538552		0.617826	0.467682		0.608056	0.611379		0.608056	0.519311		0.608056	0.587473		0.586076	0.529669
0.612938	0.559244		0.620268	0.463011		0.610498	0.633708		0.610498	0.506103		0.610498	0.540753		0.588518	0.52165
0.61538	0.512011		0.62271	0.462077		0.61294	0.638174		0.61294	0.50838		0.61294	0.573134		0.59096	0.50784
0.617822	0.535403		0.625152	0.462544		0.615382	0.653805		0.615382	0.487429		0.615382	0.576372		0.593402	0.522986
0.620264	0.534953		0.627594	0.459275		0.617824	0.597535		0.617824	0.512479		0.617824	0.567583		0.595844	0.518532
0.622706	0.548448		0.630036	0.473753		0.620266	0.627456		0.620266	0.492439		0.620266	0.562957		0.598286	0.538578
0.625148	0.517859		0.632478	0.470484		0.622708	0.622097		0.622708	0.499271		0.622708	0.515774		0.600728	0.497594
0.62759	0.557445		0.63492	0.46161		0.62515	0.642194		0.62515	0.481053		0.62515	0.528726		0.60317	0.515413
0.630032	0.539901		0.637362	0.450869		0.627592	0.608253		0.627592	0.479231		0.627592	0.561569		0.605612	0.526105
0.632474	0.525056		0.639804	0.440594		0.630034	0.610932		0.630034	0.497905		0.630034	0.554168		0.608054	0.52165
0.634916	0.516509		0.642246	0.484028		0.632476	0.619864		0.632476	0.484241		0.632476	0.551392		0.610496	0.521205
0.637358	0.505263		0.644688	0.451803		0.634918	0.593069		0.634918	0.469211		0.634918	0.510686		0.612938	0.523877
0.6398	0.539901		0.64713	0.453671		0.63736	0.596195		0.63736	0.472855		0.63736	0.500046		0.61538	0.512741
0.642242	0.535852		0.649572	0.453671		0.639802	0.637728		0.639802	0.473766		0.639802	0.523638		0.617822	0.543033
0.644684	0.497616		0.652014	0.441995		0.642244	0.625223		0.642244	0.474677		0.642244	0.526413		0.620264	0.501604
0.647126	0.532254		0.654456	0.471418		0.644686	0.622544		0.644686	0.473766		0.644686	0.555556		0.622706	0.505167
0.649568	0.516059		0.656898	0.446198		0.647128	0.591729		0.647128	0.468756		0.647128	0.534277		0.625148	0.476657
0.65201	0.519658		0.65934	0.455539		0.64957	0.601108		0.64957	0.44826		0.64957	0.5204		0.62759	0.48913
0.654452	0.517859		0.661782	0.446665		0.652012	0.600214		0.652012	0.479687		0.652012	0.512998		0.630032	0.473093
0.656894	0.531354		0.664224	0.453671		0.654454	0.58905		0.654454	0.489251		0.654454	0.525951		0.632474	0.504277
0.659336	0.488619		0.666666	0.427517		0.656896	0.614059		0.656896	0.459191		0.656896	0.511148		0.634916	0.496258
0.661778	0.498066		0.669108	0.458808		0.659338	0.598428		0.659338	0.482875		0.659338	0.503747		0.637358	0.510959
0.66422	0.508862		0.67155	0.44433		0.66178	0.635495		0.66178	0.496994		0.66178	0.505135		0.6398	0.497594
0.666662	0.498965		0.673992	0.470951		0.664222	0.577438		0.664222	0.464657		0.664222	0.488944		0.642242	0.486903
0.669104	0.489969		0.676434	0.437325		0.666664	0.577438		0.666664	0.477865		0.666664	0.496808		0.644684	0.500713
0.671546	0.512461		0.678876	0.433589		0.669106	0.563594		0.669106	0.477865		0.669106	0.529189		0.647126	0.506949
0.673988	0.516959		0.681318	0.462544		0.671548	0.587263		0.671548	0.460557		0.671548	0.523638		0.649568	0.481112
0.67643	0.48502		0.68376	0.450402		0.67399	0.585477		0.67399	0.425487		0.67399	0.520862		0.65201	0.475321
0.678872	0.509312		0.686202	0.416776		0.676432	0.558235		0.676432	0.425943		0.676432	0.496808		0.654452	0.476212
0.681314	0.506163		0.688644	0.450402		0.678874	0.598428		0.678874	0.466023		0.678874	0.510223		0.656894	0.466411
0.683756	0.48592		0.691086	0.423314		0.681316	0.571633		0.681316	0.482419		0.681316	0.485706		0.659336	0.457502
0.686198	0.491768		0.693528	0.449935		0.683758	0.559128		0.683758	0.45327		0.683758	0.49542		0.661778	0.498485
0.68864	0.467926		0.69597	0.401364		0.6862	0.574312		0.6862	0.457825		0.6862	0.512536		0.66422	0.47933
0.691082	0.500315		0.698412	0.429852		0.688642	0.559128		0.688642	0.459647		0.688642	0.489407		0.666662	0.470421
0.693524	0.497166		0.700854	0.433589		0.691084	0.572079		0.691084	0.440517		0.691084	0.494958		0.669104	0.492249
0.695966	0.491318		0.703296	0.422847		0.693526	0.563148		0.693526	0.441428		0.693526	0.501434		0.671546	0.465075
0.698408	0.440486		0.705738	0.437792		0.695968	0.56672		0.695968	0.427309		0.695968	0.492182		0.673988	0.473093
0.70085	0.454881		0.70818	0.440127		0.69841	0.585924		0.69841	0.431408		0.69841	0.485244		0.67643	0.448592
0.703292	0.472425		0.710622	0.413039		0.700852	0.547517		0.700852	0.444616		0.700852	0.497733		0.678872	0.454383
0.705734	0.481871		0.713064	0.417243		0.703294	0.563148		0.703294	0.44325		0.703294	0.497733		0.681314	0.470421
0.708176	0.487269		0.715506	0.400897		0.705736	0.533673		0.705736	0.442339		0.705736	0.49172		0.683756	0.457502
0.710618	0.465227		0.717948	0.368672		0.708178	0.526081		0.708178	0.416378		0.708178	0.509298		0.686198	0.464629
0.71306	0.470625		0.72039	0.408836		0.71062	0.522508		0.71062	0.40818		0.71062	0.472292		0.68864	0.439237
0.715502	0.468826		0.722832	0.408836		0.713062	0.552429		0.713062	0.437329		0.713062	0.472292		0.691082	0.438346
0.717944	0.448133		0.725274	0.403232		0.715504	0.543051		0.715504	0.436418		0.715504	0.486632		0.693524	0.453493
0.720386	0.468376		0.727716	0.410704		0.717946	0.566274		0.717946	0.415923		0.717946	0.451476		0.695966	0.444583
0.722828	0.45803		0.730158	0.429852		0.720388	0.53278		0.720388	0.430953		0.720388	0.483393		0.698408	0.456611
0.72527	0.48592		0.7326	0.382216		0.72283	0.514916		0.72283	0.399526		0.72283	0.484781		0.70085	0.445474
0.727712	0.470175		0.735042	0.405567		0.725272	0.552876		0.725272	0.460557		0.725272	0.494958		0.703292	0.456165
0.730154	0.439136		0.737484	0.389221		0.727714	0.53144		0.727714	0.446438		0.727714	0.482468		0.705734	0.43211
0.732596	0.474224		0.739926	0.385018		0.730156	0.56806		0.730156	0.423666		0.730156	0.480618		0.708176	0.453047
0.735038	0.477823		0.742368	0.425649		0.732598	0.534566		0.732598	0.384952		0.732598	0.482006		0.710618	0.449038
0.73748	0.462528		0.74481	0.399496		0.73504	0.542158		0.73504	0.405903		0.73504	0.449625		0.71306	0.453047
0.739922	0.487269		0.747252	0.388287		0.737482	0.537692		0.737482	0.427309		0.737482	0.466741		0.715502	0.423646
0.742364	0.453081		0.749694	0.399963		0.739924	0.535906		0.739924	0.427309		0.739924	0.4487		0.717944	0.4183
0.744806	0.447233		0.752136	0.390622		0.742366	0.518042		0.742366	0.402715		0.742366	0.496808		0.720386	0.448147
0.747248	0.443635		0.754578	0.407435		0.744808	0.537245		0.744808	0.403625		0.744808	0.485706		0.722828	0.435674
0.74969	0.422492		0.75702	0.388754		0.74725	0.535459		0.74725	0.431408		0.74725	0.437136		0.72527	0.426319
0.752132	0.433738		0.759462	0.413973		0.749692	0.525188		0.749692	0.404536		0.749692	0.438061		0.727712	0.433892
0.754574	0.471525		0.761904	0.382683		0.752134	0.528314		0.752134	0.412735		0.752134	0.469054		0.730154	0.447701
0.757016	0.441835		0.764346	0.38782		0.754576	0.510897		0.754576	0.404992		0.754576	0.422333		0.732596	0.453493
0.759458	0.432838		0.766788	0.384084		0.757018	0.542605		0.757018	0.41319		0.757018	0.465353		0.735038	0.433446
0.7619	0.438686		0.76923	0.397628		0.75946	0.523401		0.75946	0.42321		0.75946	0.445462		0.73748	0.424537
0.764342	0.420693		0.771672	0.37988		0.761902	0.522508		0.761902	0.415012		0.761902	0.432047		0.739922	0.42721
0.766784	0.447683		0.774114	0.369606		0.764344	0.496606		0.764344	0.370377		0.764344	0.428347		0.742364	0.408054
0.769226	0.420243		0.776556	0.37054		0.766786	0.527867		0.766786	0.386318		0.766786	0.464428		0.744806	0.428991
0.771668	0.437337		0.778998	0.380347		0.769228	0.501072		0.769228	0.397249		0.769228	0.446387		0.747248	0.420082
0.77411	0.420243		0.78144	0.360732		0.77167	0.495266		0.77167	0.377664		0.77167	0.413544		0.74969	0.413845
0.776552	0.422042		0.783882	0.366337		0.774112	0.505984		0.774112	0.386318		0.774112	0.429272		0.752132	0.418746
0.778994	0.437787		0.786324	0.365403		0.776554	0.480082		0.776554	0.401804		0.776554	0.45055		0.754574	0.426764
0.781436	0.424741		0.788766	0.371941		0.778996	0.500625		0.778996	0.407269		0.778996	0.451938		0.757016	0.416964
0.783878	0.422042		0.791208	0.366804		0.781438	0.514023		0.781438	0.39816		0.781438	0.445		0.759458	0.405381
0.78632	0.416194		0.79365	0.3626		0.78388	0.482762		0.78388	0.392239		0.78388	0.429272		0.7619	0.387117
0.788762	0.417094		0.796092	0.388287		0.786322	0.510004		0.786322	0.40317		0.786322	0.442224		0.764342	0.395135
0.791204	0.414395		0.798534	0.369139		0.788764	0.501518		0.788764	0.397705		0.788764	0.438523		0.766784	0.382217
0.793646	0.426991		0.800976	0.389221		0.791206	0.486781		0.791206	0.354436		0.791206	0.454251		0.769226	0.375535
0.796088	0.419343		0.803418	0.347189		0.793648	0.474277		0.793648	0.377664		0.793648	0.462115		0.771668	0.410727
0.79853	0.409447		0.80586	0.374276		0.79609	0.463112		0.79609	0.371744		0.79609	0.40198		0.77411	0.417855
0.800972	0.411246		0.808302	0.361199		0.798532	0.516256		0.798532	0.376754		0.798532	0.437598		0.776552	0.393354
0.803414	0.419343		0.810744	0.350458		0.800974	0.486781		0.800974	0.370377		0.800974	0.432973		0.778994	0.411618
0.805856	0.395502		0.813186	0.377545		0.803416	0.492587		0.803416	0.386774		0.803416	0.413544		0.781436	0.404936
0.808298	0.417094		0.815628	0.3626		0.805858	0.461772		0.805858	0.380397		0.805858	0.411231		0.783878	0.382662
0.81074	0.423842		0.81807	0.349991		0.8083	0.506431		0.8083	0.343961		0.8083	0.435748		0.78632	0.419636
0.813182	0.396401		0.820512	0.317766		0.810742	0.47383		0.810742	0.35307		0.810742	0.419095		0.788762	0.398699
0.815624	0.407647		0.822954	0.34859		0.813184	0.489014		0.813184	0.363545		0.813184	0.426034		0.791204	0.373307
0.818066	0.404948		0.825396	0.368672		0.815626	0.461325		0.815626	0.359446		0.815626	0.433435		0.793646	0.374644
0.820508	0.422042		0.827838	0.368205		0.818068	0.461772		0.818068	0.37812		0.818068	0.414932		0.796088	0.39469
0.82295	0.416194		0.83028	0.337381		0.82051	0.476063		0.82051	0.375843		0.82051	0.43251		0.79853	0.397363
0.825392	0.4009		0.832722	0.338782		0.822952	0.468917		0.822952	0.371288		0.822952	0.422333		0.800972	0.39959
0.827834	0.413945		0.835164	0.338782		0.825394	0.477849		0.825394	0.384952		0.825394	0.391803		0.803414	0.383108
0.830276	0.406748		0.837606	0.361666		0.827836	0.466238		0.827836	0.354436		0.827836	0.401517		0.805856	0.410282
0.832718	0.404498		0.840048	0.341117		0.830278	0.496606		0.830278	0.352614		0.830278	0.394579		0.808298	0.399145
0.83516	0.380207		0.84249	0.342518		0.83272	0.480082		0.83272	0.381308		0.83272	0.40383		0.81074	0.386671
0.837602	0.403599		0.844932	0.342518		0.835162	0.477403		0.835162	0.382674		0.835162	0.410769		0.813182	0.383999
0.840044	0.377508		0.847374	0.356529		0.837604	0.47249		0.837604	0.362179		0.837604	0.423258		0.815624	0.364398
0.842486	0.392353		0.849816	0.348123		0.840046	0.439889		0.840046	0.348515		0.840046	0.406606		0.818066	0.387562
0.844928	0.386055		0.852258	0.338315		0.842488	0.484101		0.842488	0.352159		0.842488	0.42002		0.820508	0.385335
0.84737	0.386505		0.8547	0.33131		0.84493	0.480975		0.84493	0.320277		0.84493	0.372837		0.82295	0.396472
0.849812	0.382006		0.857142	0.318233		0.847372	0.45686		0.847372	0.354892		0.847372	0.396429		0.825392	0.385335
0.852254	0.389654		0.859584	0.33598		0.849814	0.432297		0.849814	0.347604		0.849814	0.383939		0.827834	0.39469
0.854696	0.366262		0.862026	0.334112		0.852256	0.470257		0.852256	0.376298		0.852256	0.411694		0.830276	0.367962
0.857138	0.393252		0.864468	0.309826		0.854698	0.447928		0.854698	0.353525		0.854698	0.389028		0.832718	0.367516
0.85958	0.377958		0.86691	0.338782		0.85714	0.464898		0.85714	0.328475		0.85714	0.393653		0.83516	0.343906
0.862022	0.385605		0.869352	0.334579		0.859582	0.462219		0.859582	0.351248		0.859582	0.393191		0.837602	0.367962
0.864464	0.373459		0.871794	0.31403		0.862024	0.424705		0.862024	0.367644		0.862024	0.365899		0.840044	0.374644
0.866906	0.368961		0.874236	0.325705		0.864466	0.45284		0.864466	0.338495		0.864466	0.371912		0.842486	0.347024
0.869348	0.377058		0.876678	0.344386		0.866908	0.43721		0.866908	0.353981		0.866908	0.397354		0.844928	0.361279
0.87179	0.406298		0.87912	0.32804		0.86935	0.428278		0.86935	0.335762		0.86935	0.354334		0.84737	0.363952
0.874232	0.37211		0.881562	0.319167		0.871792	0.447035		0.871792	0.353525		0.871792	0.402905		0.849812	0.367071
0.876674	0.37166		0.884004	0.32804		0.874234	0.420239		0.874234	0.33804		0.874234	0.394116		0.852254	0.359052
0.879116	0.389654		0.886446	0.330843		0.876676	0.485888		0.876676	0.332574		0.876676	0.37515		0.854696	0.354152
0.881558	0.37211		0.888888	0.331777		0.879118	0.448821		0.879118	0.374932		0.879118	0.380701		0.857138	0.34346
0.884	0.37166		0.89133	0.327573		0.88156	0.438103		0.88156	0.328931		0.88156	0.383939		0.85958	0.337669
0.886442	0.358614		0.893772	0.313562		0.884002	0.41756		0.884002	0.347604		0.884002	0.401055		0.862022	0.359052
0.888884	0.386055		0.896214	0.325238		0.886444	0.430064		0.886444	0.334396		0.886444	0.356647		0.864464	0.379544
0.891326	0.362213		0.898656	0.307024		0.888886	0.448821		0.888886	0.340317		0.888886	0.394116		0.866906	0.352815
0.893768	0.384255		0.901098	0.319167		0.891328	0.41756		0.891328	0.332574		0.891328	0.373763		0.869348	0.347915
0.89621	0.355915		0.90354	0.30142		0.89377	0.450161		0.89377	0.332574		0.89377	0.366361		0.87179	0.367071
0.898652	0.380657		0.905982	0.299552		0.896212	0.419346		0.896212	0.344416		0.896212	0.364974		0.874232	0.341679
0.901094	0.357715		0.908424	0.304689		0.898654	0.446588		0.898654	0.349882		0.898654	0.366361		0.876674	0.363952
0.903536	0.360864		0.910866	0.324304		0.901096	0.441229		0.901096	0.33303		0.901096	0.40013		0.879116	0.352815
0.905978	0.361314		0.913308	0.303288		0.903538	0.423365		0.903538	0.332119		0.903538	0.392266		0.881558	0.354597
0.90842	0.341071		0.91575	0.305156		0.90598	0.444355		0.90598	0.325742		0.90598	0.384402		0.884	0.360834
0.910862	0.351867		0.918192	0.321035		0.908422	0.425598		0.908422	0.320732		0.908422	0.390878		0.886442	0.347024
0.913304	0.359064		0.920634	0.312161		0.910864	0.403716		0.910864	0.296138		0.910864	0.368212		0.888884	0.368407
0.915746	0.34422		0.923076	0.308892		0.913306	0.434084		0.913306	0.322554		0.913306	0.379314		0.891326	0.33366
0.918188	0.356815		0.925518	0.279936		0.915748	0.424705		0.915748	0.325742		0.915748	0.359885		0.893768	0.336778
0.92063	0.356365		0.92796	0.326172		0.91819	0.443909		0.91819	0.320732		0.91819	0.37145		0.89621	0.322523
0.923072	0.320378		0.930402	0.292079		0.920632	0.434977		0.920632	0.320277		0.920632	0.382089		0.898652	0.355488
0.925514	0.350967		0.932844	0.295815		0.923074	0.388085		0.923074	0.322554		0.923074	0.375613		0.901094	0.35727
0.927956	0.348718		0.935286	0.309359		0.925516	0.404609		0.925516	0.306158		0.925516	0.358035		0.903536	0.350143
0.930398	0.368061		0.937728	0.290678		0.927958	0.394337		0.927958	0.29386		0.927958	0.364974		0.905978	0.33366
0.93284	0.351417		0.94017	0.298151		0.9304	0.406395		0.9304	0.295682		0.9304	0.3733		0.90842	0.343015
0.935282	0.337922		0.942612	0.311694		0.932842	0.408628		0.932842	0.339862		0.932842	0.382552		0.910862	0.336778
0.937724	0.332524		0.945054	0.312161		0.935284	0.41622		0.935284	0.333485		0.935284	0.367287		0.913304	0.321187
0.940166	0.34422		0.947496	0.300486		0.937726	0.408181		0.937726	0.323921		0.937726	0.359885		0.915746	0.351924
0.942608	0.346469		0.949938	0.283673		0.940168	0.403716		0.940168	0.320732		0.940168	0.337682		0.918188	0.324751
0.94505	0.352767		0.95238	0.306557		0.94261	0.393444		0.94261	0.308891		0.94261	0.310389		0.92063	0.335887
0.947492	0.360864		0.954822	0.301887		0.945052	0.407735		0.945052	0.281563		0.945052	0.355722		0.923072	0.353706
0.949934	0.339721		0.957264	0.307491		0.947494	0.410861		0.947494	0.341228		0.947494	0.364048		0.925514	0.325641
0.952376	0.340171		0.959706	0.303755		0.949936	0.385406		0.949936	0.311168		0.949936	0.34092		0.927956	0.310941
0.954818	0.349168		0.962148	0.271063		0.952378	0.405055		0.952378	0.321188		0.952378	0.336294		0.930398	0.322078
0.95726	0.352317		0.96459	0.30142		0.95482	0.408181		0.95482	0.291128		0.95482	0.353409		0.93284	0.349697
0.959702	0.349168		0.967032	0.286475		0.957262	0.388085		0.957262	0.290672		0.957262	0.325192		0.935282	0.335887
0.962144	0.333873		0.969474	0.281338		0.959704	0.407735		0.959704	0.299781		0.959704	0.335369		0.937724	0.322969
0.964586	0.330274		0.971916	0.273398		0.962146	0.384959		0.962146	0.305247		0.962146	0.323804		0.940166	0.330987
0.967028	0.318579		0.974358	0.280404		0.964588	0.418453		0.964588	0.318455		0.964588	0.35896		0.942608	0.318068
0.96947	0.334323		0.9768	0.277134		0.96703	0.387192		0.96703	0.319366		0.96703	0.331205		0.94505	0.304259
0.971912	0.321278		0.979242	0.273865		0.969472	0.388532		0.969472	0.296138		0.969472	0.351096		0.947492	0.317177
0.974354	0.333873		0.981684	0.295348		0.971914	0.384066		0.971914	0.311623		0.971914	0.345083		0.949934	0.313168
0.976796	0.330274		0.984126	0.293947		0.974356	0.400143		0.974356	0.309801		0.974356	0.343695		0.952376	0.320296
0.979238	0.338821		0.986568	0.276667		0.976798	0.410861		0.976798	0.296138		0.976798	0.340457		0.954818	0.294904
0.98168	0.338372		0.98901	0.297217		0.97924	0.399696		0.97924	0.29796		0.97924	0.335831		0.95726	0.312723
0.984122	0.319028		0.991452	0.275266		0.981682	0.390318		0.981682	0.299326		0.981682	0.35711		0.959702	0.317177
0.986564	0.334323		0.993894	0.273398		0.984124	0.407735		0.984124	0.320277		0.984124	0.347858		0.962144	0.319405
0.989006	0.311381		0.996336	0.279469		0.986566	0.385852		0.986566	0.286573		0.986566	0.330743		0.964586	0.328314
0.991448	0.364013		0.998778	0.269195		0.989008	0.383173		0.989008	0.300237		0.989008	0.319178		0.967028	0.327869
0.99389	0.327575		1.00122	0.272464		0.99145	0.372454		0.99145	0.289306		0.99145	0.327967		0.96947	0.325196
0.996332	0.317229		1.00366	0.286008		0.993892	0.364416		0.993892	0.303425		0.993892	0.331205		0.971912	0.314059
0.998774	0.291138		1.0061	0.262189		0.996334	0.35727		0.996334	0.277919		0.996334	0.328893		0.974354	0.316732
1.00122	0.334323		1.00855	0.259387		0.998776	0.394784		0.998776	0.283385		0.998776	0.343232		0.976796	0.322969
1.00366	0.304633		1.01099	0.253783		1.00122	0.366202		1.00122	0.29887		1.00122	0.354797		0.979238	0.304704
1.0061	0.310931		1.01343	0.268728		1.00366	0.363969		1.00366	0.291583		1.00366	0.355722		0.98168	0.300249
1.00854	0.31498		1.01587	0.289277		1.0061	0.3796		1.0061	0.273365		1.0061	0.364048		0.984122	0.306486
1.01098	0.301035		1.01831	0.277601		1.00854	0.41622		1.00854	0.279286		1.00854	0.340457		0.986564	0.308713
1.01343	0.282591		1.02076	0.289744		1.01099	0.389871		1.01099	0.294316		1.01099	0.321029		0.989006	0.297131
1.01587	0.321727		1.0232	0.261255		1.01343	0.363523		1.01343	0.286573		1.01343	0.319178		0.991448	0.306932
1.01831	0.319028		1.02564	0.254717		1.01587	0.368882		1.01587	0.289306		1.01587	0.317328		0.99389	0.322078
1.02075	0.310931		1.02808	0.277134		1.01831	0.368435		1.01831	0.295227		1.01831	0.301601		0.996332	0.31495
1.02319	0.323527		1.03052	0.265926		1.02075	0.374687		1.02075	0.28885		1.02075	0.305301		0.998774	0.291785
1.02564	0.296536		1.03297	0.277134		1.0232	0.385852		1.0232	0.301603		1.0232	0.333518		1.00122	0.279758
1.02808	0.322177		1.03541	0.261722		1.02564	0.353251		1.02564	0.291128		1.02564	0.32658		1.00366	0.290449
1.03052	0.311831		1.03785	0.264525		1.02808	0.377814		1.02808	0.274731		1.02808	0.322417		1.0061	0.299804
1.03296	0.303734		1.04029	0.2762		1.03052	0.370668		1.03052	0.285662		1.03052	0.327967		1.00854	0.306932
1.0354	0.301484		1.04273	0.264525		1.03296	0.352358		1.03296	0.278375		1.03296	0.332131		1.01098	0.329651
1.03785	0.307332		1.04518	0.285074		1.03541	0.355038		1.03541	0.247859		1.03541	0.331205		1.01343	0.305595
1.04029	0.296986		1.04762	0.28881		1.03785	0.370668		1.03785	0.290217		1.03785	0.296512		1.01587	0.274857
1.04273	0.310481		1.05006	0.265926		1.04029	0.364416		1.04029	0.279741		1.04029	0.310852		1.01831	0.306041
1.04517	0.305083		1.0525	0.254717		1.04273	0.359057		1.04273	0.27382		1.04273	0.319641		1.02075	0.290449
1.04761	0.332074		1.05494	0.267327		1.04517	0.370221		1.04517	0.289761		1.04517	0.304839		1.02319	0.314505
1.05006	0.310481		1.05739	0.242574		1.04762	0.36263		1.04762	0.271088		1.04762	0.300213		1.02564	0.283767
1.0525	0.274944		1.05983	0.261255		1.05006	0.35995		1.05006	0.275642		1.05006	0.303913		1.02808	0.298022
1.05494	0.297436		1.06227	0.267794		1.0525	0.355038		1.0525	0.2638		1.0525	0.320566		1.03052	0.279758
1.05738	0.291138		1.06471	0.253316		1.05494	0.36129		1.05494	0.274731		1.05494	0.311315		1.03296	0.268621
1.05982	0.288889		1.06715	0.24631		1.05738	0.332262		1.05738	0.270177		1.05738	0.288648		1.0354	0.277085
1.06227	0.298785		1.0696	0.261255		1.05983	0.351465		1.05983	0.271088		1.05983	0.307151		1.03785	0.290895
1.06471	0.311381		1.07204	0.271063		1.06227	0.363076		1.06227	0.290672		1.06227	0.301138		1.04029	0.295795
1.06715	0.305983		1.07448	0.256118		1.06471	0.326456		1.06471	0.269266		1.06471	0.296512		1.04273	0.274857
1.06959	0.294287		1.07692	0.252382		1.06715	0.335834		1.06715	0.259701		1.06715	0.284948		1.04517	0.273521
1.07203	0.306883		1.07936	0.255184		1.06959	0.339407		1.06959	0.279286		1.06959	0.308539		1.04761	0.285549
1.07448	0.271345		1.08181	0.269195		1.07204	0.35861		1.07204	0.255602		1.07204	0.288186		1.05006	0.283767
1.07692	0.310032		1.08425	0.218756		1.07448	0.345213		1.07448	0.259246		1.07448	0.291424		1.0525	0.280203
1.07936	0.271345		1.08669	0.2323		1.07692	0.356377		1.07692	0.277464		1.07692	0.297437		1.05494	0.273966
1.0818	0.274044		1.08913	0.247245		1.07936	0.339407		1.07936	0.277009		1.07936	0.316403		1.05738	0.287776
1.08424	0.289339		1.09157	0.24164		1.0818	0.346106		1.0818	0.262434		1.0818	0.308539		1.05982	0.274857
1.08669	0.269096		1.09402	0.244442		1.08425	0.326902		1.08425	0.253325		1.08425	0.31224		1.06227	0.287776
1.08913	0.282141		1.09646	0.245843		1.08669	0.350572		1.08669	0.264256		1.08669	0.302526		1.06471	0.285549
1.09157	0.294287		1.0989	0.238371		1.08913	0.344766		1.08913	0.253325		1.08913	0.282635		1.06715	0.276194
1.09401	0.274044		1.10134	0.228563		1.09157	0.327796		1.09157	0.269266		1.09157	0.28356		1.06959	0.28154
1.09645	0.272245		1.10378	0.246778		1.09401	0.329582		1.09401	0.256058		1.09401	0.31409		1.07203	0.278421
1.0989	0.279442		1.10623	0.227629		1.09646	0.325563		1.09646	0.268355		1.09646	0.2979		1.07448	0.266393
1.10134	0.273594		1.10867	0.221558		1.0989	0.355931		1.0989	0.231918		1.0989	0.275234		1.07692	0.249465
1.10378	0.274044		1.11111	0.233701		1.10134	0.327349		1.10134	0.274731		1.10134	0.278934		1.07936	0.251693
1.10622	0.264597		1.11355	0.230899		1.10378	0.331368		1.10378	0.254236		1.10378	0.276159		1.0818	0.259711
1.10866	0.289789		1.11599	0.24164		1.10622	0.34298		1.10622	0.262889		1.10622	0.290036		1.08424	0.281985
1.11111	0.282591		1.11844	0.234168		1.10867	0.335834		1.10867	0.241483		1.10867	0.291886		1.08669	0.260602
1.11355	0.288439		1.12088	0.224827		1.11111	0.326902		1.11111	0.242849		1.11111	0.269683		1.08913	0.279312
1.11599	0.259649		1.12332	0.237904		1.11355	0.32467		1.11355	0.240117		1.11355	0.289573		1.09157	0.271294
1.11843	0.295637		1.12576	0.250514		1.11599	0.350572		1.11599	0.253325		1.11599	0.274308		1.09401	0.263275
1.12087	0.274494		1.1282	0.243508		1.11843	0.312612		1.11843	0.257424		1.11843	0.290961		1.09645	0.257484
1.12332	0.275843		1.13065	0.23697		1.12088	0.343426		1.12088	0.246493		1.12088	0.291886		1.0989	0.254811
1.12576	0.281691		1.13309	0.231833		1.12332	0.334048		1.12332	0.266078		1.12332	0.288186		1.10134	0.256148
1.1282	0.274944		1.13553	0.222959		1.12576	0.314398		1.12576	0.252869		1.12576	0.292812		1.10378	0.248129
1.13064	0.2565		1.13797	0.231833		1.1282	0.335834		1.1282	0.245582		1.1282	0.266445		1.10622	0.252138
1.13308	0.28484		1.14041	0.24164		1.13064	0.321097		1.13064	0.249226		1.13064	0.270608		1.10866	0.25882
1.13553	0.250202		1.14286	0.212217		1.13309	0.32065		1.13309	0.239661		1.13309	0.288186		1.11111	0.257929
1.13797	0.274944		1.1453	0.239305		1.13553	0.310825		1.13553	0.252414		1.13553	0.285873		1.11355	0.271294
1.14041	0.25785		1.14774	0.221091		1.13797	0.312612		1.13797	0.244216		1.13797	0.276159		1.11599	0.268175
1.14285	0.265497		1.15018	0.217355		1.14041	0.335834		1.14041	0.251958		1.14041	0.307151		1.11843	0.254811
1.14529	0.255151		1.15262	0.2323		1.14285	0.314398		1.14285	0.259246		1.14285	0.26922		1.12087	0.245902
1.14774	0.2565		1.15507	0.223426		1.1453	0.310825		1.1453	0.242394		1.1453	0.283097		1.12332	0.25882
1.15018	0.277193		1.15751	0.222492		1.14774	0.32065		1.14774	0.249226		1.14774	0.268295		1.12576	0.253029
1.15262	0.248853		1.15995	0.22903		1.15018	0.320204		1.15018	0.26881		1.15018	0.286798		1.1282	0.269066
1.15506	0.2565		1.16239	0.21502		1.15262	0.345659		1.15262	0.254691		1.15262	0.301601		1.13064	0.269066
1.1575	0.272245		1.16483	0.228096		1.15506	0.300554		1.15506	0.242394		1.15506	0.284023		1.13308	0.233874
1.15995	0.260999		1.16728	0.229497		1.15751	0.32199		1.15751	0.235562		1.15751	0.285873		1.13553	0.251247
1.16239	0.266847		1.16972	0.228563		1.15995	0.30368		1.15995	0.25879		1.15995	0.278934		1.13797	0.271294
1.16483	0.269546		1.17216	0.237904		1.16239	0.307253		1.16239	0.235562		1.16239	0.25488		1.14041	0.255257
1.16727	0.282141		1.1746	0.228096		1.16483	0.31931		1.16483	0.23374		1.16483	0.272458		1.14285	0.255702
1.16971	0.246604		1.17704	0.224827		1.16727	0.297428		1.16727	0.22873		1.16727	0.280785		1.14529	0.249465
1.17216	0.270895		1.17949	0.218756		1.16972	0.310825		1.16972	0.244671		1.16972	0.263207		1.14774	0.249911
1.1746	0.252901		1.18193	0.222025		1.17216	0.292515		1.17216	0.218255		1.17216	0.263207		1.15018	0.264166
1.17704	0.249303		1.18437	0.220624		1.1746	0.311272		1.1746	0.226453		1.1746	0.265519		1.15262	0.229419
1.17948	0.265497		1.18681	0.227629		1.17704	0.291622		1.17704	0.236017		1.17704	0.282172		1.15506	0.241892
1.18192	0.243455		1.18925	0.208014		1.17948	0.313058		1.17948	0.24877		1.17948	0.248867		1.1575	0.259266
1.18437	0.263698		1.1917	0.231833		1.18193	0.297428		1.18193	0.225087		1.18193	0.273383		1.15995	0.245456
1.18681	0.252002		1.19414	0.222492		1.18437	0.288049		1.18437	0.210056		1.18437	0.267832		1.16239	0.231646
1.18925	0.242105		1.19658	0.20708		1.18681	0.304573		1.18681	0.229641		1.18681	0.272458		1.16483	0.240556
1.19169	0.251102		1.19902	0.213151		1.18925	0.299661		1.18925	0.225997		1.18925	0.274308		1.16727	0.263275
1.19413	0.251552		1.20146	0.214086		1.19169	0.28537		1.19169	0.215066		1.19169	0.260431		1.16971	0.229419
1.19658	0.25695		1.20391	0.229965		1.19414	0.32065		1.19414	0.225542		1.19414	0.275696		1.17216	0.249911
1.19902	0.235358		1.20635	0.208481		1.19658	0.305466		1.19658	0.230097		1.19658	0.279397		1.1746	0.23922
1.20146	0.246154		1.20879	0.218289		1.19902	0.306806		1.19902	0.240117		1.19902	0.256268		1.17704	0.237883
1.2039	0.246154		1.21123	0.223893		1.20146	0.292515		1.20146	0.236473		1.20146	0.262744		1.17948	0.246347
1.20634	0.234008		1.21367	0.218289		1.2039	0.292962		1.2039	0.207324		1.2039	0.258581		1.18192	0.252584
1.20879	0.224561		1.21612	0.203344		1.20635	0.309039		1.20635	0.229186		1.20635	0.255805		1.18437	0.250356
1.21123	0.237157		1.21856	0.220624		1.20879	0.293408		1.20879	0.202314		1.20879	0.266907		1.18681	0.237438
1.21367	0.248403		1.221	0.216888		1.21123	0.30368		1.21123	0.218255		1.21123	0.259969		1.18925	0.23521
1.21611	0.232659		1.22344	0.217355		1.21367	0.297874		1.21367	0.201403		1.21367	0.268295		1.19169	0.222292
1.21855	0.226811		1.22588	0.199608		1.21611	0.303233		1.21611	0.220077		1.21611	0.270145		1.19413	0.227637
1.221	0.249753		1.22833	0.205212		1.21856	0.292962		1.21856	0.224631		1.21856	0.238227		1.19658	0.258375
1.22344	0.237607		1.23077	0.212217		1.221	0.28135		1.221	0.221898		1.221	0.246554		1.19902	0.236992
1.22588	0.241206		1.23321	0.208481		1.22344	0.285816		1.22344	0.228275		1.22344	0.248867		1.20146	0.228974
1.22832	0.233108		1.23565	0.215487		1.22588	0.268399		1.22588	0.200036		1.22588	0.228051		1.2039	0.226301
1.23076	0.230859		1.23809	0.200075		1.22832	0.276438		1.22832	0.211423		1.22832	0.253955		1.20634	0.220955
1.23321	0.250202		1.24054	0.214553		1.23077	0.283137		1.23077	0.215977		1.23077	0.250254		1.20879	0.233428
1.23565	0.22906		1.24298	0.212684		1.23321	0.291622		1.23321	0.218255		1.23321	0.243316		1.21123	0.216055
1.23809	0.25695		1.24542	0.198207		1.23565	0.289836		1.23565	0.210967		1.23565	0.24054		1.21367	0.23031
1.24053	0.252452		1.24786	0.175789		1.23809	0.298767		1.23809	0.222809		1.23809	0.227126		1.21611	0.226301
1.24297	0.231309		1.2503	0.205679		1.24053	0.28269		1.24053	0.216433		1.24053	0.260431		1.21855	0.224073
1.24542	0.216464		1.25275	0.19447		1.24298	0.301447		1.24298	0.210967		1.24298	0.266445		1.221	0.217837
1.24786	0.245704		1.25519	0.223893		1.24542	0.293855		1.24542	0.221898		1.24542	0.255343		1.22344	0.212046
1.2503	0.223212		1.25763	0.192135		1.24786	0.28537		1.24786	0.197759		1.24786	0.225275		1.22588	0.217837
1.25274	0.234008		1.26007	0.187932		1.2503	0.279118		1.2503	0.224631		1.2503	0.25673		1.22832	0.19289
1.25518	0.241655		1.26251	0.196806		1.25274	0.280457		1.25274	0.2137		1.25274	0.244703		1.23076	0.219173
1.25763	0.235358		1.26496	0.200075		1.25519	0.293855		1.25519	0.212789		1.25519	0.248404		1.23321	0.230756
1.26007	0.238057		1.2674	0.217822		1.25763	0.266166		1.25763	0.22372		1.25763	0.23869		1.23565	0.210709
1.26251	0.219613		1.26984	0.207547		1.26007	0.28403		1.26007	0.200947		1.26007	0.247479		1.23809	0.232092
1.26495	0.235807		1.27228	0.199608		1.26251	0.286263		1.26251	0.212334		1.26251	0.259969		1.24053	0.208927
1.26739	0.215115		1.27472	0.183729		1.26495	0.276438		1.26495	0.195026		1.26495	0.241465		1.24297	0.210709
1.26984	0.223212		1.27717	0.192135		1.2674	0.274652		1.2674	0.211878		1.2674	0.250254		1.24542	0.238774
1.27228	0.209267		1.27961	0.194003		1.26984	0.285816		1.26984	0.20368		1.26984	0.237765		1.24786	0.213828
1.27472	0.230859		1.28205	0.191201		1.27228	0.291175		1.27228	0.222809		1.27228	0.244703		1.2503	0.253029
1.27716	0.235358		1.28449	0.18513		1.27472	0.292515		1.27472	0.185462		1.27472	0.242391		1.25274	0.209373
1.2796	0.226361		1.28693	0.209882		1.27716	0.253215		1.27716	0.192294		1.27716	0.227588		1.25518	0.208927
1.28205	0.223212		1.28938	0.182795		1.27961	0.290282		1.27961	0.220077		1.27961	0.225275		1.25763	0.225855
1.28449	0.220063		1.29182	0.188399		1.28205	0.260361		1.28205	0.202769		1.28205	0.238227		1.26007	0.213382
1.28693	0.220963		1.29426	0.191668		1.28449	0.279564		1.28449	0.186373		1.28449	0.23684		1.26251	0.222737
1.28937	0.216014		1.2967	0.181394		1.28693	0.283137		1.28693	0.210967		1.28693	0.235452		1.26495	0.217391
1.29181	0.219163		1.29914	0.19774		1.28937	0.272865		1.28937	0.207779		1.28937	0.253492		1.26739	0.219173
1.29426	0.212416		1.30159	0.191668		1.29182	0.255002		1.29182	0.194116		1.29182	0.227126		1.26984	0.226301
1.2967	0.201619		1.30403	0.199608		1.29426	0.263934		1.29426	0.208235		1.29426	0.233602		1.27228	0.214718
1.29914	0.221413		1.30647	0.197273		1.2967	0.279564		1.2967	0.213245		1.2967	0.23684		1.27472	0.200909
1.30158	0.208367		1.30891	0.190734		1.29914	0.26572		1.29914	0.201403		1.29914	0.234064		1.27716	0.223182
1.30402	0.220513		1.31135	0.192602		1.30158	0.251876		1.30158	0.185917		1.30158	0.219724		1.2796	0.238774
1.30647	0.230859		1.3138	0.189333		1.30403	0.264827		1.30403	0.193205		1.30403	0.225738		1.28205	0.195118
1.30891	0.214215		1.31624	0.187465		1.30647	0.262594		1.30647	0.206868		1.30647	0.234989		1.28449	0.203582
1.31135	0.216014		1.31868	0.188866		1.30891	0.250536		1.30891	0.185006		1.30891	0.217874		1.28693	0.214718
1.31379	0.208817		1.32112	0.183262		1.31135	0.268846		1.31135	0.215522		1.31135	0.224813		1.28937	0.212491
1.31623	0.218264		1.32356	0.192602		1.31379	0.277778		1.31379	0.204591		1.31379	0.222962		1.29181	0.22541
1.31868	0.210616		1.32601	0.19447		1.31624	0.280904		1.31624	0.213245		1.31624	0.225275		1.29426	0.199572
1.32112	0.219613		1.32845	0.184196		1.31868	0.24473		1.31868	0.189561		1.31868	0.207697		1.2967	0.198236
1.32356	0.216914		1.33089	0.165982		1.32112	0.24607		1.32112	0.194116		1.32112	0.238227		1.29914	0.208036
1.326	0.214215		1.33333	0.183729		1.32356	0.254555		1.32356	0.192749		1.32356	0.235452		1.30158	0.208927
1.32844	0.221413		1.33577	0.201009		1.326	0.259021		1.326	0.201858		1.326	0.215099		1.30402	0.2067
1.33089	0.221862		1.33822	0.175322		1.32845	0.24741		1.32845	0.190927		1.32845	0.22435		1.30647	0.196454
1.33333	0.205668		1.34066	0.174855		1.33089	0.264827		1.33089	0.198215		1.33089	0.2225		1.30891	0.212937
1.33577	0.207018		1.3431	0.158509		1.33333	0.267953		1.33333	0.19867		1.33333	0.2262		1.31135	0.204918
1.33821	0.217364		1.34554	0.168784		1.33577	0.245177		1.33577	0.192749		1.33577	0.235452		1.31379	0.214718
1.34065	0.222312		1.34798	0.183262		1.33821	0.269293		1.33821	0.18364		1.33821	0.216486		1.31623	0.199127
1.3431	0.184525		1.35043	0.175789		1.34066	0.231779		1.34066	0.19366		1.34066	0.20631		1.31868	0.221401
1.34554	0.210166		1.35287	0.168317		1.3431	0.24607		1.3431	0.184095		1.3431	0.216949		1.32112	0.200018
1.34798	0.220063		1.35531	0.191201		1.34554	0.238031		1.34554	0.180907		1.34554	0.217411		1.32356	0.196009
1.35042	0.20072		1.35775	0.166449		1.34798	0.260361		1.34798	0.201403		1.34798	0.219262		1.326	0.199127
1.35286	0.20072		1.36019	0.175322		1.35042	0.227313		1.35042	0.190927		1.35042	0.214636		1.32844	0.207145
1.35531	0.203869		1.36264	0.175322		1.35287	0.254109		1.35287	0.172709		1.35287	0.22435		1.33089	0.204027
1.35775	0.197121		1.36508	0.160844		1.35531	0.241604		1.35531	0.197304		1.35531	0.215099		1.33333	0.193336
1.36019	0.195771		1.36752	0.172053		1.35775	0.246517		1.35775	0.189561		1.35775	0.199833		1.33577	0.2018
1.36263	0.20027		1.36996	0.172987		1.36019	0.255002		1.36019	0.184551		1.36019	0.199371		1.33821	0.195118
1.36507	0.215115		1.3724	0.176723		1.36263	0.254555		1.36263	0.186373		1.36263	0.231289		1.34065	0.187545
1.36752	0.196221		1.37485	0.17252		1.36508	0.246517		1.36508	0.195482		1.36508	0.225738		1.3431	0.183981
1.36996	0.209267		1.37729	0.167383		1.36752	0.248303		1.36752	0.196393		1.36752	0.220649		1.34554	0.182644
1.3724	0.210616		1.37973	0.172987		1.36996	0.246517		1.36996	0.171343		1.36996	0.216024		1.34798	0.213828
1.37484	0.207018		1.38217	0.186064		1.3724	0.233119		1.3724	0.179996		1.3724	0.21186		1.35042	0.196454
1.37728	0.202969		1.38461	0.173454		1.37484	0.237585		1.37484	0.172254		1.37484	0.216024		1.35286	0.191108
1.37973	0.188574		1.38706	0.165982		1.37729	0.249196		1.37729	0.182729		1.37729	0.196595		1.35531	0.202691
1.38217	0.193522		1.3895	0.170185		1.37973	0.241158		1.37973	0.182729		1.37973	0.214636		1.35775	0.200463
1.38461	0.182726		1.39194	0.168784		1.38217	0.221508		1.38217	0.173165		1.38217	0.187806		1.36019	0.212046
1.38705	0.205668		1.39438	0.166916		1.38461	0.236245		1.38461	0.192749		1.38461	0.198446		1.36263	0.2067
1.38949	0.179577		1.39682	0.157108		1.38705	0.218828		1.38705	0.180452		1.38705	0.205384		1.36507	0.198236
1.39194	0.198021		1.39927	0.167383		1.3895	0.222847		1.3895	0.181818		1.3895	0.198908		1.36752	0.202245
1.39438	0.19937		1.40171	0.169251		1.39194	0.234459		1.39194	0.168154		1.39194	0.206772		1.36996	0.210709
1.39682	0.211966		1.40415	0.172987		1.39438	0.222847		1.39438	0.165877		1.39438	0.210935		1.3724	0.202691
1.39926	0.197121		1.40659	0.171119		1.39682	0.240711		1.39682	0.190472		1.39682	0.188269		1.37484	0.191999
1.4017	0.20117		1.40903	0.166916		1.39926	0.234905		1.39926	0.177719		1.39926	0.197058		1.37728	0.191554
1.40415	0.197571		1.41148	0.154306		1.40171	0.231779		1.40171	0.171343		1.40171	0.207697		1.37973	0.199572
1.40659	0.192623		1.41392	0.176723		1.40415	0.222847		1.40415	0.176353		1.40415	0.199833		1.38217	0.19779
1.40903	0.208817		1.41636	0.170185		1.40659	0.2291		1.40659	0.180907		1.40659	0.213711		1.38461	0.187545
1.41147	0.195322		1.4188	0.18046		1.40903	0.219721		1.40903	0.173165		1.40903	0.218337		1.38705	0.204027
1.41391	0.179577		1.42124	0.160844		1.41147	0.220615		1.41147	0.174531		1.41147	0.195208		1.38949	0.177744
1.41636	0.188124		1.42369	0.167383		1.41392	0.231333		1.41392	0.18364		1.41392	0.192895		1.39194	0.179526
1.4188	0.17193		1.42613	0.152905		1.41636	0.258574		1.41636	0.174986		1.41636	0.209548		1.39438	0.203136
1.42124	0.180477		1.42857	0.157575		1.4188	0.217042		1.4188	0.171798		1.4188	0.175779		1.39682	0.188435
1.42368	0.195322		1.43101	0.173454		1.42124	0.251429		1.42124	0.167699		1.42124	0.201221		1.39926	0.196009
1.42612	0.186325		1.43345	0.171586		1.42368	0.22508		1.42368	0.184095		1.42368	0.190582		1.4017	0.182199
1.42857	0.194872		1.4359	0.162712		1.42613	0.223294		1.42613	0.175442		1.42613	0.22435		1.40415	0.174626
1.43101	0.195771		1.43834	0.169251		1.42857	0.242944		1.42857	0.170887		1.42857	0.210473		1.40659	0.193336
1.43345	0.176878		1.44078	0.173921		1.43101	0.216595		1.43101	0.182729		1.43101	0.198908		1.40903	0.207591
1.43589	0.180477		1.44322	0.16318		1.43345	0.236245		1.43345	0.160412		1.43345	0.207235		1.41147	0.181753
1.43833	0.179577		1.44566	0.171586		1.43589	0.2291		1.43589	0.175442		1.43589	0.197983		1.41391	0.182644
1.44078	0.187674		1.44811	0.154773		1.43834	0.221061		1.43834	0.179541		1.43834	0.194283		1.41636	0.18799
1.44322	0.198021		1.45055	0.161311		1.44078	0.22776		1.44078	0.174986		1.44078	0.201221		1.4188	0.183535
1.44566	0.184525		1.45299	0.148702		1.44322	0.207217		1.44322	0.174531		1.44322	0.202609		1.42124	0.179971
1.4481	0.185425		1.45543	0.140295		1.44566	0.236692		1.44566	0.180452		1.44566	0.203534		1.42368	0.171953
1.45054	0.198021		1.45787	0.158976		1.4481	0.236692		1.4481	0.160867		1.4481	0.186419		1.42612	0.183535
1.45299	0.166982		1.46032	0.152438		1.45055	0.219721		1.45055	0.170432		1.45055	0.183181		1.42857	0.185317
1.45543	0.187674		1.46276	0.169251		1.45299	0.219275		1.45299	0.167244		1.45299	0.193357		1.43101	0.15057
1.45787	0.185875		1.4652	0.159443		1.45543	0.225527		1.45543	0.171798		1.45543	0.212786		1.43345	0.179971
1.46031	0.185425		1.46764	0.149169		1.45787	0.233119		1.45787	0.174075		1.45787	0.190119		1.43589	0.17418
1.46275	0.189024		1.47008	0.166449		1.46031	0.216149		1.46031	0.15358		1.46031	0.214636		1.43833	0.198236
1.4652	0.166982		1.47253	0.158509		1.46276	0.238031		1.46276	0.170887		1.46276	0.21186		1.44078	0.185317
1.46764	0.174179		1.47497	0.149169		1.4652	0.219721		1.4652	0.162234		1.4652	0.190582		1.44322	0.198236
1.47008	0.174179		1.47741	0.15524		1.46764	0.229993		1.46764	0.166333		1.46764	0.184568		1.44566	0.172398
1.47252	0.191273		1.47985	0.171586		1.47008	0.22508		1.47008	0.148114		1.47008	0.188732		1.4481	0.173289
1.47496	0.185875		1.48229	0.15524		1.47252	0.217042		1.47252	0.152669		1.47252	0.214173		1.45054	0.179081
1.47741	0.202069		1.48474	0.146834		1.47497	0.214362		1.47497	0.159045		1.47497	0.203997		1.45299	0.188435
1.47985	0.175529		1.48718	0.157108		1.47741	0.22508		1.47741	0.161323		1.47741	0.190119		1.45543	0.17418
1.48229	0.17193		1.48962	0.159443		1.47985	0.189353		1.47985	0.134906		1.47985	0.185494		1.45787	0.179081
1.48473	0.175529		1.49206	0.145899		1.48229	0.213023		1.48229	0.146748		1.48229	0.189657		1.46031	0.18309
1.48717	0.194422		1.4945	0.147768		1.48473	0.200518		1.48473	0.168154		1.48473	0.175779		1.46275	0.17819
1.48962	0.175978		1.49695	0.141229		1.48718	0.210343		1.48718	0.174075		1.48718	0.190582		1.4652	0.179081
1.49206	0.189924		1.49939	0.154773		1.48962	0.215255		1.48962	0.159045		1.48962	0.18133		1.46764	0.175517
1.4945	0.183626		1.50183	0.141696		1.49206	0.209896		1.49206	0.154946		1.49206	0.191507		1.47008	0.188881
1.49694	0.173729		1.50427	0.148702		1.4945	0.212129		1.4945	0.167699		1.4945	0.195208		1.47252	0.167498
1.49938	0.176428		1.50671	0.146834		1.49694	0.223294		1.49694	0.179085		1.49694	0.185031		1.47496	0.174626
1.50183	0.178228		1.50916	0.144965		1.49939	0.209003		1.49939	0.147204		1.49939	0.192895		1.47741	0.173289
1.50427	0.187674		1.5116	0.146834		1.50183	0.221508		1.50183	0.153124		1.50183	0.192895		1.47985	0.180862
1.50671	0.187224		1.51404	0.152905		1.50427	0.21079		1.50427	0.161778		1.50427	0.192895		1.48229	0.180862
1.50915	0.178677		1.51648	0.145432		1.50671	0.216149		1.50671	0.149025		1.50671	0.174392		1.48473	0.179971
1.51159	0.17058		1.51892	0.151037		1.50915	0.214362		1.50915	0.162689		1.50915	0.207697		1.48717	0.179971
1.51404	0.17103		1.52137	0.154306		1.5116	0.21079		1.5116	0.157224		1.5116	0.196595		1.48962	0.168835
1.51648	0.178228		1.52381	0.132823		1.51404	0.184441		1.51404	0.164966		1.51404	0.178092		1.49206	0.171953
1.51892	0.173279		1.52625	0.152905		1.51648	0.209896		1.51648	0.15859		1.51648	0.183181		1.4945	0.176853
1.52136	0.169231		1.52869	0.144498		1.51892	0.193373		1.51892	0.154491		1.51892	0.173467		1.49694	0.172398
1.5238	0.163383		1.53113	0.140295		1.52136	0.199178		1.52136	0.151758		1.52136	0.189657		1.49938	0.168835
1.52625	0.17013		1.53358	0.151504		1.52381	0.229546		1.52381	0.149936		1.52381	0.205384		1.50183	0.17819
1.52869	0.175978		1.53602	0.152905		1.52625	0.217488		1.52625	0.169521		1.52625	0.186419		1.50427	0.177744
1.53113	0.161134		1.53846	0.143564		1.52869	0.220168		1.52869	0.137183		1.52869	0.174854		1.50671	0.162153
1.53357	0.164732		1.5409	0.146367		1.53113	0.193819		1.53113	0.152669		1.53113	0.178092		1.50915	0.167053
1.53601	0.166082		1.54334	0.126284		1.53357	0.205877		1.53357	0.143104		1.53357	0.174392		1.51159	0.172844
1.53846	0.154386		1.54579	0.135158		1.53602	0.210343		1.53602	0.164055		1.53602	0.179017		1.51404	0.172844
1.5409	0.169231		1.54823	0.14263		1.53846	0.205431		1.53846	0.154946		1.53846	0.174854		1.51648	0.172398
1.54334	0.17013		1.55067	0.146367		1.5409	0.204984		1.5409	0.13855		1.5409	0.182256		1.51892	0.171953
1.54578	0.174179		1.55311	0.142163		1.54334	0.183101		1.54334	0.164055		1.54334	0.187806		1.52136	0.19289
1.54822	0.163833		1.55555	0.14263		1.54578	0.210343		1.54578	0.162234		1.54578	0.184568		1.5238	0.167944
1.55067	0.17238		1.558	0.129554		1.54823	0.202751		1.54823	0.145837		1.54823	0.187806		1.52625	0.173289
1.55311	0.154386		1.56044	0.137026		1.55067	0.178189		1.55067	0.161323		1.55067	0.17948		1.52869	0.161707
1.55555	0.162483		1.56288	0.151971		1.55311	0.207217		1.55311	0.144015		1.55311	0.176242		1.53113	0.184426
1.55799	0.177328		1.56532	0.127218		1.55555	0.203644		1.55555	0.149481		1.55555	0.171154		1.53357	0.162598
1.56043	0.167431		1.56776	0.129554		1.55799	0.202304		1.55799	0.132173		1.55799	0.164215		1.53601	0.180417
1.56288	0.145839		1.57021	0.126284		1.56044	0.198285		1.56044	0.150392		1.56044	0.17948		1.53846	0.16438
1.56532	0.163383		1.57265	0.143564		1.56288	0.198732		1.56288	0.151303		1.56288	0.18133		1.5409	0.15547
1.56776	0.159334		1.57509	0.148235		1.56532	0.182655		1.56532	0.160412		1.56532	0.172541		1.54334	0.17418
1.5702	0.150787		1.57753	0.138894		1.56776	0.180868		1.56776	0.144015		1.56776	0.176242		1.54578	0.165271
1.57264	0.175079		1.57997	0.134691		1.5702	0.173276		1.5702	0.151303		1.5702	0.151725		1.54822	0.17418
1.57509	0.156185		1.58242	0.139361		1.57265	0.190693		1.57265	0.147204		1.57265	0.169303		1.55067	0.159034
1.57753	0.17193		1.58486	0.127218		1.57509	0.202304		1.57509	0.154946		1.57509	0.175779		1.55311	0.163934
1.57997	0.176428		1.5873	0.138894		1.57753	0.196052		1.57753	0.153124		1.57753	0.170229		1.55555	0.169726
1.58241	0.150787		1.58974	0.143564		1.57997	0.211236		1.57997	0.148114		1.57997	0.17763		1.55799	0.166607
1.58485	0.162033		1.59218	0.131889		1.58241	0.198732		1.58241	0.162689		1.58241	0.177167		1.56043	0.155025
1.5873	0.164283		1.59463	0.123949		1.58486	0.196945		1.58486	0.145837		1.58486	0.179943		1.56288	0.17819
1.58974	0.147638		1.59707	0.136092		1.5873	0.169703		1.5873	0.139461		1.5873	0.174854		1.56532	0.147006
1.59218	0.14404		1.59951	0.124883		1.58974	0.184887		1.58974	0.141738		1.58974	0.164678		1.56776	0.160371
1.59462	0.165182		1.60195	0.138427		1.59218	0.196052		1.59218	0.145382		1.59218	0.166065		1.5702	0.156361
1.59706	0.166982		1.60439	0.133757		1.59462	0.192926		1.59462	0.139916		1.59462	0.178555		1.57264	0.158143
1.59951	0.159334		1.60684	0.128152		1.59707	0.191586		1.59707	0.152669		1.59707	0.172541		1.57509	0.161262
1.60195	0.167431		1.60928	0.144498		1.59951	0.18846		1.59951	0.142649		1.59951	0.168378		1.57753	0.159034
1.60439	0.154386		1.61172	0.130955		1.60195	0.185334		1.60195	0.140372		1.60195	0.165603		1.57997	0.165716
1.60683	0.156635		1.61416	0.130488		1.60439	0.192479		1.60439	0.151303		1.60439	0.170691		1.58241	0.141215
1.60927	0.162033		1.6166	0.134691		1.60683	0.176402		1.60683	0.15358		1.60683	0.14895		1.58485	0.149234
1.61172	0.151687		1.61905	0.120213		1.60928	0.19114		1.60928	0.124431		1.60928	0.162827		1.5873	0.157698
1.61416	0.14314		1.62149	0.134691		1.61172	0.201858		1.61172	0.135362		1.61172	0.160514		1.58974	0.170617
1.6166	0.146739		1.62393	0.137026		1.61416	0.196052		1.61416	0.144015		1.61416	0.154038		1.59218	0.165716
1.61904	0.14224		1.62637	0.12535		1.6166	0.182655		1.6166	0.146748		1.6166	0.188732		1.59462	0.149234
1.62148	0.14404		1.62881	0.141696		1.61904	0.197392		1.61904	0.136273		1.61904	0.172079		1.59706	0.167053
1.62393	0.154836		1.63126	0.132356		1.62149	0.191586		1.62149	0.126708		1.62149	0.173004		1.59951	0.154579
1.62637	0.173279		1.6337	0.129086		1.62393	0.205877		1.62393	0.146748		1.62393	0.170229		1.60195	0.158589
1.62881	0.163833		1.63614	0.114609		1.62637	0.1898		1.62637	0.139005		1.62637	0.161902		1.60439	0.149679
1.63125	0.154836		1.63858	0.126751		1.62881	0.179082		1.62881	0.134906		1.62881	0.171616		1.60683	0.144334
1.63369	0.155286		1.64102	0.132823		1.63125	0.192479		1.63125	0.143104		1.63125	0.152188		1.60927	0.159034
1.63614	0.137742		1.64347	0.123482		1.6337	0.186674		1.6337	0.143104		1.6337	0.154963		1.61172	0.14567
1.63858	0.14314		1.64591	0.11601		1.63614	0.189353		1.63614	0.131263		1.63614	0.166065		1.61416	0.163934
1.64102	0.14269		1.64835	0.122081		1.63858	0.174616		1.63858	0.130807		1.63858	0.145712		1.6166	0.151016
1.64346	0.151237		1.65079	0.115543		1.64102	0.184441		1.64102	0.139005		1.64102	0.154963		1.61904	0.152352
1.6459	0.139991		1.65323	0.118345		1.64346	0.189353		1.64346	0.144015		1.64346	0.175779		1.62148	0.163934
1.64835	0.160234		1.65568	0.111339		1.64591	0.196945		1.64591	0.140372		1.64591	0.151263		1.62393	0.163934
1.65079	0.14359		1.65812	0.12535		1.64835	0.185334		1.64835	0.127619		1.64835	0.168378		1.62637	0.148343
1.65323	0.149888		1.66056	0.130021		1.65079	0.176849		1.65079	0.13855		1.65079	0.16329		1.62881	0.144779
1.65567	0.144489		1.663	0.122548		1.65323	0.185334		1.65323	0.141738		1.65323	0.140624		1.63125	0.143888
1.65811	0.148538		1.66544	0.133757		1.65567	0.176849		1.65567	0.143104		1.65567	0.149413		1.63369	0.167944
1.66056	0.145839		1.66789	0.128152		1.65812	0.204091		1.65812	0.135817		1.65812	0.16329		1.63614	0.152352
1.663	0.151687		1.67033	0.111806		1.66056	0.177742		1.66056	0.124886		1.66056	0.154963		1.63858	0.158143
1.66544	0.148088		1.67277	0.126284		1.663	0.186227		1.663	0.140372		1.663	0.160977		1.64102	0.149679
1.66788	0.134143		1.67521	0.125817		1.66544	0.16881		1.66544	0.141283		1.66544	0.149875		1.64346	0.151016
1.67032	0.146739		1.67765	0.125817		1.66788	0.190247		1.66788	0.133995		1.66788	0.138773		1.6459	0.130969
1.67277	0.156185		1.6801	0.119279		1.67033	0.165684		1.67033	0.142649		1.67033	0.158202		1.64835	0.143443
1.67521	0.159334		1.68254	0.127218		1.67277	0.175956		1.67277	0.135362		1.67277	0.147562		1.65079	0.134088
1.67765	0.139541		1.68498	0.107136		1.67521	0.179082		1.67521	0.12853		1.67521	0.151725		1.65323	0.138542
1.68009	0.148538		1.68742	0.129554		1.67765	0.194266		1.67765	0.144015		1.67765	0.153576		1.65567	0.147006
1.68253	0.125146		1.68986	0.128152		1.68009	0.183548		1.68009	0.137183		1.68009	0.151725		1.65811	0.157252
1.68498	0.144489		1.69231	0.117878		1.68254	0.175063		1.68254	0.135817		1.68254	0.154038		1.66056	0.150125
1.68742	0.146289		1.69475	0.115543		1.68498	0.173723		1.68498	0.124886		1.68498	0.159127		1.663	0.155025
1.68986	0.162483		1.69719	0.12068		1.68742	0.164791		1.68742	0.120787		1.68742	0.159127		1.66544	0.127851
1.6923	0.133243		1.69963	0.115076		1.68986	0.181315		1.68986	0.118965		1.68986	0.154038		1.66788	0.149679
1.69474	0.130994		1.70207	0.123949		1.6923	0.170597		1.6923	0.136728		1.6923	0.139698		1.67032	0.142552
1.69719	0.138192		1.70452	0.116477		1.69475	0.175063		1.69475	0.117599		1.69475	0.154963		1.67277	0.139879
1.69963	0.135493		1.70696	0.119279		1.69719	0.17149		1.69719	0.113955		1.69719	0.156814		1.67521	0.139433
1.70207	0.14269		1.7094	0.12068		1.69963	0.179975		1.69963	0.12853		1.69963	0.147562		1.67765	0.145225
1.70451	0.126046		1.71184	0.109004		1.70207	0.156306		1.70207	0.121242		1.70207	0.137386		1.68009	0.136315
1.70695	0.145389		1.71428	0.119279		1.70451	0.169257		1.70451	0.128074		1.70451	0.136923		1.68253	0.130078
1.7094	0.140441		1.71673	0.108537		1.70696	0.172383		1.70696	0.129896		1.70696	0.162827		1.68498	0.13587
1.71184	0.139991		1.71917	0.105735		1.7094	0.177295		1.7094	0.12352		1.7094	0.157276		1.68742	0.143443
1.71428	0.134593		1.72161	0.111806		1.71184	0.176849		1.71184	0.124431		1.71184	0.148487		1.68986	0.139433
1.71672	0.130994		1.72405	0.120213		1.71428	0.169703		1.71428	0.125797		1.71428	0.149413		1.6923	0.139879
1.71916	0.138641		1.72649	0.124883		1.71672	0.166131		1.71672	0.122609		1.71672	0.146637		1.69474	0.142997
1.72161	0.126496		1.72894	0.123482		1.71917	0.160325		1.71917	0.127619		1.71917	0.145249		1.69719	0.138097
1.72405	0.14269		1.73138	0.113675		1.72161	0.181761		1.72161	0.117143		1.72161	0.149413		1.69963	0.147452
1.72649	0.141341		1.73382	0.119279		1.72405	0.169703		1.72405	0.142193		1.72405	0.142474		1.70207	0.136761
1.72893	0.148538		1.73626	0.118812		1.72649	0.158985		1.72649	0.124886		1.72649	0.148487		1.70451	0.143443
1.73137	0.138641		1.7387	0.12535		1.72893	0.181315		1.72893	0.137183		1.72893	0.143862		1.70695	0.136761
1.73382	0.125596		1.74115	0.109471		1.73138	0.174616		1.73138	0.126708		1.73138	0.14895		1.7094	0.15547
1.73626	0.134143		1.74359	0.113208		1.73382	0.142462		1.73382	0.12853		1.73382	0.129984		1.71184	0.151016
1.7387	0.135942		1.74603	0.117878		1.73626	0.161665		1.73626	0.121242		1.73626	0.154038		1.71428	0.138097
1.74114	0.135043		1.74847	0.109471		1.7387	0.155413		1.7387	0.121698		1.7387	0.155426		1.71672	0.13587
1.74358	0.129645		1.75091	0.0991967		1.74114	0.149607		1.74114	0.12352		1.74114	0.137848		1.71916	0.142106
1.74603	0.136842		1.75336	0.117411		1.74359	0.143801		1.74359	0.134906		1.74359	0.140624		1.72161	0.130524
1.74847	0.136392		1.7558	0.109471		1.74603	0.180868		1.74603	0.129896		1.74603	0.147562		1.72405	0.134979
1.75091	0.148538		1.75824	0.117878		1.74847	0.167917		1.74847	0.123064		1.74847	0.146174		1.72649	0.139433
1.75335	0.120648		1.76068	0.109471		1.75091	0.155859		1.75091	0.129896		1.75091	0.157276		1.72893	0.125624
1.75579	0.130544		1.76312	0.107136		1.75335	0.166577		1.75335	0.112589		1.75335	0.138311		1.73137	0.126515
1.75824	0.120198		1.76557	0.113208		1.7558	0.171043		1.7558	0.130352		1.7558	0.146637		1.73382	0.130078
1.76068	0.134143		1.76801	0.106669		1.75824	0.173276		1.75824	0.113955		1.75824	0.153576		1.73626	0.125178
1.76312	0.132794		1.77045	0.113208		1.76068	0.155413		1.76068	0.113955		1.76068	0.13276		1.7387	0.140324
1.76556	0.14224		1.77289	0.109004		1.76312	0.179975		1.76312	0.119876		1.76312	0.135073		1.74114	0.133197
1.768	0.14179		1.77533	0.110872		1.76556	0.152733		1.76556	0.119876		1.76556	0.142936		1.74358	0.137206
1.77045	0.11525		1.77778	0.114142		1.76801	0.163898		1.76801	0.113955		1.76801	0.146174		1.74603	0.142106
1.77289	0.130544		1.78022	0.124883		1.77045	0.154073		1.77045	0.116232		1.77045	0.140161		1.74847	0.129633
1.77533	0.120198		1.78266	0.106669		1.77289	0.156752		1.77289	0.124431		1.77289	0.140161		1.75091	0.141215
1.77777	0.138641		1.7851	0.120213		1.77533	0.163451		1.77533	0.117143		1.77533	0.144324		1.75335	0.129187
1.78021	0.125146		1.78754	0.121147		1.77777	0.163451		1.77777	0.12853		1.77777	0.142936		1.75579	0.136761
1.78266	0.128745		1.78999	0.109004		1.78022	0.185334		1.78022	0.119876		1.78022	0.142474		1.75824	0.121614
1.7851	0.126046		1.79243	0.112741		1.78266	0.172383		1.78266	0.132173		1.78266	0.151263		1.76068	0.142106
1.78754	0.129195		1.79487	0.0991967		1.7851	0.17283		1.7851	0.112133		1.7851	0.139698		1.76312	0.134088
1.78998	0.129645		1.79731	0.10807		1.78754	0.157199		1.78754	0.111222		1.78754	0.13461		1.76556	0.130969
1.79242	0.129645		1.79975	0.103867		1.78998	0.15184		1.78998	0.0989251		1.78998	0.144324		1.768	0.130969
1.79487	0.117499		1.8022	0.0945264		1.79243	0.158092		1.79243	0.116232		1.79243	0.144324		1.77045	0.130969
1.79731	0.1148		1.80464	0.119279		1.79487	0.179975		1.79487	0.117599		1.79487	0.140624		1.77289	0.122951
1.79975	0.120198		1.80708	0.0991967		1.79731	0.165684		1.79731	0.110767		1.79731	0.143399		1.77533	0.12696
1.80219	0.135043		1.80952	0.104801		1.79975	0.158539		1.79975	0.113044		1.79975	0.130909		1.77777	0.126069
1.80463	0.130094		1.81196	0.109938		1.80219	0.156306		1.80219	0.116232		1.80219	0.148025		1.78021	0.139433
1.80708	0.125596		1.81441	0.101532		1.80464	0.152733		1.80464	0.119421		1.80464	0.132297		1.78266	0.127406
1.80952	0.126496		1.81685	0.10807		1.80708	0.155859		1.80708	0.114411		1.80708	0.144787		1.7851	0.143443
1.81196	0.132344		1.81929	0.116477		1.80952	0.149607		1.80952	0.102113		1.80952	0.142936		1.78754	0.119833
1.8144	0.123797		1.82173	0.101532		1.81196	0.156752		1.81196	0.115322		1.81196	0.13646		1.78998	0.118496
1.81684	0.106253		1.82417	0.106669		1.8144	0.160772		1.8144	0.121242		1.8144	0.143862		1.79242	0.140324
1.81929	0.119298		1.82662	0.100598		1.81685	0.161218		1.81685	0.110767		1.81685	0.123971		1.79487	0.137651
1.82173	0.127845		1.82906	0.105268		1.81929	0.158092		1.81929	0.133995		1.81929	0.143399		1.79731	0.120278
1.82417	0.14314		1.8315	0.101999		1.82173	0.14916		1.82173	0.1135		1.82173	0.127209		1.79975	0.12206
1.82661	0.123347		1.83394	0.108537		1.82417	0.165684		1.82417	0.114866		1.82417	0.131835		1.80219	0.118942
1.82905	0.11435		1.83638	0.105735		1.82661	0.144695		1.82661	0.110767		1.82661	0.123508		1.80463	0.121614
1.8315	0.121547		1.83883	0.0954605		1.82906	0.165238		1.82906	0.111222		1.82906	0.142936		1.80708	0.122505
1.83394	0.120648		1.84127	0.113208		1.8315	0.154073		1.8315	0.117599		1.8315	0.145712		1.80952	0.139879
1.83638	0.14359		1.84371	0.106669		1.83394	0.160772		1.83394	0.117143		1.83394	0.137386		1.81196	0.116269
1.83882	0.127845		1.84615	0.109471		1.83638	0.166577		1.83638	0.121698		1.83638	0.141086		1.8144	0.12696
1.84126	0.128295		1.84859	0.116477		1.83882	0.157646		1.83882	0.115777		1.83882	0.137386		1.81684	0.122505
1.84371	0.117499		1.85104	0.0954605		1.84127	0.141122		1.84127	0.102569		1.84127	0.148025		1.81929	0.126069
1.84615	0.129195		1.85348	0.106202		1.84371	0.152287		1.84371	0.108034		1.84371	0.139236		1.82173	0.129633
1.84859	0.124696		1.85592	0.106202		1.84615	0.161665		1.84615	0.121698		1.84615	0.124433		1.82417	0.13186
1.85103	0.116149		1.85836	0.105735		1.84859	0.155413		1.84859	0.0989251		1.84859	0.13646		1.82661	0.132751
1.85347	0.124247		1.8608	0.111806		1.85103	0.147821		1.85103	0.099836		1.85103	0.151263		1.82905	0.114487
1.85592	0.133243		1.86325	0.102466		1.85348	0.161218		1.85348	0.106668		1.85348	0.132297		1.8315	0.115823
1.85836	0.110751		1.86569	0.100598		1.85592	0.167917		1.85592	0.109401		1.85592	0.139698		1.83394	0.12696
1.8608	0.112101		1.86813	0.100598		1.85836	0.15318		1.85836	0.105302		1.85836	0.142474		1.83638	0.127851
1.86324	0.1139		1.87057	0.110405		1.8608	0.153626		1.8608	0.105757		1.8608	0.137848		1.83882	0.130969
1.86568	0.129645		1.87301	0.106202		1.86324	0.142462		1.86324	0.119876		1.86324	0.128597		1.84126	0.124733
1.86813	0.111651		1.87546	0.108537		1.86569	0.146034		1.86569	0.115322		1.86569	0.128134		1.84371	0.125178
1.87057	0.116149		1.8779	0.0903232		1.86813	0.148714		1.86813	0.114411		1.86813	0.120733		1.84615	0.106468
1.87301	0.118399		1.88034	0.0949935		1.87057	0.13487		1.87057	0.110767		1.87057	0.130447		1.84859	0.128742
1.87545	0.117949		1.88278	0.1034		1.87301	0.13219		1.87301	0.116688		1.87301	0.131372		1.85103	0.118051
1.87789	0.122447		1.88522	0.105735		1.87545	0.153626		1.87545	0.115322		1.87545	0.139236		1.85347	0.129187
1.88034	0.11435		1.88767	0.10807		1.8779	0.149607		1.8779	0.108034		1.8779	0.137386		1.85592	0.119387
1.88278	0.119748		1.89011	0.0926583		1.88034	0.152733		1.88034	0.106668		1.88034	0.13276		1.85836	0.114487
1.88522	0.120648		1.89255	0.107603		1.88278	0.141122		1.88278	0.0989251		1.88278	0.139236		1.8608	0.13587
1.88766	0.129195		1.89499	0.086587		1.88522	0.153626		1.88522	0.111222		1.88522	0.123046		1.86324	0.120723
1.8901	0.112551		1.89743	0.101532		1.88766	0.157646		1.88766	0.109401		1.88766	0.121658		1.86568	0.10825
1.89255	0.105803		1.89988	0.0973286		1.89011	0.140229		1.89011	0.1135		1.89011	0.113331		1.86813	0.108696
1.89499	0.122897		1.90232	0.0959275		1.89255	0.155413		1.89255	0.0980142		1.89255	0.135998		1.87057	0.129187
1.89743	0.116599		1.90476	0.102466		1.89499	0.158539		1.89499	0.112589		1.89499	0.131372		1.87301	0.107359
1.89987	0.123797		1.9072	0.102466		1.89743	0.137549		1.89743	0.103935		1.89743	0.113331		1.87545	0.118496
1.90231	0.1148		1.90964	0.0917243		1.89987	0.143801		1.89987	0.104846		1.89987	0.125358		1.87789	0.10825
1.90476	0.121997		1.91209	0.0949935		1.90232	0.146481		1.90232	0.104391		1.90232	0.134147		1.88034	0.109587
1.9072	0.117949		1.91453	0.0954605		1.90476	0.145141		1.90476	0.113044		1.90476	0.142936		1.88278	0.107359
1.90964	0.118848		1.91697	0.0903232		1.9072	0.127278		1.9072	0.103024		1.9072	0.125821		1.88522	0.118051
1.91208	0.119748		1.91941	0.0991967		1.90964	0.148267		1.90964	0.102113		1.90964	0.11657		1.88766	0.121614
1.91452	0.11345		1.92185	0.100131		1.91208	0.151393		1.91208	0.114866		1.91208	0.127671		1.8901	0.110923
1.91697	0.0923077		1.9243	0.101999		1.91453	0.129957		1.91453	0.108034		1.91453	0.118882		1.89255	0.114487
1.91941	0.1139		1.92674	0.0921913		1.91697	0.135316		1.91697	0.0939151		1.91697	0.121195		1.89499	0.11716
1.92185	0.126946		1.92918	0.0931254		1.91941	0.131743		1.91941	0.103935		1.91941	0.113794		1.89743	0.122505
1.92429	0.111201		1.93162	0.0954605		1.92185	0.137103		1.92185	0.110312		1.92185	0.12027		1.89987	0.103795
1.92673	0.102204		1.93406	0.0898562		1.92429	0.136656		1.92429	0.1135		1.92429	0.13461		1.90231	0.121169
1.92918	0.126046		1.93651	0.0963945		1.92674	0.136656		1.92674	0.0902715		1.92674	0.113331		1.90476	0.114041
1.93162	0.107602		1.93895	0.0926583		1.92918	0.1505		1.92918	0.102113		1.92918	0.112869		1.9072	0.114487
1.93406	0.106253		1.94139	0.087521		1.93162	0.142015		1.93162	0.110767		1.93162	0.121195		1.90964	0.106914
1.9365	0.117499		1.94383	0.0935924		1.93406	0.129511		1.93406	0.099836		1.93406	0.128134		1.91208	0.120278
1.93894	0.1157		1.94627	0.100598		1.9365	0.140229		1.9365	0.10849		1.9365	0.123971		1.91452	0.12696
1.94139	0.103104		1.94872	0.0837848		1.93895	0.142908		1.93895	0.0971033		1.93895	0.119345		1.91697	0.10825
1.94383	0.106703		1.95116	0.0982627		1.94139	0.13487		1.94139	0.0930042		1.94139	0.112406		1.91941	0.116714
1.94627	0.110751		1.9536	0.0898562		1.94383	0.144248		1.94383	0.0930042		1.94383	0.117957		1.92185	0.119833
1.94871	0.111651		1.95604	0.0851859		1.94627	0.142462		1.94627	0.0930042		1.94627	0.120733		1.92429	0.114041
1.95115	0.100405		1.95848	0.0949935		1.94871	0.152733		1.94871	0.0980142		1.94871	0.112406		1.92673	0.113596
1.9536	0.0954566		1.96093	0.0856529		1.95116	0.133976		1.95116	0.112589		1.95116	0.11657		1.92918	0.130524
1.95604	0.110751		1.96337	0.0982627		1.9536	0.144248		1.9536	0.111222		1.9536	0.122583		1.93162	0.10825
1.95848	0.121098		1.96581	0.0954605		1.95604	0.124151		1.95604	0.103024		1.95604	0.128134		1.93406	0.102459
1.96092	0.1139		1.96825	0.0861199		1.95848	0.136656		1.95848	0.0879942		1.95848	0.109631		1.9365	0.118496
1.96336	0.104903		1.97069	0.0987297		1.96092	0.138889		1.96092	0.0893605		1.96092	0.123508		1.93894	0.114041
1.96581	0.116149		1.97314	0.0819167		1.96337	0.138889		1.96337	0.100747		1.96337	0.11842		1.94139	0.110923
1.96825	0.0995052		1.97558	0.0889221		1.96581	0.13487		1.96581	0.0916378		1.96581	0.12212		1.94383	0.117605
1.97069	0.108052		1.97802	0.0842518		1.96825	0.121472		1.96825	0.0834396		1.96825	0.135998		1.94627	0.11716
1.97313	0.112101		1.98046	0.0809826		1.97069	0.128171		1.97069	0.0975588		1.97069	0.126746		1.94871	0.116714
1.97557	0.0990553		1.9829	0.0851859		1.97313	0.126384		1.97313	0.104391		1.97313	0.110556		1.95115	0.111814
1.97802	0.111201		1.98535	0.0945264		1.97558	0.129064		1.97558	0.094826		1.97558	0.124433		1.9536	0.110478
1.98046	0.102654		1.98779	0.0940594		1.97802	0.13085		1.97802	0.105302		1.97802	0.128134		1.95604	0.116714
1.9829	0.100855		1.99023	0.0842518		1.98046	0.146481		1.98046	0.102113		1.98046	0.115644		1.95848	0.106468
1.98534	0.11345		1.99267	0.0931254		1.9829	0.132637		1.9829	0.103024		1.9829	0.118882		1.96092	0.114487
1.98778	0.106703		1.99511	0.0977956		1.98534	0.131297		1.98534	0.0961924		1.98534	0.124896		1.96336	0.118496
1.99023	0.108952		1.99756	0.0954605		1.98779	0.13085		1.98779	0.100291		1.98779	0.110556		1.96581	0.110478
1.99267	0.101305		2	0.0772464		1.99023	0.122365		1.99023	0.0916378		1.99023	0.108243		1.96825	0.121169
1.99511	0.0981556		2.00244	0.087054		1.99267	0.128617		1.99267	0.102569		1.99267	0.116107		1.97069	0.0895403
1.99755	0.0950067		2.00488	0.0814497		1.99511	0.137996		1.99511	0.10348		1.99511	0.104543		1.97313	0.106023
1.99999	0.0963563		2.00732	0.0795815		1.99755	0.129511		1.99755	0.0961924		1.99755	0.116107		1.97557	0.114487
2.00244	0.1139		2.00977	0.0898562		2	0.125045		2	0.0925487		2	0.117495		1.97802	0.119387
2.00488	0.110301		2.01221	0.0847188		2.00244	0.129064		2.00244	0.078885		2.00244	0.107781		1.98046	0.113596
2.00732	0.103104		2.01465	0.0828507		2.00488	0.137549		2.00488	0.0971033		2.00488	0.106393		1.9829	0.110032
2.00976	0.0918579		2.01709	0.0851859		2.00732	0.131743		2.00732	0.0952815		2.00732	0.10593		1.98534	0.107805
2.0122	0.110301		2.01953	0.0805156		2.00976	0.141122		2.00976	0.0966478		2.00976	0.111944		1.98778	0.0868674
2.01465	0.0959064		2.02198	0.0767794		2.01221	0.117453		2.01221	0.0934596		2.01221	0.12027		1.99023	0.102904
2.01709	0.099955		2.02442	0.0809826		2.01465	0.123705		2.01465	0.0857169		2.01465	0.121658		1.99267	0.0988952
2.01953	0.101754		2.02686	0.0842518		2.01709	0.122365		2.01709	0.0920933		2.01709	0.123046		1.99511	0.104241
2.02197	0.101305		2.0293	0.0749113		2.01953	0.121472		2.01953	0.099836		2.01953	0.119345		1.99755	0.106914
2.02441	0.0945569		2.03174	0.0763123		2.02197	0.138442		2.02197	0.0925487		2.02197	0.124896		1.99999	0.114932
2.02686	0.100405		2.03419	0.0917243		2.02442	0.119239		2.02442	0.0902715		2.02442	0.111481		2.00244	0.0957769
2.0293	0.099955		2.03663	0.0931254		2.02686	0.131297		2.02686	0.0966478		2.02686	0.116107		2.00488	0.094886
2.03174	0.100405		2.03907	0.0772464		2.0293	0.119686		2.0293	0.0920933		2.0293	0.102692		2.00732	0.0868674
2.03418	0.0981556		2.04151	0.0758453		2.03174	0.125938		2.03174	0.0907269		2.03174	0.126284		2.00976	0.102904
2.03662	0.106703		2.04395	0.0889221		2.03418	0.121919		2.03418	0.0952815		2.03418	0.10593		2.0122	0.102459
2.03907	0.102654		2.0464	0.0777134		2.03663	0.121472		2.03663	0.0893605		2.03663	0.118882		2.01465	0.094886
2.04151	0.104453		2.04884	0.086587		2.03907	0.108521		2.03907	0.0902715		2.03907	0.112406		2.01709	0.11315
2.04395	0.1139		2.05128	0.0884551		2.04151	0.131743		2.04151	0.0829841		2.04151	0.117495		2.01953	0.115378
2.04639	0.105353		2.05372	0.0735102		2.04395	0.125045		2.04395	0.0893605		2.04395	0.114719		2.02197	0.0931041
2.04883	0.0954566		2.05616	0.0763123		2.04639	0.116113		2.04639	0.0852614		2.04639	0.113331		2.02441	0.0984498
2.05128	0.104453		2.05861	0.0791145		2.04884	0.135763		2.04884	0.094826		2.04884	0.113331		2.02686	0.111814
2.05372	0.108502		2.06105	0.0819167		2.05128	0.118792		2.05128	0.084806		2.05128	0.109631		2.0293	0.111814
2.05616	0.0882591		2.06349	0.0725761		2.05372	0.129064		2.05372	0.0930042		2.05372	0.112869		2.03174	0.102904
2.0586	0.097256		2.06593	0.0889221		2.05616	0.121919		2.05616	0.079796		2.05616	0.110556		2.03418	0.102014
2.06104	0.0905083		2.06837	0.0889221		2.0586	0.125938		2.0586	0.103935		2.0586	0.109168		2.03662	0.104686
2.06349	0.099955		2.07082	0.0842518		2.06105	0.120132		2.06105	0.084806		2.06105	0.105005		2.03907	0.0922131
2.06593	0.100405		2.07326	0.0851859		2.06349	0.107181		2.06349	0.0866278		2.06349	0.105468		2.04151	0.0957769
2.06837	0.104004		2.0757	0.087054		2.06593	0.125045		2.06593	0.089816		2.06593	0.098529		2.04395	0.118942
2.07081	0.0977058		2.07814	0.0833178		2.06837	0.128617		2.06837	0.0834396		2.06837	0.0994542		2.04639	0.101568
2.07325	0.101305		2.08058	0.0781805		2.07081	0.119239		2.07081	0.0807069		2.07081	0.113794		2.04883	0.10825
2.0757	0.0995052		2.08303	0.0819167		2.07326	0.126831		2.07326	0.0861723		2.07326	0.129522		2.05128	0.0944405
2.07814	0.0896086		2.08547	0.0851859		2.0757	0.126384		2.0757	0.0957369		2.0757	0.111481		2.05372	0.0957769
2.08058	0.0995052		2.08791	0.0856529		2.07814	0.13085		2.07814	0.084806		2.07814	0.123508		2.05616	0.0886493
2.08302	0.102654		2.09035	0.0837848		2.08058	0.119239		2.08058	0.0907269		2.08058	0.0943658		2.0586	0.0957769
2.08546	0.0936572		2.09279	0.0861199		2.08302	0.114773		2.08302	0.0793405		2.08302	0.105468		2.06104	0.0868674
2.08791	0.0959064		2.09524	0.0809826		2.08547	0.117453		2.08547	0.0943706		2.08547	0.110556		2.06349	0.104241
2.09035	0.0860099		2.09768	0.0856529		2.08791	0.126384		2.08791	0.0834396		2.08791	0.116107		2.06593	0.0957769
2.09279	0.0968061		2.10012	0.0772464		2.09035	0.121472		2.09035	0.089816		2.09035	0.111019		2.06837	0.101568
2.09523	0.0954566		2.10256	0.0795815		2.09279	0.121025		2.09279	0.0884496		2.09279	0.106855		2.07081	0.0971133
2.09767	0.0963563		2.105	0.0786475		2.09523	0.109861		2.09523	0.084806		2.09523	0.107781		2.07325	0.0997862
2.10012	0.103104		2.10745	0.0763123		2.09768	0.123258		2.09768	0.094826		2.09768	0.095291		2.0757	0.0890948
2.10256	0.0896086		2.10989	0.0786475		2.10012	0.121025		2.10012	0.0971033		2.10012	0.10223		2.07814	0.10825
2.105	0.0990553		2.11233	0.0912572		2.10256	0.127278		2.10256	0.0920933		2.10256	0.105468		2.08058	0.0913222
2.10744	0.0878093		2.11477	0.0646367		2.105	0.108967		2.105	0.0930042		2.105	0.107781		2.08302	0.0984498
2.10988	0.0995052		2.11721	0.0847188		2.10744	0.106735		2.10744	0.0861723		2.10744	0.10593		2.08546	0.110478
2.11233	0.0837607		2.11966	0.0777134		2.10989	0.121919		2.10989	0.0834396		2.10989	0.106393		2.08791	0.104241
2.11477	0.082861		2.1221	0.0833178		2.11233	0.114327		2.11233	0.0829841		2.11233	0.109168		2.09035	0.0997862
2.11721	0.0981556		2.12454	0.0669718		2.11477	0.129064		2.11477	0.0838951		2.11477	0.0980664		2.09279	0.0904312
2.11965	0.0824112		2.12698	0.0735102		2.11721	0.110754		2.11721	0.0752414		2.11721	0.0943658		2.09523	0.093995
2.12209	0.0945569		2.12942	0.0861199		2.11965	0.104948		2.11965	0.0747859		2.11965	0.113794		2.09767	0.0953314
2.12454	0.0860099		2.13187	0.0763123		2.1221	0.122365		2.1221	0.0911824		2.1221	0.103617		2.10012	0.101568
2.12698	0.0936572		2.13431	0.0805156		2.12454	0.116559		2.12454	0.0961924		2.12454	0.113331		2.10256	0.102904
2.12942	0.0923077		2.13675	0.0861199		2.12698	0.1112		2.12698	0.0834396		2.12698	0.0994542		2.105	0.0917676
2.13186	0.0752137		2.13919	0.0842518		2.12942	0.107181		2.12942	0.0866278		2.12942	0.103617		2.10744	0.086422
2.1343	0.0792623		2.14163	0.0828507		2.13186	0.111647		2.13186	0.0838951		2.13186	0.100379		2.10988	0.0922131
2.13675	0.0927575		2.14408	0.0833178		2.13431	0.119239		2.13431	0.0889051		2.13431	0.107781		2.11233	0.085531
2.13919	0.0954566		2.14652	0.0842518		2.13675	0.108074		2.13675	0.0820732		2.13675	0.109168		2.11477	0.0882038
2.14163	0.0941071		2.14896	0.0772464		2.13919	0.110754		2.13919	0.0766078		2.13919	0.10223		2.11721	0.0935495
2.14407	0.0869096		2.1514	0.0660377		2.14163	0.111647		2.14163	0.0870833		2.14163	0.0966787		2.11965	0.0953314
2.14651	0.0783626		2.15384	0.0739772		2.14407	0.117006		2.14407	0.0920933		2.14407	0.103155		2.12209	0.093995
2.14896	0.0909582		2.15629	0.0725761		2.14652	0.11254		2.14652	0.0770632		2.14652	0.0934407		2.12454	0.0980043
2.1514	0.0882591		2.15873	0.0721091		2.14896	0.101375		2.14896	0.0770632		2.14896	0.0943658		2.12698	0.0828582
2.15384	0.088709		2.16117	0.0856529		2.1514	0.122365		2.1514	0.078885		2.1514	0.0878897		2.12942	0.086422
2.15628	0.0932074		2.16361	0.0777134		2.15384	0.114327		2.15384	0.0775187		2.15384	0.105005		2.13186	0.0895403
2.15872	0.0963563		2.16605	0.0735102		2.15628	0.121025		2.15628	0.0893605		2.15628	0.112406		2.1343	0.0953314
2.16117	0.0801619		2.1685	0.0889221		2.15873	0.128171		2.15873	0.0756968		2.15873	0.0999167		2.13675	0.0988952
2.16361	0.099955		2.17094	0.0688399		2.16117	0.116559		2.16117	0.0866278		2.16117	0.0999167		2.13919	0.0917676
2.16605	0.0959064		2.17338	0.0739772		2.16361	0.114327		2.16361	0.0838951		2.16361	0.11842		2.14163	0.0913222
2.16849	0.097256		2.17582	0.0772464		2.16605	0.123258		2.16605	0.0784296		2.16605	0.0971413		2.14407	0.0873129
2.17093	0.0878093		2.17826	0.0763123		2.16849	0.116113		2.16849	0.0770632		2.16849	0.106393		2.14651	0.0944405
2.17338	0.0860099		2.18071	0.0744442		2.17094	0.108521		2.17094	0.0857169		2.17094	0.095291		2.14896	0.0935495
2.17582	0.0851102		2.18315	0.070241		2.17338	0.112987		2.17338	0.0784296		2.17338	0.100842		2.1514	0.0944405
2.17826	0.088709		2.18559	0.0749113		2.17582	0.106735		2.17582	0.0820732		2.17582	0.095291		2.15384	0.085531
2.1807	0.0909582		2.18803	0.070708		2.17826	0.106288		2.17826	0.0861723		2.17826	0.0976039		2.15628	0.0873129
2.18314	0.0846604		2.19047	0.0772464		2.1807	0.100482		2.1807	0.0861723		2.1807	0.104543		2.15872	0.0944405
2.18559	0.0896086		2.19292	0.070241		2.18315	0.113433		2.18315	0.0693205		2.18315	0.0846517		2.16117	0.0935495
2.18803	0.0905083		2.19536	0.0674388		2.18559	0.109414		2.18559	0.0770632		2.18559	0.104543		2.16361	0.0975588
2.19047	0.0950067		2.1978	0.0749113		2.18803	0.0995891		2.18803	0.0720532		2.18803	0.0994542		2.16605	0.085531
2.19291	0.0797121		2.20024	0.0679059		2.19047	0.106288		2.19047	0.0793405		2.19047	0.0966787		2.16849	0.0815217
2.19535	0.082861		2.20268	0.0665048		2.19291	0.106288		2.19291	0.0820732		2.19291	0.103617		2.17093	0.0926586
2.1978	0.0792623		2.20513	0.0716421		2.19536	0.100036		2.19536	0.0829841		2.19536	0.103155		2.17338	0.0752851
2.20024	0.0842105		2.20757	0.0716421		2.1978	0.104502		2.1978	0.0766078		2.1978	0.102692		2.17582	0.0859765
2.20268	0.0846604		2.21001	0.0688399		2.20024	0.107181		2.20024	0.0729641		2.20024	0.105468		2.17826	0.0868674
2.20512	0.0909582		2.21245	0.070241		2.20268	0.109861		2.20268	0.0843505		2.20268	0.0966787		2.1807	0.0962224
2.20756	0.0815115		2.21489	0.0693069		2.20512	0.11388		2.20512	0.0784296		2.20512	0.0939032		2.18314	0.085531
2.21001	0.0864597		2.21734	0.0823837		2.20757	0.117006		2.20757	0.079796		2.20757	0.0740124		2.18559	0.0953314
2.21245	0.077013		2.21978	0.0665048		2.21001	0.108521		2.21001	0.0807069		2.21001	0.0957535		2.18803	0.0726123
2.21489	0.0792623		2.22222	0.0651037		2.21245	0.117453		2.21245	0.0807069		2.21245	0.0939032		2.19047	0.0931041
2.21733	0.0824112		2.22466	0.071175		2.21489	0.104055		2.21489	0.089816		2.21489	0.100379		2.19291	0.077067
2.21977	0.0792623		2.2271	0.0618345		2.21733	0.106288		2.21733	0.0861723		2.21733	0.0929781		2.19535	0.0752851
2.22222	0.0756635		2.22955	0.0688399		2.21978	0.101375		2.21978	0.079796		2.21978	0.0999167		2.1978	0.0904312
2.22466	0.0878093		2.23199	0.0791145		2.22222	0.0942301		2.22222	0.0825287		2.22222	0.0989916		2.20024	0.0815217
2.2271	0.0846604		2.23443	0.0716421		2.22466	0.0969096		2.22466	0.0766078		2.22466	0.112869		2.20268	0.0721668
2.22954	0.0779127		2.23687	0.0730432		2.2271	0.0978028		2.2271	0.078885		2.2271	0.0929781		2.20512	0.086422
2.23198	0.088709		2.23931	0.0693069		2.22954	0.0973562		2.22954	0.0866278		2.22954	0.101767		2.20756	0.0922131
2.23443	0.0882591		2.24176	0.0641696		2.23199	0.105395		2.23199	0.0766078		2.23199	0.0911278		2.21001	0.0873129
2.23687	0.077013		2.2442	0.0660377		2.23443	0.113433		2.23443	0.0729641		2.23443	0.0920529		2.21245	0.0775125
2.23931	0.0792623		2.24664	0.0576312		2.23687	0.105841		2.23687	0.0802514		2.23687	0.0837265		2.21489	0.0801853
2.24175	0.0810616		2.24908	0.0665048		2.23931	0.108521		2.23931	0.0811623		2.23931	0.0786382		2.21733	0.0953314
2.24419	0.0788124		2.25152	0.0646367		2.24175	0.100929		2.24175	0.0729641		2.24175	0.0837265		2.21977	0.0730577
2.24664	0.0909582		2.25397	0.0679059		2.2442	0.0915506		2.2442	0.0643104		2.2442	0.0809511		2.22222	0.0895403
2.24908	0.0801619		2.25641	0.0716421		2.24664	0.100036		2.24664	0.0838951		2.24664	0.0911278		2.22466	0.0841946
2.25152	0.0927575		2.25885	0.0688399		2.24908	0.103608		2.24908	0.0670432		2.24908	0.0934407		2.2271	0.102014
2.25396	0.0815115		2.26129	0.0669718		2.25152	0.104502		2.25152	0.0770632		2.25152	0.0943658		2.22954	0.0766215
2.2564	0.0990553		2.26373	0.0590323		2.25396	0.0995891		2.25396	0.0706868		2.25396	0.0869646		2.23198	0.0877584
2.25885	0.0815115		2.26618	0.070241		2.25641	0.104948		2.25641	0.0747859		2.25641	0.0855768		2.23443	0.0801853
2.26129	0.0738641		2.26862	0.053895		2.25885	0.098696		2.25885	0.0743305		2.25885	0.0888149		2.23687	0.0761761
2.26373	0.0855601		2.27106	0.0632356		2.26129	0.105841		2.26129	0.0756968		2.26129	0.0828014		2.23931	0.0922131
2.26617	0.077013		2.2735	0.0646367		2.26373	0.100929		2.26373	0.0811623		2.26373	0.0902026		2.24175	0.0837491
2.26861	0.082861		2.27594	0.0627685		2.26617	0.102715		2.26617	0.0820732		2.26617	0.0943658		2.24419	0.085531
2.27106	0.0729645		2.27839	0.069774		2.26862	0.0995891		2.26862	0.0820732		2.26862	0.08974		2.24664	0.0757306
2.2735	0.0738641		2.28083	0.0580983		2.27106	0.0960164		2.27106	0.0734196		2.27106	0.0939032		2.24908	0.0761761
2.27594	0.0738641		2.28327	0.0557631		2.2735	0.0915506		2.2735	0.0784296		2.2735	0.08974		2.25152	0.0806308
2.27838	0.0720648		2.28571	0.070708		2.27594	0.108521		2.27594	0.0720532		2.27594	0.0925155		2.25396	0.0748396
2.28082	0.0707152		2.28815	0.0487577		2.27838	0.0942301		2.27838	0.0747859		2.27838	0.0948284		2.2564	0.0797398
2.28327	0.0716149		2.2906	0.0749113		2.28083	0.0991426		2.28083	0.0725087		2.28083	0.0911278		2.25885	0.0890948
2.28571	0.0783626		2.29304	0.0693069		2.28327	0.104502		2.28327	0.0729641		2.28327	0.0948284		2.26129	0.0868674
2.28815	0.0707152		2.29548	0.0735102		2.28571	0.0973562		2.28571	0.0756968		2.28571	0.0791008		2.26373	0.0815217
2.29059	0.0698156		2.29792	0.0580983		2.28815	0.0933369		2.28815	0.0720532		2.28815	0.0860394		2.26617	0.0917676
2.29303	0.0711651		2.30036	0.0735102		2.29059	0.103608		2.29059	0.0674986		2.29059	0.086502		2.26861	0.077958
2.29548	0.0648673		2.30281	0.053428		2.29304	0.100929		2.29304	0.0761523		2.29304	0.0888149		2.27106	0.0726123
2.29792	0.0810616		2.30525	0.0725761		2.29548	0.106735		2.29548	0.0761523		2.29548	0.0837265		2.2735	0.0748396
2.30036	0.074314		2.30769	0.0679059		2.29792	0.0995891		2.29792	0.0652214		2.29792	0.0791008		2.27594	0.0721668
2.3028	0.0738641		2.31013	0.0665048		2.30036	0.0942301		2.30036	0.068865		2.30036	0.0786382		2.27838	0.0717213
2.30524	0.0824112		2.31257	0.0632356		2.3028	0.101375		2.3028	0.0711423		2.3028	0.0855768		2.28082	0.0806308
2.30769	0.0747638		2.31502	0.0566972		2.30525	0.102715		2.30525	0.0747859		2.30525	0.0902026		2.28327	0.077958
2.31013	0.0819613		2.31746	0.0646367		2.30769	0.096463		2.30769	0.0633995		2.30769	0.08974		2.28571	0.0748396
2.31257	0.0833108		2.3199	0.0609004		2.31013	0.111647		2.31013	0.0747859		2.31013	0.0925155		2.28815	0.0815217
2.31501	0.0779127		2.32234	0.0655707		2.31257	0.104502		2.31257	0.0811623		2.31257	0.0786382		2.29059	0.086422
2.31745	0.0806118		2.32478	0.053428		2.31501	0.0995891		2.31501	0.068865		2.31501	0.08974		2.29303	0.077958
2.3199	0.0837607		2.32723	0.0646367		2.31746	0.102269		2.31746	0.0693205		2.31746	0.0832639		2.29548	0.0828582
2.32234	0.0824112		2.32967	0.054362		2.3199	0.091104		2.3199	0.0770632		2.3199	0.0804885		2.29792	0.0735032
2.32478	0.0734143		2.33211	0.0562302		2.32234	0.098696		2.32234	0.0756968		2.32234	0.0800259		2.30036	0.0792944
2.32722	0.0675664		2.33455	0.0623015		2.32478	0.0942301		2.32478	0.0720532		2.32478	0.0804885		2.3028	0.0788489
2.32966	0.0774629		2.33699	0.0627685		2.32722	0.0978028		2.32722	0.0711423		2.32722	0.0874271		2.30524	0.0717213
2.33211	0.0774629		2.33944	0.0552961		2.32967	0.096463		2.32967	0.078885		2.32967	0.0883523		2.30769	0.077958
2.33455	0.0711651		2.34188	0.0735102		2.33211	0.0928903		2.33211	0.0629441		2.33211	0.0814136		2.31013	0.0841946
2.33699	0.0783626		2.34432	0.0566972		2.33455	0.0919971		2.33455	0.0693205		2.33455	0.0841891		2.31257	0.0766215
2.33943	0.0725146		2.34676	0.0683729		2.33699	0.083512		2.33699	0.0711423		2.33699	0.0851143		2.31501	0.0721668
2.34187	0.0738641		2.3492	0.0618345		2.33943	0.100482		2.33943	0.0656768		2.33943	0.0948284		2.31745	0.0663756
2.34432	0.0837607		2.35165	0.0580983		2.34188	0.0794927		2.34188	0.0729641		2.34188	0.0929781		2.3199	0.0841946
2.34676	0.0783626		2.35409	0.0674388		2.34432	0.0875313		2.34432	0.0665877		2.34432	0.0846517		2.32234	0.0668211
2.3492	0.0707152		2.35653	0.0641696		2.34676	0.0768131		2.34676	0.0711423		2.34676	0.0758627		2.32478	0.0752851
2.35164	0.0662168		2.35897	0.0623015		2.3492	0.0969096		2.3492	0.052924		2.3492	0.0883523		2.32722	0.0766215
2.35408	0.05722		2.36141	0.0674388		2.35164	0.0955698		2.35164	0.073875		2.35164	0.0786382		2.32966	0.0752851
2.35653	0.0680162		2.36386	0.0693069		2.35409	0.0875313		2.35409	0.0802514		2.35409	0.0855768		2.33211	0.0846401
2.35897	0.0689159		2.3663	0.070241		2.35653	0.0951233		2.35653	0.0784296		2.35653	0.0846517		2.33455	0.0726123
2.36141	0.0765632		2.36874	0.0660377		2.35897	0.0978028		2.35897	0.0633995		2.35897	0.0878897		2.33699	0.0690485
2.36385	0.0774629		2.37118	0.0580983		2.36141	0.0902108		2.36141	0.0679541		2.36141	0.0767879		2.33943	0.0628118
2.36629	0.0837607		2.37362	0.0576312		2.36385	0.0906574		2.36385	0.0670432		2.36385	0.086502		2.34187	0.0792944
2.36874	0.0617184		2.37607	0.0641696		2.3663	0.0906574		2.3663	0.0647659		2.3663	0.0786382		2.34432	0.0739487
2.37118	0.0662168		2.37851	0.0566972		2.36874	0.096463		2.36874	0.0711423		2.36874	0.0763253		2.34676	0.0775125
2.37362	0.0729645		2.38095	0.0562302		2.37118	0.0982494		2.37118	0.0775187		2.37118	0.0712369		2.3492	0.0694939
2.37606	0.0617184		2.38339	0.0753783		2.37362	0.081279		2.37362	0.0674986		2.37362	0.0841891		2.35164	0.0681575
2.3785	0.068466		2.38583	0.052961		2.37606	0.0830654		2.37606	0.0606668		2.37606	0.0712369		2.35408	0.0828582
2.38095	0.0729645		2.38828	0.0623015		2.37851	0.0969096		2.37851	0.0652214		2.37851	0.0804885		2.35653	0.0708304
2.38339	0.0725146		2.39072	0.0683729		2.38095	0.0821722		2.38095	0.057934		2.38095	0.0818762		2.35897	0.0824127
2.38583	0.0635178		2.39316	0.0590323		2.38339	0.106735		2.38339	0.0593004		2.38339	0.0781756		2.36141	0.077067
2.38827	0.0711651		2.3956	0.0674388		2.38583	0.0946767		2.38583	0.0697759		2.38583	0.0795633		2.36385	0.0846401
2.39071	0.0671165		2.39804	0.0552961		2.38827	0.0844051		2.38827	0.0647659		2.38827	0.0874271		2.36629	0.0752851
2.39316	0.074314		2.40049	0.0594993		2.39072	0.0790461		2.39072	0.0661323		2.39072	0.0763253		2.36874	0.0766215
2.3956	0.0806118		2.40293	0.0618345		2.39316	0.0830654		2.39316	0.0574786		2.39316	0.0786382		2.37118	0.068603
2.39804	0.0729645		2.40537	0.0632356		2.3956	0.0915506		2.3956	0.0574786		2.3956	0.0763253		2.37362	0.0699394
2.40048	0.0833108		2.40781	0.054362		2.39804	0.0973562		2.39804	0.058845		2.39804	0.0809511		2.37606	0.0659302
2.40292	0.0815115		2.41025	0.0562302		2.40048	0.0924437		2.40048	0.063855		2.40048	0.0939032		2.3785	0.0739487
2.40537	0.0626181		2.4127	0.053895		2.40293	0.0897642		2.40293	0.0597559		2.40293	0.0851143		2.38095	0.0717213
2.40781	0.0594692		2.41514	0.0576312		2.40537	0.0893176		2.40537	0.057934		2.40537	0.0754001		2.38339	0.0681575
2.41025	0.0774629		2.41758	0.0562302		2.40781	0.100036		2.40781	0.0570231		2.40781	0.0767879		2.38583	0.0712758
2.41269	0.065767		2.42002	0.0548291		2.41025	0.0669882		2.41025	0.0633995		2.41025	0.0721621		2.38827	0.0757306
2.41513	0.0765632		2.42246	0.0557631		2.41269	0.096463		2.41269	0.063855		2.41269	0.0772504		2.39071	0.0650392
2.41758	0.0797121		2.42491	0.0566972		2.41514	0.0893176		2.41514	0.0652214		2.41514	0.0693866		2.39316	0.0623664
2.42002	0.0680162		2.42735	0.053428		2.41758	0.0844051		2.41758	0.0597559		2.41758	0.0735498		2.3956	0.0784034
2.42246	0.0653171		2.42979	0.0651037		2.42002	0.091104		2.42002	0.0620332		2.42002	0.0642983		2.39804	0.0690485
2.4249	0.0738641		2.43223	0.0594993		2.42246	0.0902108		2.42246	0.0511022		2.42246	0.077713		2.40048	0.0721668
2.42734	0.0626181		2.43467	0.0510928		2.4249	0.0875313		2.4249	0.0583895		2.4249	0.0957535		2.40292	0.068603
2.42979	0.0603689		2.43712	0.0618345		2.42735	0.0982494		2.42735	0.057934		2.42735	0.0800259		2.40537	0.0828582
2.43223	0.0698156		2.43956	0.0515599		2.42979	0.0902108		2.42979	0.0538349		2.42979	0.0684615		2.40781	0.0748396
2.43467	0.0639676		2.442	0.0637026		2.43223	0.0906574		2.43223	0.0629441		2.43223	0.0763253		2.41025	0.0712758
2.43711	0.0653171		2.44444	0.0571642		2.43467	0.0924437		2.43467	0.0597559		2.43467	0.0911278		2.41269	0.0632573
2.43955	0.0662168		2.44688	0.0510928		2.43711	0.0817256		2.43711	0.063855		2.43711	0.0795633		2.41513	0.0650392
2.442	0.0567701		2.44933	0.0562302		2.43956	0.0884244		2.43956	0.0615777		2.43956	0.0633731		2.41758	0.060139
2.44444	0.0707152		2.45177	0.0562302		2.442	0.091104		2.442	0.0593004		2.442	0.0758627		2.42002	0.0703849
2.44688	0.0680162		2.45421	0.0510928		2.44444	0.0924437		2.44444	0.0565677		2.44444	0.0754001		2.42246	0.0659302
2.44932	0.0720648		2.45665	0.0454885		2.44688	0.0857449		2.44688	0.0684095		2.44688	0.0791008		2.4249	0.0757306
2.45176	0.0702654		2.45909	0.0660377		2.44932	0.0870847		2.44932	0.0643104		2.44932	0.0795633		2.42734	0.0726123
2.45421	0.0716149		2.46154	0.0594993		2.45177	0.081279		2.45177	0.0720532		2.45177	0.074475		2.42979	0.0614754
2.45665	0.0729645		2.46398	0.0576312		2.45421	0.091104		2.45421	0.0561122		2.45421	0.0716995		2.43223	0.0717213
2.45909	0.0612686		2.46642	0.0590323		2.45665	0.0817256		2.45665	0.0620332		2.45665	0.086502		2.43467	0.0730577
2.46153	0.0648673		2.46886	0.0520269		2.45909	0.0741336		2.45909	0.0602113		2.45909	0.0716995		2.43711	0.0645937
2.46397	0.0680162		2.4713	0.0473566		2.46153	0.0839586		2.46153	0.063855		2.46153	0.0679989		2.43955	0.0690485
2.46642	0.074314		2.47375	0.054362		2.46398	0.07592		2.46398	0.0697759		2.46398	0.0712369		2.442	0.0596935
2.46886	0.0702654		2.47619	0.0394171		2.46642	0.0768131		2.46642	0.0606668		2.46642	0.0818762		2.44444	0.0681575
2.4713	0.0702654		2.47863	0.0487577		2.46886	0.0857449		2.46886	0.0565677		2.46886	0.0740124		2.44688	0.0645937
2.47374	0.0576698		2.48107	0.052961		2.4713	0.0982494		2.4713	0.0620332		2.4713	0.0726247		2.44932	0.0792944
2.47618	0.0639676		2.48351	0.0604334		2.47374	0.0785995		2.47374	0.0720532		2.47374	0.0758627		2.45176	0.059248
2.47863	0.0608187		2.48596	0.0524939		2.47619	0.0937835		2.47619	0.0652214		2.47619	0.0703118		2.45421	0.0703849
2.48107	0.0644175		2.4884	0.0604334		2.47863	0.0790461		2.47863	0.0693205		2.47863	0.0652234		2.45665	0.0637028
2.48351	0.0603689		2.49084	0.0562302		2.48107	0.0754734		2.48107	0.0633995		2.48107	0.062448		2.45909	0.0712758
2.48595	0.065767		2.49328	0.0496918		2.48351	0.0790461		2.48351	0.0602113		2.48351	0.0698492		2.46153	0.067712
2.48839	0.0698156		2.49572	0.052961		2.48595	0.0915506		2.48595	0.0520131		2.48595	0.0726247		2.46397	0.0761761
2.49084	0.0725146		2.49817	0.0580983		2.4884	0.0942301		2.4884	0.0538349		2.4884	0.0693866		2.46642	0.0596935
2.49328	0.068466		2.50061	0.0557631		2.49084	0.0848517		2.49084	0.0611222		2.49084	0.0772504		2.46886	0.0659302
2.49572	0.0653171		2.50305	0.0566972		2.49328	0.0763666		2.49328	0.058845		2.49328	0.0716995		2.4713	0.0743942
2.49816	0.0635178		2.50549	0.0501588		2.49572	0.0826188		2.49572	0.058845		2.49572	0.0573596		2.47374	0.0645937
2.5006	0.0608187		2.50793	0.053895		2.49816	0.0781529		2.49816	0.0542904		2.49816	0.0781756		2.47618	0.0735032
2.50305	0.0671165		2.51038	0.0450215		2.50061	0.0942301		2.50061	0.0565677		2.50061	0.0800259		2.47863	0.0672666
2.50549	0.0621682		2.51282	0.054362		2.50305	0.088871		2.50305	0.0570231		2.50305	0.0814136		2.48107	0.0757306
2.50793	0.0689159		2.51526	0.0468896		2.50549	0.0826188		2.50549	0.0547459		2.50549	0.0712369		2.48351	0.0588026
2.51037	0.0635178		2.5177	0.0552961		2.50793	0.0861915		2.50793	0.0597559		2.50793	0.0703118		2.48595	0.0583571
2.51281	0.051372		2.52014	0.0478236		2.51037	0.0754734		2.51037	0.0606668		2.51037	0.0693866		2.48839	0.0712758
2.51526	0.0603689		2.52259	0.0520269		2.51282	0.091104		2.51282	0.0597559		2.51282	0.0730872		2.49084	0.059248
2.5177	0.0563203		2.52503	0.0557631		2.51526	0.0857449		2.51526	0.0615777		2.51526	0.068924		2.49328	0.0628118
2.52014	0.059919		2.52747	0.0510928		2.5177	0.0777063		2.5177	0.0611222		2.5177	0.0679989		2.49572	0.0699394
2.52258	0.0653171		2.52991	0.0599664		2.52014	0.0790461		2.52014	0.0702314		2.52014	0.0814136		2.49816	0.0659302
2.52502	0.0594692		2.53235	0.053895		2.52258	0.0875313		2.52258	0.0506467		2.52258	0.065686		2.5006	0.0610299
2.52747	0.0549708		2.5348	0.0487577		2.52503	0.0768131		2.52503	0.0583895		2.52503	0.0652234		2.50305	0.0672666
2.52991	0.0603689		2.53724	0.0482907		2.52747	0.0777063		2.52747	0.0633995		2.52747	0.0693866		2.50549	0.068603
2.53235	0.0621682		2.53968	0.0445545		2.52991	0.0705609		2.52991	0.058845		2.52991	0.0707744		2.50793	0.0708304
2.53479	0.0617184		2.54212	0.0496918		2.53235	0.0741336		2.53235	0.057934		2.53235	0.0619854		2.51037	0.0694939
2.53723	0.0639676		2.54456	0.0562302		2.53479	0.0785995		2.53479	0.0538349		2.53479	0.0698492		2.51281	0.0605845
2.53968	0.0603689		2.54701	0.0445545		2.53724	0.0870847		2.53724	0.052924		2.53724	0.0578222		2.51526	0.0645937
2.54212	0.0617184		2.54945	0.0520269		2.53968	0.0803858		2.53968	0.0602113		2.53968	0.0647608		2.5177	0.0588026
2.54456	0.0594692		2.55189	0.0571642		2.54212	0.0826188		2.54212	0.063855		2.54212	0.0749376		2.52014	0.0614754
2.547	0.0698156		2.55433	0.0492247		2.54456	0.0710075		2.54456	0.058845		2.54456	0.0647608		2.52258	0.0650392
2.54944	0.0581197		2.55677	0.053428		2.547	0.073687		2.547	0.0643104		2.547	0.0647608		2.52502	0.0645937
2.55189	0.0617184		2.55922	0.0510928		2.54945	0.07592		2.54945	0.0629441		2.54945	0.0707744		2.52747	0.0654847
2.55433	0.0563203		2.56166	0.0506258		2.55189	0.081279		2.55189	0.0511022		2.55189	0.0758627		2.52991	0.0605845
2.55677	0.0549708		2.5641	0.0492247		2.55433	0.083512		2.55433	0.058845		2.55433	0.056897		2.53235	0.0588026
2.55921	0.0563203		2.56654	0.0445545		2.55677	0.0750268		2.55677	0.0574786		2.55677	0.0573596		2.53479	0.060139
2.56165	0.0630679		2.56898	0.053428		2.55921	0.0785995		2.55921	0.0656768		2.55921	0.0679989		2.53723	0.0574661
2.5641	0.0558704		2.57143	0.0506258		2.56166	0.0763666		2.56166	0.0506467		2.56166	0.0730872		2.53968	0.0641483
2.56654	0.0639676		2.57387	0.0496918		2.5641	0.0799393		2.5641	0.0561122		2.5641	0.0684615		2.54212	0.0650392
2.56898	0.0630679		2.57631	0.0445545		2.56654	0.0701143		2.56654	0.0547459		2.56654	0.0767879		2.54456	0.0583571
2.57142	0.0612686		2.57875	0.0492247		2.56898	0.0732404		2.56898	0.0538349		2.56898	0.0721621		2.547	0.0574661
2.57386	0.0635178		2.58119	0.0496918		2.57142	0.0723473		2.57142	0.052924		2.57142	0.0578222		2.54944	0.0663756
2.57631	0.0509222		2.58364	0.0478236		2.57387	0.0857449		2.57387	0.0561122		2.57387	0.0675363		2.55189	0.0672666
2.57875	0.0563203		2.58608	0.0482907		2.57631	0.0861915		2.57631	0.0470031		2.57631	0.0642983		2.55433	0.060139
2.58119	0.0585695		2.58852	0.0496918		2.57875	0.0754734		2.57875	0.0565677		2.57875	0.0610602		2.55677	0.059248
2.58363	0.0585695		2.59096	0.0426863		2.58119	0.0741336		2.58119	0.0433594		2.58119	0.0679989		2.55921	0.0663756
2.58607	0.0563203		2.5934	0.052961		2.58363	0.073687		2.58363	0.0583895		2.58363	0.068924		2.56165	0.0614754
2.58852	0.0554206		2.59585	0.0450215		2.58608	0.0696677		2.58608	0.0506467		2.58608	0.0652234		2.5641	0.0503386
2.59096	0.0621682		2.59829	0.0571642		2.58852	0.0705609		2.58852	0.0501913		2.58852	0.0638357		2.56654	0.0521205
2.5934	0.0585695		2.60073	0.0510928		2.59096	0.083512		2.59096	0.0483695		2.59096	0.0642983		2.56898	0.0530114
2.59584	0.0576698		2.60317	0.0422193		2.5934	0.0790461		2.5934	0.0565677		2.5934	0.0703118		2.57142	0.0735032
2.59828	0.0603689		2.60561	0.0450215		2.59584	0.0696677		2.59584	0.0492804		2.59584	0.0615228		2.57386	0.0579116
2.60073	0.0608187		2.60806	0.0454885		2.59829	0.0777063		2.59829	0.0547459		2.59829	0.0610602		2.57631	0.0565752
2.60317	0.0581197		2.6105	0.0459555		2.60073	0.0571633		2.60073	0.0515577		2.60073	0.0698492		2.57875	0.0663756
2.60561	0.051372		2.61294	0.0594993		2.60317	0.0652019		2.60317	0.0383494		2.60317	0.0730872		2.58119	0.0490021
2.60805	0.065767		2.61538	0.0562302		2.60561	0.0772597		2.60561	0.0474586		2.60561	0.0698492		2.58363	0.0583571
2.61049	0.0585695		2.61782	0.053428		2.60805	0.0768131		2.60805	0.0602113		2.60805	0.0679989		2.58607	0.0610299
2.61294	0.059919		2.62027	0.0464226		2.6105	0.0669882		2.6105	0.0460922		2.6105	0.0726247		2.58852	0.0543478
2.61538	0.0495727		2.62271	0.0408182		2.61294	0.0741336		2.61294	0.0501913		2.61294	0.0642983		2.59096	0.0628118
2.61782	0.05722		2.62515	0.0403512		2.61538	0.073687		2.61538	0.0492804		2.61538	0.0573596		2.5934	0.0561297
2.62026	0.0459739		2.62759	0.0473566		2.61782	0.0665416		2.61782	0.0497358		2.61782	0.0615228		2.59584	0.0632573
2.6227	0.0648673		2.63003	0.0412853		2.62026	0.0714541		2.62026	0.0611222		2.62026	0.062448		2.59828	0.0556842
2.62515	0.05722		2.63248	0.0445545		2.62271	0.0669882		2.62271	0.0565677		2.62271	0.0578222		2.60073	0.0588026
2.62759	0.0558704		2.63492	0.0408182		2.62515	0.0727939		2.62515	0.0524686		2.62515	0.0712369		2.60317	0.0552388
2.63003	0.0612686		2.63736	0.0520269		2.62759	0.0696677		2.62759	0.0725087		2.62759	0.0698492		2.60561	0.0637028
2.63247	0.0423752		2.6398	0.0520269		2.63003	0.0803858		2.63003	0.0506467		2.63003	0.074475		2.60805	0.050784
2.63491	0.0558704		2.64224	0.0319447		2.63247	0.0745802		2.63247	0.0593004		2.63247	0.0573596		2.61049	0.051675
2.63736	0.0491228		2.64469	0.0487577		2.63492	0.0719007		2.63492	0.0511022		2.63492	0.0781756		2.61294	0.0525659
2.6398	0.0536212		2.64713	0.0487577		2.63736	0.0719007		2.63736	0.0492804		2.63736	0.0629105		2.61538	0.0654847
2.64224	0.0545209		2.64957	0.0492247		2.6398	0.0710075		2.6398	0.0465476		2.6398	0.0559719		2.61782	0.0623664
2.64468	0.0500225		2.65201	0.0487577		2.64224	0.0808324		2.64224	0.0542904		2.64224	0.0633731		2.62026	0.0490021
2.64712	0.0554206		2.65445	0.0454885		2.64468	0.0625223		2.64468	0.0574786		2.64468	0.0573596		2.6227	0.0503386
2.64957	0.0603689		2.6569	0.0384831		2.64713	0.0656484		2.64713	0.052924		2.64713	0.0596725		2.62515	0.0610299
2.65201	0.051372		2.65934	0.0450215		2.64957	0.0723473		2.64957	0.0538349		2.64957	0.0550467		2.62759	0.051675
2.65445	0.0563203		2.66178	0.0422193		2.65201	0.0656484		2.65201	0.0483695		2.65201	0.0633731		2.63003	0.0619209
2.65689	0.0522717		2.66422	0.0464226		2.65445	0.0803858		2.65445	0.0538349		2.65445	0.0666112		2.63247	0.0481112
2.65933	0.0522717		2.66666	0.0548291		2.65689	0.0710075		2.65689	0.0511022		2.65689	0.0712369		2.63491	0.0556842
2.66178	0.0630679		2.66911	0.0464226		2.65934	0.0616292		2.65934	0.0533795		2.65934	0.0670737		2.63736	0.0583571
2.66422	0.0549708		2.67155	0.0492247		2.66178	0.0754734		2.66178	0.0574786		2.66178	0.0730872		2.6398	0.0521205
2.66666	0.0419253		2.67399	0.0384831		2.66422	0.0665416		2.66422	0.0488249		2.66422	0.0615228		2.64224	0.0588026
2.6691	0.0590193		2.67643	0.0520269		2.66666	0.0643087		2.66666	0.0451813		2.66666	0.0638357		2.64468	0.0619209
2.67154	0.0536212		2.67887	0.0468896		2.6691	0.0576099		2.6691	0.0492804		2.6691	0.0670737		2.64712	0.0574661
2.67399	0.0540711		2.68132	0.0431534		2.67155	0.0647553		2.67155	0.0606668		2.67155	0.0666112		2.64957	0.0485567
2.67643	0.0464238		2.68376	0.0431534		2.67399	0.058503		2.67399	0.0501913		2.67399	0.0605977		2.65201	0.0574661
2.67887	0.0563203		2.6862	0.0506258		2.67643	0.0719007		2.67643	0.0515577		2.67643	0.0559719		2.65445	0.0498931
2.68131	0.0666667		2.68864	0.0496918		2.67887	0.0803858		2.67887	0.0524686		2.67887	0.056897		2.65689	0.0521205
2.68375	0.0554206		2.69108	0.0412853		2.68131	0.0719007		2.68131	0.0520131		2.68131	0.0522713		2.65933	0.0565752
2.6862	0.0549708		2.69353	0.0524939		2.68376	0.0701143		2.68376	0.0447258		2.68376	0.0610602		2.66178	0.0525659
2.68864	0.0509222		2.69597	0.053895		2.6862	0.0638621		2.6862	0.0552013		2.6862	0.0601351		2.66422	0.0530114
2.69108	0.0540711		2.69841	0.0403512		2.68864	0.0794927		2.68864	0.0488249		2.68864	0.0601351		2.66666	0.051675
2.69352	0.0594692		2.70085	0.0417523		2.69108	0.0638621		2.69108	0.0542904		2.69108	0.0615228		2.6691	0.0512295
2.69596	0.0554206		2.70329	0.0464226		2.69352	0.0665416		2.69352	0.0506467		2.69352	0.0601351		2.67154	0.0628118
2.69841	0.0536212		2.70574	0.0464226		2.69597	0.0687746		2.69597	0.052924		2.69597	0.0592099		2.67399	0.0583571
2.70085	0.0455241		2.70818	0.0431534		2.69841	0.0687746		2.69841	0.0515577		2.69841	0.0615228		2.67643	0.0498931
2.70329	0.0540711		2.71062	0.0496918		2.70085	0.0647553		2.70085	0.0574786		2.70085	0.062448		2.67887	0.0579116
2.70573	0.0455241		2.71306	0.0440874		2.70329	0.0665416		2.70329	0.0465476		2.70329	0.065686		2.68131	0.0570207
2.70817	0.0473234		2.7155	0.0408182		2.70573	0.0589496		2.70573	0.0497358		2.70573	0.0541216		2.68375	0.0490021
2.71062	0.0518219		2.71795	0.0445545		2.70818	0.0701143		2.70818	0.0447258		2.70818	0.0582848		2.6862	0.0641483
2.71306	0.0455241		2.72039	0.0408182		2.71062	0.0647553		2.71062	0.0524686		2.71062	0.0619854		2.68864	0.0556842
2.7155	0.0509222		2.72283	0.0487577		2.71306	0.0678814		2.71306	0.0465476		2.71306	0.0499584		2.69108	0.0623664
2.71794	0.0527215		2.72527	0.0436204		2.7155	0.0710075		2.7155	0.0524686		2.7155	0.0550467		2.69352	0.0525659
2.72038	0.0495727		2.72771	0.0380161		2.71794	0.0687746		2.71794	0.0506467		2.71794	0.0592099		2.69596	0.0521205
2.72283	0.051372		2.73016	0.0492247		2.72039	0.0625223		2.72039	0.0501913		2.72039	0.0647608		2.69841	0.0547933
2.72527	0.05722		2.7326	0.0389501		2.72283	0.0687746		2.72283	0.0488249		2.72283	0.0494958		2.70085	0.0485567
2.72771	0.0545209		2.73504	0.037549		2.72527	0.0602894		2.72527	0.0633995		2.72527	0.0638357		2.70329	0.0539024
2.73015	0.0558704		2.73748	0.0380161		2.72771	0.0602894		2.72771	0.0533795		2.72771	0.0642983		2.70573	0.051675
2.73259	0.0536212		2.73992	0.0380161		2.73015	0.0558235		2.73015	0.047914		2.73015	0.0661486		2.70817	0.0449929
2.73504	0.0549708		2.74237	0.0356809		2.7326	0.0701143		2.7326	0.037894		2.7326	0.0721621		2.71062	0.0494476
2.73748	0.0576698		2.74481	0.037082		2.73504	0.0678814		2.73504	0.0433594		2.73504	0.0642983		2.71306	0.0490021
2.73992	0.051372		2.74725	0.0426863		2.73748	0.0723473		2.73748	0.0542904		2.73748	0.0508835		2.7155	0.0534569
2.74236	0.0482231		2.74969	0.0403512		2.73992	0.060736		2.73992	0.0506467		2.73992	0.0596725		2.71794	0.050784
2.7448	0.0554206		2.75213	0.0412853		2.74236	0.0535906		2.74236	0.0497358		2.74236	0.0527338		2.72038	0.0552388
2.74725	0.0450742		2.75458	0.0342798		2.74481	0.0544837		2.74481	0.0492804		2.74481	0.0504209		2.72283	0.0503386
2.74969	0.0504723		2.75702	0.037082		2.74725	0.0750268		2.74725	0.0442704		2.74725	0.053659		2.72527	0.0503386
2.75213	0.0504723		2.75946	0.0389501		2.74969	0.0571633		2.74969	0.0433594		2.74969	0.0661486		2.72771	0.0458838
2.75457	0.05722		2.7619	0.0356809		2.75213	0.0522508		2.75213	0.0556568		2.75213	0.0610602		2.73015	0.0556842
2.75701	0.0554206		2.76434	0.037082		2.75457	0.0656484		2.75457	0.0470031		2.75457	0.0527338		2.73259	0.0481112
2.75946	0.0522717		2.76679	0.0305436		2.75702	0.0674348		2.75702	0.0419931		2.75702	0.0504209		2.73504	0.0418746
2.7619	0.0491228		2.76923	0.0426863		2.75946	0.0580564		2.75946	0.0415376		2.75946	0.0476455		2.73748	0.051675
2.76434	0.0500225		2.77167	0.0389501		2.7619	0.0714541		2.7619	0.0465476		2.7619	0.0550467		2.73992	0.0463293
2.76678	0.0567701		2.77411	0.0408182		2.76434	0.0593962		2.76434	0.0456367		2.76434	0.0531964		2.74236	0.043211
2.76922	0.0531714		2.77655	0.0408182		2.76678	0.0576099		2.76678	0.0419931		2.76678	0.0541216		2.7448	0.0476657
2.77167	0.0500225		2.779	0.0450215		2.76923	0.0638621		2.76923	0.0401713		2.76923	0.0610602		2.74725	0.060139
2.77411	0.0405758		2.78144	0.0417523		2.77167	0.0571633		2.77167	0.0447258		2.77167	0.0508835		2.74969	0.0494476
2.77655	0.0554206		2.78388	0.0408182		2.77411	0.0696677		2.77411	0.037894		2.77411	0.0610602		2.75213	0.0552388
2.77899	0.0473234		2.78632	0.0384831		2.77655	0.0696677		2.77655	0.0424485		2.77655	0.0522713		2.75457	0.0476657
2.78143	0.0518219		2.78876	0.036615		2.77899	0.0611826		2.77899	0.0506467		2.77899	0.0467203		2.75701	0.0485567
2.78388	0.0464238		2.79121	0.0398842		2.78144	0.0629689		2.78144	0.042904		2.78144	0.0471829		2.75946	0.0476657
2.78632	0.0527215		2.79365	0.0464226		2.78388	0.0616292		2.78388	0.0388049		2.78388	0.0629105		2.7619	0.0494476
2.78876	0.0545209		2.79609	0.0450215		2.78632	0.0535906		2.78632	0.0460922		2.78632	0.0610602		2.76434	0.0472202
2.7912	0.0437247		2.79853	0.0464226		2.78876	0.0687746		2.78876	0.0419931		2.78876	0.0541216		2.76678	0.051675
2.79364	0.0383266		2.80097	0.0394171		2.7912	0.0629689		2.7912	0.0474586		2.7912	0.0592099		2.76922	0.050784
2.79609	0.0423752		2.80342	0.0408182		2.79365	0.060736		2.79365	0.0392603		2.79365	0.0578222		2.77167	0.051675
2.79853	0.0414755		2.80586	0.037082		2.79609	0.0638621		2.79609	0.0433594		2.79609	0.0615228		2.77411	0.0539024
[truncated: 2,381 more rows]

## Sheet: Fig. 4 (Absorption Spectra)
Wavelength	s1	s2	s3	s4	s5	s6
[truncated: 4,501 more rows]

[truncated: 2 more sheets: Fig. 4 (Fluorescence spectra), Fig. 5]
